# Supplementary material for: Stat5 induces androgen receptor (AR) gene transcription in prostate cancer and offers a druggable pathway to target AR signaling
Source: Sci Adv. 2024 Feb 28;10(9):eadi2742. doi: 10.1126/sciadv.adi2742 (PMC10901378; doi:10.1126/sciadv.adi2742)
Supplement: Supplementary file 2 — Data files S1 to S8 [file sciadv.adi2742_data_files_s1_to_s8.zip]

Archive with 8 entries (8 files):
- adi2742_Data_File_S1 to S8/Supplementary Data 1.xlsx
- adi2742_Data_File_S1 to S8/Supplementary Data 2.xlsx
- adi2742_Data_File_S1 to S8/Supplementary Data 3.xlsx
- adi2742_Data_File_S1 to S8/Supplementary Data 4.xlsx
- adi2742_Data_File_S1 to S8/Supplementary Data 5.xlsx
- adi2742_Data_File_S1 to S8/Supplementary Data 6.xlsx
- adi2742_Data_File_S1 to S8/Supplementary Data 7.xlsx
- adi2742_Data_File_S1 to S8/Supplementary Data 8.xlsx
