# Supplementary material for: Stat5 induces androgen receptor (AR) gene transcription in prostate cancer and offers a druggable pathway to target AR signaling
Source: Sci Adv. 2024 Feb 28;10(9):eadi2742. doi: 10.1126/sciadv.adi2742 (PMC10901378; doi:10.1126/sciadv.adi2742)
Supplement: Supplementary file 2 — Data files S1 to S8 [file sciadv.adi2742_data_files_s1_to_s8.zip › adi2742_Data_File_S1 to S8/Supplementary Data 1.xlsx]

## Sheet: Sheet1
logFC	logCPM	F	PValue	FDR	neglog10FDR	GeneID	GeneName	Signif
-8.32516	1.50701	212.057	4.69e-07	3.82e-05	4.41805	ENSG00000186188	FFAR4	Yes
-5.63384	2.97085	299.844	8.43e-09	2.25e-06	5.64717	ENSG00000196611	MMP1	Yes
-5.51492	-0.799619	20.4158	0.00193716	0.0152526	1.81666	ENSG00000179674	ARL14	Yes
-5.4138	2.91495	527.642	5.29e-10	3.84e-07	6.41527	ENSG00000205277	MUC12	Yes
-5.34453	-0.883929	17.9515	0.00282732	0.0194262	1.71161	ENSG00000204792	LINC01291	Yes
-4.88834	0.033857	66.6094	9.71e-06	0.000373889	3.42726	ENSG00000267530	LINC01836	Yes
-4.86447	-0.000228747	55.9399	2.08e-05	0.000641272	3.19296	ENSG00000284196	AL158064.1	Yes
-4.81545	6.53819	2836.41	1.24e-13	2.06e-09	8.6852	ENSG00000134193	REG4	Yes
-4.64255	-0.0719392	46.1084	4.73e-05	0.00113137	2.94639	ENSG00000231131	LNCAROD	Yes
-4.63387	-0.331402	43.4972	6.04e-05	0.0013537	2.86848	ENSG00000268100	ZNF725P	Yes
-4.5679	2.9368	431.5	1.42e-09	7.43e-07	6.12898	ENSG00000126838	PZP	Yes
-4.56031	4.94385	618.864	2.41e-10	2.12e-07	6.67403	ENSG00000075673	ATP12A	Yes
-4.48326	-0.2316	30.2478	0.000259311	0.0039138	2.4074	ENSG00000224259	LINC01133	Yes
-4.41039	-0.201798	37.6175	0.000109446	0.00209705	2.67839	ENSG00000230836	LINC01293	Yes
-4.39645	-0.452462	25.1481	0.000521376	0.00645749	2.18994	ENSG00000204296	TSBP1	Yes
-4.27862	-0.627112	23.6527	0.000652858	0.00760666	2.11881	ENSG00000091972	CD200	Yes
-4.13858	2.70901	393.298	2.24e-09	9.86e-07	6.00616	ENSG00000133636	NTS	Yes
-4.09144	3.39603	400.02	2.06e-09	9.32e-07	6.03065	ENSG00000256069	A2MP1	Yes
-4.09108	-0.269751	31.1144	0.00023241	0.00360884	2.44263	ENSG00000115474	KCNJ13	Yes
-3.94088	0.521723	75.9894	5.41e-06	0.000239052	3.62151	ENSG00000160182	TFF1	Yes
-3.86977	0.857687	103.51	1.33e-06	8.31e-05	4.08064	ENSG00000188643	S100A16	Yes
-3.85806	-0.700914	25.2697	0.000512153	0.00637159	2.19575	ENSG00000087128	TMPRSS11E	Yes
-3.74483	0.0703133	52.0932	2.82e-05	0.000792513	3.10099	ENSG00000136689	IL1RN	Yes
-3.74473	0.653652	89.1321	2.63e-06	0.000143714	3.8425	ENSG00000231991	ANXA2P2	Yes
-3.72159	1.21973	87.1782	2.91e-06	0.000155241	3.80899	ENSG00000079385	CEACAM1	Yes
-3.64339	0.337367	63.5675	1.19e-05	0.000436971	3.35955	ENSG00000163817	SLC6A20	Yes
-3.60901	-0.663978	19.0311	0.00140653	0.0126687	1.89727	ENSG00000101842	VSIG1	Yes
-3.5974	1.84827	89.7732	2.55e-06	0.000140481	3.85238	ENSG00000240990	HOXA11-AS	Yes
-3.58393	3.30953	819.745	5.99e-11	1e-07	6.99956	ENSG00000183778	B3GALT5	Yes
-3.53438	-0.0233251	54.3488	2.36e-05	0.000701181	3.15417	ENSG00000065618	COL17A1	Yes
-3.48644	-0.174975	54.332	2.36e-05	0.000701181	3.15417	ENSG00000206538	VGLL3	Yes
-3.48346	1.30909	67.0272	9.45e-06	0.000368609	3.43343	ENSG00000143869	GDF7	Yes
-3.32785	0.769703	60.2277	1.51e-05	0.000516039	3.28732	ENSG00000172461	FUT9	Yes
-3.32618	0.298476	67.9844	8.87e-06	0.000349684	3.45632	ENSG00000117226	GBP3	Yes
-3.32473	4.6036	851.795	4.95e-11	9.2e-08	7.03641	ENSG00000058085	LAMC2	Yes
-3.24295	-0.737768	21.7787	0.000878656	0.00930013	2.03151	ENSG00000265246	AC129926.1	Yes
-3.23375	6.67816	1860.97	1.01e-12	8.47e-09	8.07224	ENSG00000013588	GPRC5A	Yes
-3.21989	0.00015458	66.5109	9.78e-06	0.00037461	3.42642	ENSG00000104321	TRPA1	Yes
-3.18664	5.71558	636.669	2.09e-10	2.06e-07	6.6866	ENSG00000047457	CP	Yes
-3.17089	2.11845	260.044	1.68e-08	3.27e-06	5.48532	ENSG00000197888	UGT2B17	Yes
-3.16525	1.34565	167.475	1.39e-07	1.55e-05	4.80937	ENSG00000136695	IL36RN	Yes
-3.15105	6.66841	459.539	1.04e-09	6.23e-07	6.2053	ENSG00000138119	MYOF	Yes
-3.13566	-0.329824	35.7726	0.000133992	0.00240507	2.61887	ENSG00000070190	DAPP1	Yes
-3.07389	3.3726	350.463	3.94e-09	1.4e-06	5.85345	ENSG00000169894	MUC3A	Yes
-3.06988	0.919964	52.1973	2.8e-05	0.000790025	3.10236	ENSG00000144063	MALL	Yes
-3.0536	2.53555	264.733	1.54e-08	3.27e-06	5.48532	ENSG00000138829	FBN2	Yes
-3.02259	4.67971	628.405	2.23e-10	2.07e-07	6.68338	ENSG00000182718	ANXA2	Yes
-2.99544	4.29891	241.734	2.4e-08	4.02e-06	5.396	ENSG00000151617	EDNRA	Yes
-2.99276	2.08824	388.493	2.38e-09	1.02e-06	5.9913	ENSG00000148677	ANKRD1	Yes
-2.9745	2.27598	130.231	4.57e-07	3.74e-05	4.42725	ENSG00000138207	RBP4	Yes
-2.93787	2.03994	335.416	4.88e-09	1.62e-06	5.79148	ENSG00000080031	PTPRH	Yes
-2.93367	2.95103	364.024	3.27e-09	1.27e-06	5.89757	ENSG00000243766	HOTTIP	Yes
-2.91794	5.31254	290.436	9.85e-09	2.57e-06	5.5899	ENSG00000198682	PAPSS2	Yes
-2.91661	-0.16296	30.1892	0.000261264	0.00393616	2.40493	ENSG00000183206	POTEC	Yes
-2.91091	3.30804	440.231	1.29e-09	7.18e-07	6.14367	ENSG00000163347	CLDN1	Yes
-2.90741	1.07179	105.604	1.21e-06	7.76e-05	4.10988	ENSG00000108846	ABCC3	Yes
-2.87567	0.668241	56.9112	1.93e-05	0.000606515	3.21716	ENSG00000204287	HLA-DRA	Yes
-2.85175	3.61077	639.957	2.04e-10	2.06e-07	6.6866	ENSG00000173406	DAB1	Yes
-2.84393	0.168809	38.9278	9.53e-05	0.00186907	2.72838	ENSG00000165507	DEPP1	Yes
-2.82982	0.86519	36.5211	0.000123309	0.00226649	2.64465	ENSG00000166670	MMP10	Yes
-2.77642	1.32685	146.676	2.61e-07	2.52e-05	4.59852	ENSG00000184809	B3GALT5-AS1	Yes
-2.77075	-0.55549	15.1112	0.0030072	0.0201299	1.69616	ENSG00000276600	RAB7B	Yes
-2.76114	5.25923	659.626	1.76e-10	1.96e-07	6.7083	ENSG00000106031	HOXA13	Yes
-2.73735	0.0134124	59.2962	1.62e-05	0.000539777	3.26779	ENSG00000189334	S100A14	Yes
-2.73644	0.239348	46.5649	4.54e-05	0.00109183	2.96185	ENSG00000150201	FXYD4	Yes
-2.73447	3.95411	445.024	1.22e-09	7.05e-07	6.15205	ENSG00000175899	A2M	Yes
-2.72969	0.769143	43.2064	6.21e-05	0.00137894	2.86046	ENSG00000078596	ITM2A	Yes
-2.69156	0.76046	59.0585	1.64e-05	0.00054526	3.2634	ENSG00000106034	CPED1	Yes
-2.68732	2.30533	243.653	2.31e-08	3.97e-06	5.40081	ENSG00000143867	OSR1	Yes
-2.68655	1.10106	90.1661	2.5e-06	0.000138631	3.85814	ENSG00000137699	TRIM29	Yes
-2.68394	1.96342	188.804	7.86e-08	1.01e-05	4.99702	ENSG00000138772	ANXA3	Yes
-2.63964	0.251513	78.959	4.55e-06	0.000213688	3.67022	ENSG00000136160	EDNRB	Yes
-2.6378	1.28661	125.771	5.37e-07	4.27e-05	4.36952	ENSG00000203697	CAPN8	Yes
-2.62626	0.308331	25.8215	0.000472687	0.00600582	2.22143	ENSG00000106123	EPHB6	Yes
-2.59577	-0.821346	12.4379	0.0054535	0.0291654	1.53513	ENSG00000255970	LINC02421	Yes
-2.58349	0.417439	77.2463	5.02e-06	0.000229357	3.63949	ENSG00000148680	HTR7	Yes
-2.58305	0.782857	76.333	5.3e-06	0.000236108	3.62689	ENSG00000253508	AC004080.2	Yes
-2.58043	4.33884	299.388	8.5e-09	2.25e-06	5.64717	ENSG00000038295	TLL1	Yes
-2.57368	0.0363432	53.786	2.46e-05	0.000727077	3.13842	ENSG00000124813	RUNX2	Yes
-2.57071	1.51639	76.6466	5.2e-06	0.000233681	3.63138	ENSG00000174358	SLC6A19	Yes
-2.53785	0.229945	63.8337	1.17e-05	0.000432355	3.36416	ENSG00000057657	PRDM1	Yes
-2.52136	6.28636	353.125	3.8e-09	1.4e-06	5.85345	ENSG00000014257	ACP3	Yes
-2.51733	2.2716	194.722	6.78e-08	9.07e-06	5.04257	ENSG00000253405	EVX1-AS	Yes
-2.51545	-0.257391	40.276	8.29e-05	0.00171196	2.76651	ENSG00000144278	GALNT13	Yes
-2.51186	-0.520036	27.461	0.000375221	0.00515875	2.28746	ENSG00000146250	PRSS35	Yes
-2.49583	0.453637	26.1282	0.000452329	0.00584043	2.23355	ENSG00000139055	ERP27	Yes
-2.48373	1.98265	210.669	4.65e-08	6.7e-06	5.1741	ENSG00000280219	AC093908.1	Yes
-2.48301	1.97375	116.505	7.68e-07	5.46e-05	4.26294	ENSG00000198774	RASSF9	Yes
-2.45888	-0.0332197	23.293	0.000690227	0.00786652	2.10422	ENSG00000008196	TFAP2B	Yes
-2.44034	0.487336	42.5193	6.63e-05	0.00144362	2.84055	ENSG00000089327	FXYD5	Yes
-2.42238	0.552288	31.8499	0.000212173	0.00332863	2.47773	ENSG00000183090	FREM3	Yes
-2.41434	2.25436	65.9264	1.02e-05	0.000386813	3.4125	ENSG00000106025	TSPAN12	Yes
-2.4031	2.01028	101.396	1.46e-06	8.96e-05	4.04746	ENSG00000010438	PRSS3	Yes
-2.40178	-0.486262	29.3049	0.00029295	0.00427477	2.36909	ENSG00000179083	FAM133A	Yes
-2.36991	5.08912	1035.1	1.88e-11	4.6e-08	7.33681	ENSG00000145632	PLK2	Yes
-2.35312	2.7591	224.784	3.4e-08	5.25e-06	5.27998	ENSG00000206075	SERPINB5	Yes
-2.34062	3.07993	319.214	6.22e-09	1.79e-06	5.74685	ENSG00000010310	GIPR	Yes
-2.33875	0.719443	38.1539	0.000103348	0.00199854	2.69929	ENSG00000108813	DLX4	Yes
-2.30533	2.31186	123.661	5.82e-07	4.5e-05	4.34694	ENSG00000048052	HDAC9	Yes
-2.30356	6.43324	404.452	1.96e-09	9.07e-07	6.04221	ENSG00000181634	TNFSF15	Yes
-2.2984	1.82978	196.064	6.56e-08	8.84e-06	5.05336	ENSG00000146197	SCUBE3	Yes
-2.29818	-0.973128	12.8472	0.00495439	0.0275347	1.56012	ENSG00000128510	CPA4	Yes
-2.29428	0.038875	19.009	0.00141214	0.0126986	1.89624	ENSG00000240219	AL512306.2	Yes
-2.28849	-0.484812	29.1468	0.000299091	0.00433785	2.36273	ENSG00000128203	ASPHD2	Yes
-2.26926	2.27285	205.145	5.28e-08	7.42e-06	5.12977	ENSG00000253308	AC004080.1	Yes
-2.24863	2.486	145.28	2.73e-07	2.61e-05	4.58392	ENSG00000090530	P3H2	Yes
-2.24536	0.0602977	34.674	0.000151759	0.00264124	2.57819	ENSG00000159784	FAM131B	Yes
-2.23059	0.411085	18.3332	0.00159698	0.0136199	1.86583	ENSG00000167767	KRT80	Yes
-2.2255	0.963061	47.5067	4.17e-05	0.00102884	2.98765	ENSG00000260604	AL590004.3	Yes
-2.22315	4.43431	348.546	4.05e-09	1.41e-06	5.85096	ENSG00000129521	EGLN3	Yes
-2.20376	1.21294	67.004	9.46e-06	0.000368609	3.43343	ENSG00000107738	VSIR	Yes
-2.1935	0.514045	83.6978	3.5e-06	0.000177582	3.7506	ENSG00000001626	CFTR	Yes
-2.18854	2.26491	159.617	1.75e-07	1.83e-05	4.73831	ENSG00000121380	BCL2L14	Yes
-2.17768	2.39722	118.086	7.21e-07	5.24e-05	4.28083	ENSG00000144668	ITGA9	Yes
-2.17301	3.21098	333.394	5.03e-09	1.62e-06	5.79148	ENSG00000228630	HOTAIR	Yes
-2.17156	1.4114	120.236	6.63e-07	4.94e-05	4.30589	ENSG00000002587	HS3ST1	Yes
-2.16588	0.95167	49.9557	3.38e-05	0.000911026	3.04047	ENSG00000152784	PRDM8	Yes
-2.15795	6.23173	595.095	2.92e-10	2.33e-07	6.63349	ENSG00000196549	MME	Yes
-2.1578	0.232131	44.693	5.39e-05	0.00124263	2.90566	ENSG00000288585	AC010184.1	Yes
-2.15128	2.76332	320.698	6.08e-09	1.78e-06	5.74912	ENSG00000162631	NTNG1	Yes
-2.14606	1.62468	59.8574	1.55e-05	0.000524719	3.28007	ENSG00000150471	ADGRL3	Yes
-2.14424	-0.53561	23.1229	0.000708784	0.00803093	2.09523	ENSG00000175329	ISX	Yes
-2.14074	2.70444	116.533	7.67e-07	5.46e-05	4.26294	ENSG00000179388	EGR3	Yes
-2.1137	2.84274	43.6379	5.96e-05	0.00133927	2.87313	ENSG00000153993	SEMA3D	Yes
-2.10423	4.63574	601.531	2.77e-10	2.32e-07	6.63537	ENSG00000118523	CCN2	Yes
-2.10421	0.481711	25.5421	0.000492196	0.00619248	2.20814	ENSG00000144550	CPNE9	Yes
-2.102	0.608911	52.6937	2.69e-05	0.000765924	3.11581	ENSG00000111728	ST8SIA1	Yes
-2.08852	9.34713	1547.45	2.54e-12	1.42e-08	7.84879	ENSG00000146674	IGFBP3	Yes
-2.08693	1.4965	112.708	8.95e-07	6.13e-05	4.21262	ENSG00000128271	ADORA2A	Yes
-2.07011	0.347931	39.473	9e-05	0.00180996	2.74233	ENSG00000184731	FAM110C	Yes
-2.06311	3.54284	233.734	2.82e-08	4.49e-06	5.34808	ENSG00000196542	SPTSSB	Yes
-2.06036	0.239658	32.5389	0.000195107	0.00315266	2.50132	ENSG00000257322	AC138123.1	Yes
-2.05858	0.0954138	27.9132	0.000352717	0.00489468	2.31028	ENSG00000105388	CEACAM5	Yes
-2.05698	0.600735	45.0464	5.22e-05	0.0012125	2.91632	ENSG00000171234	UGT2B7	Yes
-2.05117	2.24661	119.478	6.83e-07	5.03e-05	4.29882	ENSG00000164761	TNFRSF11B	Yes
-2.04579	3.77165	140.923	3.15e-07	2.79e-05	4.55462	ENSG00000132561	MATN2	Yes
-2.04212	0.70568	47.2741	4.26e-05	0.00104569	2.9806	ENSG00000070731	ST6GALNAC2	Yes
-2.04095	1.39056	50.0714	3.34e-05	0.000903744	3.04395	ENSG00000169507	SLC38A11	Yes
-2.04076	4.68825	327.827	5.46e-09	1.72e-06	5.76407	ENSG00000106038	EVX1	Yes
-2.02833	1.40731	96.4263	1.84e-06	0.000108519	3.96449	ENSG00000067798	NAV3	Yes
-2.02786	0.211035	32.6376	0.0001928	0.00312142	2.50565	ENSG00000163873	GRIK3	Yes
-2.02162	2.53824	156.602	1.91e-07	1.96e-05	4.70713	ENSG00000265296	FEM1AP2	Yes
-2.01256	-0.484489	10.883	0.0079989	0.0367866	1.43431	ENSG00000198502	HLA-DRB5	Yes
-2.01216	0.629493	36.889	0.000118434	0.00221433	2.65476	ENSG00000163638	ADAMTS9	Yes
-2.01088	2.54991	257.136	1.78e-08	3.34e-06	5.47623	ENSG00000186417	GLDN	Yes
-2.00348	3.46695	257.096	1.78e-08	3.34e-06	5.47623	ENSG00000115263	GCG	Yes
-1.99933	6.72823	110.952	9.63e-07	6.49e-05	4.18789	ENSG00000144802	NFKBIZ	Yes
-1.99115	5.3976	214.051	4.31e-08	6.26e-06	5.20358	ENSG00000053747	LAMA3	Yes
-1.98733	0.0119034	37.0408	0.00011649	0.0021918	2.6592	ENSG00000235023	AP001626.1	Yes
-1.98599	1.96231	89.5328	2.58e-06	0.000141273	3.84994	ENSG00000138166	DUSP5	Yes
-1.98524	4.90303	244.395	2.27e-08	3.96e-06	5.40269	ENSG00000148180	GSN	Yes
-1.98341	1.54352	28.742	0.000315535	0.00452917	2.34398	ENSG00000135678	CPM	Yes
-1.97945	1.49638	48.2203	3.92e-05	0.000992728	3.00317	ENSG00000165029	ABCA1	Yes
-1.96904	3.30672	84.0093	3.44e-06	0.000176442	3.7534	ENSG00000102290	PCDH11X	Yes
-1.96886	-0.0225773	37.1013	0.000115726	0.00218673	2.6602	ENSG00000287577	AC009533.5	Yes
-1.96705	-0.537166	13.0506	0.00472687	0.0268081	1.57173	ENSG00000119922	IFIT2	Yes
-1.95696	6.00854	225.483	3.35e-08	5.24e-06	5.28102	ENSG00000106541	AGR2	Yes
-1.95538	1.56645	74.8869	5.77e-06	0.000248588	3.60452	ENSG00000155011	DKK2	Yes
-1.94687	0.927799	55.7383	2.11e-05	0.000647747	3.18859	ENSG00000146859	TMEM140	Yes
-1.94546	2.45242	201.181	5.8e-08	8.02e-06	5.09589	ENSG00000174099	MSRB3	Yes
-1.94159	4.36708	172.546	1.21e-07	1.4e-05	4.85328	ENSG00000079112	CDH17	Yes
-1.9369	2.92344	208.093	4.93e-08	7.04e-06	5.15216	ENSG00000132470	ITGB4	Yes
-1.93628	3.48822	110.165	9.95e-07	6.63e-05	4.1788	ENSG00000090402	SI	Yes
-1.93371	2.83129	136.206	3.7e-07	3.12e-05	4.50569	ENSG00000154065	ANKRD29	Yes
-1.9284	4.44996	241.791	2.39e-08	4.02e-06	5.396	ENSG00000101335	MYL9	Yes
-1.91415	1.33339	45.2641	5.11e-05	0.00119498	2.92264	ENSG00000168447	SCNN1B	Yes
-1.91383	1.72546	138.231	3.45e-07	2.96e-05	4.52918	ENSG00000123240	OPTN	Yes
-1.90982	3.1636	286.117	1.06e-08	2.68e-06	5.57239	ENSG00000171004	HS6ST2	Yes
-1.90964	1.22171	78.6089	4.64e-06	0.000216176	3.66519	ENSG00000134569	LRP4	Yes
-1.89932	3.31024	270.238	1.4e-08	3.13e-06	5.50399	ENSG00000136999	CCN3	Yes
-1.89378	-0.625183	9.87927	0.0104204	0.0434234	1.36228	ENSG00000198488	B3GNT6	Yes
-1.88898	3.36745	160.763	1.69e-07	1.79e-05	4.74759	ENSG00000180801	ARSJ	Yes
-1.88233	3.50959	302.377	8.1e-09	2.22e-06	5.65415	ENSG00000140859	KIFC3	Yes
-1.88047	1.50988	80.7804	4.11e-06	0.000196987	3.70556	ENSG00000286191	AL158195.1	Yes
-1.87717	3.52802	191.548	7.34e-08	9.65e-06	5.01529	ENSG00000225953	SATB2-AS1	Yes
-1.87631	1.7197	33.6859	0.000170205	0.00287833	2.54086	ENSG00000221818	EBF2	Yes
-1.87326	2.79835	100.853	1.5e-06	9.12e-05	4.0399	ENSG00000203930	LINC00632	Yes
-1.8708	-0.553136	20.7402	0.0010442	0.0103111	1.98669	ENSG00000173077	DELEC1	Yes
-1.866	-0.123069	14.661	0.00330784	0.0214132	1.66932	ENSG00000175920	DOK7	Yes
-1.86549	2.44753	182.906	9.15e-08	1.13e-05	4.94599	ENSG00000002726	AOC1	Yes
-1.86429	0.945447	69.971	7.81e-06	0.000314477	3.50241	ENSG00000115252	PDE1A	Yes
-1.86049	-0.422893	9.94977	0.0102237	0.0429082	1.36746	ENSG00000256029	AL590560.2	Yes
-1.85664	4.87396	238.222	2.57e-08	4.17e-06	5.37959	ENSG00000147041	SYTL5	Yes
-1.85628	3.01858	140.895	3.15e-07	2.79e-05	4.55462	ENSG00000064195	DLX3	Yes
-1.85545	3.1845	223.117	3.53e-08	5.31e-06	5.27489	ENSG00000196781	TLE1	Yes
-1.84895	2.20188	81.1615	4.02e-06	0.000195383	3.70911	ENSG00000171346	KRT15	Yes
-1.84752	5.18489	85.3261	3.21e-06	0.00016701	3.77726	ENSG00000157388	CACNA1D	Yes
-1.83498	0.241949	44.259	5.62e-05	0.00128532	2.89099	ENSG00000280081	LINC01667	Yes
-1.83393	4.11746	287.244	1.04e-08	2.67e-06	5.57331	ENSG00000142798	HSPG2	Yes
-1.83367	0.05817	33.2558	0.000179067	0.00297473	2.52655	ENSG00000186439	TRDN	Yes
-1.82333	0.594541	32.8976	0.000186875	0.0030521	2.5154	ENSG00000175592	FOSL1	Yes
-1.81625	1.31413	46.0053	4.78e-05	0.00113776	2.94395	ENSG00000118515	SGK1	Yes
-1.81258	-0.312998	18.3626	0.00158835	0.0135936	1.86667	ENSG00000115221	ITGB6	Yes
-1.81092	2.75208	84.7124	3.32e-06	0.000172023	3.76441	ENSG00000079689	SCGN	Yes
-1.81087	4.45682	124.786	5.57e-07	4.35e-05	4.36126	ENSG00000260423	LINC02367	Yes
-1.80655	4.24229	276.573	1.25e-08	2.98e-06	5.52608	ENSG00000125848	FLRT3	Yes
-1.80601	0.553622	51.2927	3.02e-05	0.000833243	3.07923	ENSG00000071282	LMCD1	Yes
-1.79807	-0.421478	10.1009	0.00981679	0.0418736	1.37806	ENSG00000113073	SLC4A9	Yes
-1.79437	2.00233	66.5262	9.77e-06	0.00037461	3.42642	ENSG00000286593	AP006261.1	Yes
-1.79038	0.75333	26.3406	0.000438843	0.00572828	2.24198	ENSG00000185634	SHC4	Yes
-1.78851	4.3418	251.864	1.97e-08	3.53e-06	5.45211	ENSG00000178038	ALS2CL	Yes
-1.78068	5.4985	254.674	1.86e-08	3.38e-06	5.47074	ENSG00000123364	HOXC13	Yes
-1.77509	2.29739	114.796	8.22e-07	5.7e-05	4.24434	ENSG00000168675	LDLRAD4	Yes
-1.7704	0.428369	48.3309	3.88e-05	0.000988962	3.00482	ENSG00000163501	IHH	Yes
-1.75843	0.657432	38.7817	9.67e-05	0.00189229	2.72301	ENSG00000178115	GOLGA8Q	Yes
-1.7537	1.12645	49.1407	3.62e-05	0.000946959	3.02367	ENSG00000232638	AL390294.1	Yes
-1.75015	3.44688	165.656	1.47e-07	1.6e-05	4.79543	ENSG00000118898	PPL	Yes
-1.74867	4.07415	229.437	3.08e-08	4.86e-06	5.31333	ENSG00000140465	CYP1A1	Yes
-1.74615	3.77454	66.6463	9.69e-06	0.000373889	3.42726	ENSG00000182568	SATB1	Yes
-1.74379	0.372937	33.3887	0.000176272	0.00295597	2.5293	ENSG00000267324	AC006557.2	Yes
-1.74379	0.103944	12.1767	0.00580394	0.0302943	1.51864	ENSG00000284526	AC015802.6	Yes
-1.73962	2.6975	91.9202	2.29e-06	0.000130001	3.88605	ENSG00000197142	ACSL5	Yes
-1.73315	0.298936	22.2138	0.000818799	0.00883753	2.05367	ENSG00000261713	SSTR5-AS1	Yes
-1.7193	1.06832	79.7127	4.36e-06	0.000207077	3.68387	ENSG00000249641	HOXC13-AS	Yes
-1.71417	7.83673	690.027	1.41e-10	1.76e-07	6.75492	ENSG00000173598	NUDT4	Yes
-1.70924	0.000730654	28.6592	0.000319026	0.00456361	2.34069	ENSG00000165164	CFAP47	Yes
-1.70028	4.24299	274.138	1.3e-08	3.03e-06	5.51926	ENSG00000095739	BAMBI	Yes
-1.69622	0.688202	24.7224	0.000555276	0.00678672	2.16834	ENSG00000158966	CACHD1	Yes
-1.69479	7.05233	413.006	1.76e-09	8.42e-07	6.07455	ENSG00000125266	EFNB2	Yes
-1.67582	0.887456	30.0711	0.000265248	0.00397252	2.40093	ENSG00000286504	AC092745.4	Yes
-1.66765	0.228698	21.9303	0.000857222	0.0091284	2.03961	ENSG00000267586	LINC00907	Yes
-1.66712	1.61012	44.6308	5.42e-05	0.00124737	2.90401	ENSG00000174145	NWD2	Yes
-1.66395	1.41907	51.9312	2.86e-05	0.000799672	3.09709	ENSG00000172159	FRMD3	Yes
-1.65963	-0.375813	13.7176	0.00406433	0.0243481	1.61353	ENSG00000280649	AC245100.8	Yes
-1.65323	-0.3603	11.5392	0.00677964	0.0333552	1.47684	ENSG00000183578	TNFAIP8L3	Yes
-1.65254	3.23922	143.483	2.9e-07	2.69e-05	4.57088	ENSG00000196878	LAMB3	Yes
-1.6401	1.21229	58.7489	1.68e-05	0.000551289	3.25862	ENSG00000165125	TRPV6	Yes
-1.63861	2.62067	107.009	1.14e-06	7.46e-05	4.12729	ENSG00000072195	SPEG	Yes
-1.63811	5.39776	241.567	2.4e-08	4.02e-06	5.396	ENSG00000165169	DYNLT3	Yes
-1.63648	2.27591	115.42	8.02e-07	5.61e-05	4.25138	ENSG00000149527	PLCH2	Yes
-1.6312	0.000529369	21.476	0.000923431	0.00962209	2.01673	ENSG00000196754	S100A2	Yes
-1.62832	6.96489	515.259	5.95e-10	4.14e-07	6.38294	ENSG00000196620	UGT2B15	Yes
-1.62562	2.57446	134.172	3.97e-07	3.32e-05	4.47937	ENSG00000077063	CTTNBP2	Yes
-1.62379	4.45938	324.743	5.72e-09	1.74e-06	5.76014	ENSG00000143248	RGS5	Yes
-1.62093	5.37682	56.3705	2.01e-05	0.000625011	3.20411	ENSG00000205213	LGR4	Yes
-1.61974	-0.17454	17.6261	0.00182251	0.014731	1.83177	ENSG00000132031	MATN3	Yes
-1.61726	2.89284	49.5897	3.48e-05	0.000925109	3.03381	ENSG00000109321	AREG	Yes
-1.617	-0.405374	12.9949	0.00478792	0.0270076	1.56851	ENSG00000188910	GJB3	Yes
-1.61333	2.00004	48.4198	3.85e-05	0.000984316	3.00687	ENSG00000104324	CPQ	Yes
-1.61143	1.52003	52.6654	2.7e-05	0.000765924	3.11581	ENSG00000243244	STON1	Yes
-1.61067	1.46031	64.7829	1.1e-05	0.000412143	3.38495	ENSG00000102010	BMX	Yes
-1.60384	5.8911	73.7229	6.19e-06	0.000263211	3.5797	ENSG00000119042	SATB2	Yes
-1.60204	-0.110254	18.5152	0.00154448	0.0133636	1.87408	ENSG00000196126	HLA-DRB1	Yes
-1.60188	3.33334	67.0001	9.46e-06	0.000368609	3.43343	ENSG00000144290	SLC4A10	Yes
-1.60139	1.56397	83.7423	3.49e-06	0.000177582	3.7506	ENSG00000287900	AC061961.1	Yes
-1.59932	0.41811	32.9336	0.000186072	0.00304494	2.51642	ENSG00000176136	MC5R	Yes
-1.5925	-0.0596496	21.3726	0.000939343	0.00971197	2.01269	ENSG00000287088	AP001066.1	Yes
-1.59022	4.63114	436.311	1.35e-09	7.26e-07	6.13884	ENSG00000197635	DPP4	Yes
-1.5821	1.85161	81.809	3.88e-06	0.000190725	3.71959	ENSG00000138678	GPAT3	Yes
-1.57533	1.48837	87.2975	2.89e-06	0.000155036	3.80957	ENSG00000236283	AC019197.1	Yes
-1.57507	4.1925	120.854	6.47e-07	4.89e-05	4.31035	ENSG00000175928	LRRN1	Yes
-1.5701	-0.538144	10.3839	0.00910636	0.039922	1.39879	ENSG00000283154	IQCJ-SCHIP1	Yes
-1.56498	0.733247	26.6723	0.000418744	0.00553511	2.25687	ENSG00000152527	PLEKHH2	Yes
-1.56448	0.617965	23.7233	0.000645812	0.00756436	2.12123	ENSG00000242110	AMACR	Yes
-1.56422	3.20622	60.9894	1.43e-05	0.000500814	3.30032	ENSG00000147036	LANCL3	Yes
-1.56172	-0.214912	21.0108	0.000997692	0.0100722	1.99688	ENSG00000128918	ALDH1A2	Yes
-1.55887	1.20625	32.6392	0.000192762	0.00312142	2.50565	ENSG00000230918	DPP4-DT	Yes
-1.55843	1.81365	82.5377	3.73e-06	0.000184326	3.73441	ENSG00000171551	ECEL1	Yes
-1.55767	0.157659	13.3027	0.00446222	0.0258237	1.58798	ENSG00000183091	NEB	Yes
-1.55565	-0.174452	26.4643	0.000431218	0.0056597	2.24721	ENSG00000281404	LINC01176	Yes
-1.55482	-0.187403	12.4662	0.00541719	0.0290656	1.53662	ENSG00000204618	RNF39	Yes
-1.55333	6.69421	565.001	3.78e-10	2.87e-07	6.54246	ENSG00000123407	HOXC12	Yes
-1.54768	2.84612	32.0066	0.00020814	0.00329007	2.48279	ENSG00000165895	ARHGAP42	Yes
-1.5434	5.12416	164.602	1.51e-07	1.63e-05	4.78791	ENSG00000162989	KCNJ3	Yes
-1.54268	0.878568	30.3763	0.000255095	0.00387113	2.41216	ENSG00000136274	NACAD	Yes
-1.53954	4.52715	29.5548	0.000283548	0.00416302	2.38059	ENSG00000150893	FREM2	Yes
-1.53522	4.40934	187.412	8.15e-08	1.03e-05	4.98672	ENSG00000112164	GLP1R	Yes
-1.53423	0.575593	21.5434	0.000913222	0.00956023	2.01953	ENSG00000122877	EGR2	Yes
-1.53288	0.692922	19.5179	0.00128974	0.0119498	1.92264	ENSG00000112782	CLIC5	Yes
-1.5265	5.00155	126.862	5.16e-07	4.17e-05	4.38031	ENSG00000134755	DSC2	Yes
-1.52622	0.521685	36.4762	0.00012392	0.00227272	2.64345	ENSG00000251685	UGT2B27P	Yes
-1.52581	1.58112	79.559	4.4e-06	0.000208291	3.68133	ENSG00000286911	AC009533.4	Yes
-1.52556	5.38078	144.228	2.83e-07	2.65e-05	4.57641	ENSG00000099812	MISP	Yes
-1.52476	5.70605	478.292	8.58e-10	5.31e-07	6.27493	ENSG00000151715	TMEM45B	Yes
-1.51605	0.372919	23.686	0.000649524	0.00757317	2.12072	ENSG00000236008	LINC01814	Yes
-1.51472	4.10532	120.01	6.69e-07	4.94e-05	4.30589	ENSG00000144619	CNTN4	Yes
-1.51296	-0.28405	10.7349	0.00830966	0.037656	1.42417	ENSG00000234043	NUDT9P1	Yes
-1.51288	1.24853	32.726	0.000190761	0.00310042	2.50858	ENSG00000124721	DNAH8	Yes
-1.51111	1.97163	78.7065	4.62e-06	0.000215575	3.6664	ENSG00000211448	DIO2	Yes
-1.51041	6.81682	683.567	1.47e-10	1.76e-07	6.75492	ENSG00000169439	SDC2	Yes
-1.50675	0.434844	16.9959	0.00205646	0.0158851	1.79901	ENSG00000162614	NEXN	Yes
-1.50675	2.41788	40.8206	7.85e-05	0.00164713	2.78327	ENSG00000164176	EDIL3	Yes
-1.50583	1.99011	88.8433	2.67e-06	0.000145376	3.83751	ENSG00000091986	CCDC80	Yes
-1.50072	1.89117	70.1393	7.73e-06	0.000313407	3.50389	ENSG00000040731	CDH10	Yes
-1.50017	0.200089	30.3673	0.000255389	0.00387208	2.41206	ENSG00000144476	ACKR3	Yes
-1.49858	2.58706	136.497	3.66e-07	3.11e-05	4.50785	ENSG00000271614	ATP2B1-AS1	Yes
-1.4969	0.982921	36.9949	0.000117074	0.00219803	2.65797	ENSG00000153714	LURAP1L	Yes
-1.49537	1.56145	49.8297	3.41e-05	0.000915087	3.03854	ENSG00000146678	IGFBP1	Yes
-1.49283	6.43159	282.655	1.12e-08	2.76e-06	5.55893	ENSG00000107742	SPOCK2	Yes
-1.48945	1.83288	55.7008	2.12e-05	0.000648442	3.18813	ENSG00000185477	GPRIN3	Yes
-1.48747	4.01475	219.55	3.81e-08	5.69e-06	5.24508	ENSG00000142871	CCN1	Yes
-1.4802	3.84446	206.451	5.12e-08	7.26e-06	5.13933	ENSG00000100422	CERK	Yes
-1.47995	3.38748	159.778	1.74e-07	1.83e-05	4.73831	ENSG00000112139	MDGA1	Yes
-1.47963	0.633872	29.1487	0.000299017	0.00433785	2.36273	ENSG00000256751	PLBD1-AS1	Yes
-1.47943	-0.120373	21.9927	0.00084858	0.00907687	2.04206	ENSG00000151572	ANO4	Yes
-1.47871	1.75086	76.8693	5.14e-06	0.000231909	3.63468	ENSG00000099337	KCNK6	Yes
-1.47732	2.1048	48.4882	3.83e-05	0.000979964	3.00879	ENSG00000121281	ADCY7	Yes
-1.47476	5.56658	44.9651	5.26e-05	0.00121848	2.91418	ENSG00000111885	MAN1A1	Yes
-1.47094	0.155131	18.8359	0.00145691	0.0129686	1.88711	ENSG00000081148	IMPG2	Yes
-1.4695	1.87695	45.9682	4.79e-05	0.00113776	2.94395	ENSG00000137872	SEMA6D	Yes
-1.46833	2.38832	95.4213	1.93e-06	0.000113451	3.94519	ENSG00000198758	EPS8L3	Yes
-1.46739	0.980174	16.0265	0.00249124	0.0179257	1.74652	ENSG00000251615	AC104825.1	Yes
-1.46232	1.83034	23.5653	0.000661708	0.00766333	2.11558	ENSG00000099715	PCDH11Y	Yes
-1.46187	1.30325	49.4614	3.52e-05	0.000932357	3.03042	ENSG00000182667	NTM	Yes
-1.45734	1.33282	43.6645	5.94e-05	0.00133768	2.87365	ENSG00000106829	TLE4	Yes
-1.45222	3.46753	106.142	1.18e-06	7.65e-05	4.11606	ENSG00000170577	SIX2	Yes
-1.45077	2.94324	101.681	1.44e-06	8.92e-05	4.04986	ENSG00000176907	TCIM	Yes
-1.44661	1.57857	30.1578	0.000262314	0.00394841	2.40358	ENSG00000168702	LRP1B	Yes
-1.44499	0.554393	20.9919	0.00100086	0.0100796	1.99656	ENSG00000184254	ALDH1A3	Yes
-1.44446	3.31791	140.361	3.21e-07	2.82e-05	4.54914	ENSG00000135318	NT5E	Yes
-1.43918	4.98971	53.284	2.56e-05	0.000746355	3.12705	ENSG00000038427	VCAN	Yes
-1.43865	0.249313	14.6845	0.00329131	0.0213393	1.67082	ENSG00000171992	SYNPO	Yes
-1.4336	-0.227182	10.2706	0.00938308	0.0406967	1.39044	ENSG00000105971	CAV2	Yes
-1.43278	5.99087	190.295	7.57e-08	9.81e-06	5.00844	ENSG00000099250	NRP1	Yes
-1.43076	2.66678	93.5607	2.11e-06	0.000122841	3.91066	ENSG00000116016	EPAS1	Yes
-1.4287	0.383691	15.8445	0.00258477	0.0183771	1.73572	ENSG00000140839	CLEC18B	Yes
-1.42129	1.26996	62.4956	1.29e-05	0.000460793	3.33649	ENSG00000109205	ODAM	Yes
-1.41658	0.209878	14.5769	0.00336796	0.0216931	1.66368	ENSG00000169435	RASSF6	Yes
-1.41504	1.41744	57.1971	1.89e-05	0.000597078	3.22397	ENSG00000111799	COL12A1	Yes
-1.41403	0.0710849	12.3798	0.00552918	0.0294022	1.53162	ENSG00000196954	CASP4	Yes
-1.41376	1.3503	36.7037	0.00012086	0.00224048	2.64966	ENSG00000163827	LRRC2	Yes
-1.40596	1.62548	36.6965	0.000120955	0.00224048	2.64966	ENSG00000173517	PEAK1	Yes
-1.40507	0.0701322	25.2822	0.000511217	0.00636609	2.19613	ENSG00000287077	AL157893.2	Yes
-1.395	4.09714	307.876	7.42e-09	2.07e-06	5.68507	ENSG00000186310	NAP1L3	Yes
-1.39283	5.166	72.0021	6.88e-06	0.000287364	3.54157	ENSG00000105976	MET	Yes
-1.39226	0.0598311	18.8843	0.00144421	0.0128967	1.88952	ENSG00000139629	GALNT6	Yes
-1.39219	4.13743	275.82	1.27e-08	2.98e-06	5.52608	ENSG00000139211	AMIGO2	Yes
-1.39001	0.858896	34.5441	0.000154041	0.00266154	2.57487	ENSG00000166510	CCDC68	Yes
-1.38962	0.885795	19.8995	0.00120626	0.0114448	1.94139	ENSG00000249464	LINC01091	Yes
-1.38768	2.08261	34.143	0.000161355	0.00274813	2.56096	ENSG00000145777	TSLP	Yes
-1.38767	4.30152	68.2775	8.71e-06	0.000345536	3.46151	ENSG00000185567	AHNAK2	Yes
-1.38337	4.39509	240.488	2.46e-08	4.04e-06	5.39399	ENSG00000163898	LIPH	Yes
-1.37515	6.16928	175.192	1.12e-07	1.33e-05	4.87562	ENSG00000134240	HMGCS2	Yes
-1.37029	2.39402	87.2832	2.9e-06	0.000155036	3.80957	ENSG00000039139	DNAH5	Yes
-1.365	0.436991	39.819	8.69e-05	0.00176128	2.75417	ENSG00000288234	BX255925.4	Yes
-1.36491	-0.345029	17.2304	0.00196542	0.0153799	1.81305	ENSG00000280109	PLAC4	Yes
-1.36311	0.240319	30.7049	0.000244684	0.00376791	2.4239	ENSG00000185352	HS6ST3	Yes
-1.35974	5.36435	309.868	7.19e-09	2.04e-06	5.69141	ENSG00000170558	CDH2	Yes
-1.35932	4.29775	62.5816	1.28e-05	0.000460002	3.33724	ENSG00000106571	GLI3	Yes
-1.35439	6.35906	416.655	1.69e-09	8.42e-07	6.07455	ENSG00000107485	GATA3	Yes
-1.35381	2.9227	105.551	1.21e-06	7.76e-05	4.10988	ENSG00000122641	INHBA	Yes
-1.35233	2.25422	54.5346	2.32e-05	0.000695	3.15802	ENSG00000105696	TMEM59L	Yes
-1.35171	0.249378	14.0046	0.00381401	0.0232826	1.63297	ENSG00000124466	LYPD3	Yes
-1.35121	-0.0955523	12.8665	0.00493225	0.0274419	1.56159	ENSG00000235888	AF064858.1	Yes
-1.35098	3.82097	107.519	1.11e-06	7.36e-05	4.13341	ENSG00000146039	SLC17A4	Yes
-1.34984	-0.0826712	21.7395	0.000884308	0.00932766	2.03023	ENSG00000172638	EFEMP2	Yes
-1.34908	7.79058	66.6221	9.7e-06	0.000373889	3.42726	ENSG00000070961	ATP2B1	Yes
-1.33734	6.10564	141.984	3.04e-07	2.75e-05	4.56108	ENSG00000204262	COL5A2	Yes
-1.33627	2.27149	24.3622	0.000586046	0.00702919	2.1531	ENSG00000172889	EGFL7	Yes
-1.333	0.308627	28.5652	0.000323053	0.00460937	2.33636	ENSG00000273151	AC073957.3	Yes
-1.3327	-0.109561	21.7538	0.000882246	0.00931275	2.03092	ENSG00000138798	EGF	Yes
-1.33094	1.25078	29.5611	0.000283316	0.00416302	2.38059	ENSG00000244694	PTCHD4	Yes
-1.33021	-0.271754	15.5573	0.00274114	0.019067	1.71972	ENSG00000273492	AP000229.1	Yes
-1.32808	3.2524	187.04	8.22e-08	1.03e-05	4.98588	ENSG00000213468	FIRRE	Yes
-1.32439	6.74707	40.6656	7.97e-05	0.00166008	2.77987	ENSG00000075223	SEMA3C	Yes
-1.31894	1.35246	30.4034	0.000254216	0.00386483	2.41287	ENSG00000240216	CPHL1P	Yes
-1.31728	4.31687	27.8602	0.000355266	0.00492187	2.30787	ENSG00000049130	KITLG	Yes
-1.31642	-0.108047	9.30506	0.0122058	0.0480224	1.31856	ENSG00000198121	LPAR1	Yes
-1.31332	4.44357	261.309	1.64e-08	3.27e-06	5.48532	ENSG00000100473	COCH	Yes
-1.31312	1.03095	38.324	0.0001015	0.00196965	2.70561	ENSG00000080166	DCT	Yes
-1.31167	1.80646	43.3926	6.1e-05	0.00136362	2.86531	ENSG00000125775	SDCBP2	Yes
-1.31016	4.20621	123.23	5.91e-07	4.55e-05	4.34186	ENSG00000180573	H2AC6	Yes
-1.31006	4.40415	145.385	2.72e-07	2.61e-05	4.58392	ENSG00000163297	ANTXR2	Yes
-1.30936	4.62864	58.5509	1.71e-05	0.000557243	3.25396	ENSG00000215386	MIR99AHG	Yes
-1.30824	4.3007	176.38	1.09e-07	1.31e-05	4.8834	ENSG00000011028	MRC2	Yes
-1.30751	4.83566	162.141	1.62e-07	1.73e-05	4.76241	ENSG00000006327	TNFRSF12A	Yes
-1.29959	1.52024	71.4738	7.11e-06	0.000293216	3.53281	ENSG00000244541	LINC01213	Yes
-1.29793	1.90095	38.6669	9.79e-05	0.00191299	2.71829	ENSG00000165757	JCAD	Yes
-1.29789	0.568869	16.7863	0.00214219	0.0162764	1.78844	ENSG00000279283	AC131009.4	Yes
-1.29628	1.71651	28.5752	0.000322622	0.00460715	2.33657	ENSG00000115896	PLCL1	Yes
-1.29572	2.15889	48.7245	3.75e-05	0.000962984	3.01638	ENSG00000064787	BCAS1	Yes
-1.29231	1.9594	35.9867	0.000130826	0.00236307	2.62652	ENSG00000124780	KCNK17	Yes
-1.28983	-0.422309	13.0635	0.00471292	0.0267641	1.57245	ENSG00000225329	LHFPL3-AS2	Yes
-1.28833	4.08642	173.924	1.16e-07	1.36e-05	4.86671	ENSG00000134531	EMP1	Yes
-1.28818	4.47852	339.363	4.61e-09	1.57e-06	5.80328	ENSG00000109181	UGT2B10	Yes
-1.28457	3.3783	54.3491	2.36e-05	0.000701181	3.15417	ENSG00000124429	POF1B	Yes
-1.28418	1.25976	30.0862	0.000264734	0.00397252	2.40093	ENSG00000231187	AL356056.2	Yes
-1.27842	1.18811	13.7078	0.0040732	0.0243884	1.61282	ENSG00000259070	LINC00639	Yes
-1.2754	2.02495	75.8973	5.44e-06	0.000239052	3.62151	ENSG00000187800	PEAR1	Yes
-1.27321	0.453719	15.8346	0.00258999	0.0183986	1.73522	ENSG00000259087	AL121790.2	Yes
-1.27229	2.81092	46.6241	4.52e-05	0.00109183	2.96185	ENSG00000188263	IL17REL	Yes
-1.27198	1.86099	36.357	0.00012556	0.00230029	2.63822	ENSG00000135905	DOCK10	Yes
-1.27167	0.26857	14.8593	0.00317116	0.0209422	1.67898	ENSG00000075651	PLD1	Yes
-1.27038	0.65766	14.4277	0.00347793	0.0220361	1.65686	ENSG00000111186	WNT5B	Yes
-1.26999	0.317081	14.9535	0.00310861	0.0206351	1.68539	ENSG00000165323	FAT3	Yes
-1.26831	2.03259	40.6671	7.97e-05	0.00166008	2.77987	ENSG00000154856	APCDD1	Yes
-1.2659	1.54673	19.9815	0.0011892	0.0112966	1.94705	ENSG00000092969	TGFB2	Yes
-1.26244	5.45632	256.345	1.8e-08	3.35e-06	5.47493	ENSG00000125845	BMP2	Yes
-1.26125	0.825208	30.8648	0.000239802	0.00369954	2.43185	ENSG00000250608	AC010210.1	Yes
-1.26001	4.31342	260.187	1.68e-08	3.27e-06	5.48532	ENSG00000078401	EDN1	Yes
-1.25876	5.31213	92.714	2.2e-06	0.000126288	3.89864	ENSG00000103888	CEMIP	Yes
-1.25871	3.04646	74.9833	5.74e-06	0.0002478	3.6059	ENSG00000142279	WTIP	Yes
-1.25675	4.94884	219.091	3.85e-08	5.69e-06	5.24457	ENSG00000141639	MAPK4	Yes
-1.25554	1.03075	33.2023	0.000180208	0.0029811	2.52562	ENSG00000161381	PLXDC1	Yes
-1.25521	1.34595	37.0495	0.00011638	0.0021918	2.6592	ENSG00000171408	PDE7B	Yes
-1.25313	4.2582	214.964	4.22e-08	6.18e-06	5.20867	ENSG00000139220	PPFIA2	Yes
-1.24905	0.0368789	16.9514	0.00207431	0.0159968	1.79597	ENSG00000260401	AP002761.4	Yes
-1.24512	4.08084	86.1873	3.07e-06	0.000162104	3.79021	ENSG00000187398	LUZP2	Yes
-1.23748	0.0255714	18.3441	0.00159378	0.013614	1.86601	ENSG00000205978	NYNRIN	Yes
-1.23737	5.94605	265.704	1.52e-08	3.27e-06	5.48532	ENSG00000107984	DKK1	Yes
-1.23709	-0.32838	13.9206	0.0038853	0.0235971	1.62714	ENSG00000280157	AL359510.2	Yes
-1.2366	3.71884	178.071	1.04e-07	1.26e-05	4.90002	ENSG00000111962	UST	Yes
-1.23658	0.561861	28.5066	0.000325596	0.00462692	2.33471	ENSG00000198173	FAM47C	Yes
-1.23245	1.33502	16.1014	0.00245394	0.0177491	1.75082	ENSG00000196074	SYCP2	Yes
-1.23104	4.15706	57.5312	1.84e-05	0.000586186	3.23196	ENSG00000112218	GPR63	Yes
-1.2271	2.83602	38.9306	9.52e-05	0.00186907	2.72838	ENSG00000272419	LINC01145	Yes
-1.22636	7.45307	80.1209	4.26e-06	0.000203528	3.69138	ENSG00000184564	SLITRK6	Yes
-1.22532	0.522581	28.2054	0.000339035	0.00478833	2.31982	ENSG00000180611	MB21D2	Yes
-1.2247	3.96663	152.003	2.21e-07	2.22e-05	4.65377	ENSG00000111859	NEDD9	Yes
-1.22239	1.93465	36.9941	0.000117084	0.00219803	2.65797	ENSG00000162951	LRRTM1	Yes
-1.22204	0.000212533	9.78845	0.0106807	0.0440723	1.35583	ENSG00000268521	VN1R83P	Yes
-1.2217	-0.214766	14.8501	0.00317733	0.0209581	1.67865	ENSG00000197415	VEPH1	Yes
-1.22085	0.490519	16.7721	0.00214815	0.0162865	1.78817	ENSG00000243742	RPLP0P2	Yes
-1.22066	2.30507	35.7912	0.000133713	0.00240482	2.61892	ENSG00000145526	CDH18	Yes
-1.2201	0.383924	14.5424	0.003393	0.0217821	1.6619	ENSG00000115828	QPCT	Yes
-1.21945	0.188786	16.9171	0.00208819	0.0160103	1.7956	ENSG00000028277	POU2F2	Yes
-1.21937	0.0102073	10.085	0.00985879	0.0419577	1.37719	ENSG00000003137	CYP26B1	Yes
-1.21859	0.230745	25.9419	0.000464566	0.0059383	2.22634	ENSG00000164690	SHH	Yes
-1.21713	-0.0453355	15.4067	0.00282767	0.0194262	1.71161	ENSG00000187848	P2RX2	Yes
-1.21608	2.7794	38.1728	0.000103141	0.00199684	2.69966	ENSG00000266145	RHOT1P1	Yes
-1.21462	5.22279	36.8852	0.000118483	0.00221433	2.65476	ENSG00000137642	SORL1	Yes
-1.21329	-0.359362	21.101	0.0039681	0.0239174	1.62129	ENSG00000261396	AC027682.5	Yes
-1.21226	1.88004	38.5572	9.9e-05	0.0019307	2.71429	ENSG00000261324	AC010168.2	Yes
-1.21212	-0.298837	10.8062	0.00815818	0.0372831	1.42849	ENSG00000163357	DCST1	Yes
-1.21081	4.9393	19.1713	0.00137164	0.0124483	1.90489	ENSG00000186481	ANKRD20A5P	Yes
-1.2075	4.70669	224.507	3.42e-08	5.25e-06	5.27998	ENSG00000153029	MR1	Yes
-1.20205	3.76945	42.7191	6.5e-05	0.00142629	2.84579	ENSG00000018236	CNTN1	Yes
-1.19935	-0.160278	9.42842	0.0117928	0.0468936	1.32889	ENSG00000261366	MANEA-DT	Yes
-1.19846	2.48824	61.1217	1.42e-05	0.000498188	3.30261	ENSG00000035664	DAPK2	Yes
-1.19598	3.20562	139.19	3.34e-07	2.91e-05	4.53657	ENSG00000184672	RALYL	Yes
-1.19489	0.013118	9.9508	0.0102208	0.042907	1.36747	ENSG00000074047	GLI2	Yes
-1.19184	0.000393812	10.202	0.00955553	0.0411055	1.3861	ENSG00000135218	CD36	Yes
-1.18962	2.21849	16.4014	0.00231109	0.0170616	1.76798	ENSG00000030419	IKZF2	Yes
-1.18927	4.88841	66.1494	1e-05	0.000382844	3.41698	ENSG00000114019	AMOTL2	Yes
-1.1888	2.07837	46.9105	4.4e-05	0.00107389	2.96904	ENSG00000135046	ANXA1	Yes
-1.18713	1.64011	26.8143	0.000410477	0.0054646	2.26244	ENSG00000168542	COL3A1	Yes
-1.18651	1.0722	35.3436	0.000140617	0.00248616	2.60447	ENSG00000227953	LINC01341	Yes
-1.18585	2.21599	58.7492	1.68e-05	0.000551289	3.25862	ENSG00000105339	DENND3	Yes
-1.18461	3.53392	142.465	2.99e-07	2.72e-05	4.56565	ENSG00000215018	COL28A1	Yes
-1.18431	2.02886	42.0818	6.92e-05	0.00149803	2.82448	ENSG00000135407	AVIL	Yes
-1.18344	5.51509	155.511	1.98e-07	2e-05	4.69805	ENSG00000187678	SPRY4	Yes
-1.18246	1.67231	30.8783	0.000239394	0.00369667	2.43219	ENSG00000172197	MBOAT1	Yes
-1.18124	1.13216	20.5153	0.00108485	0.0105875	1.97521	ENSG00000105523	FAM83E	Yes
-1.17749	2.13773	26.08	0.000455453	0.00586724	2.23157	ENSG00000155966	AFF2	Yes
-1.17679	2.53593	18.1254	0.00165961	0.013913	1.85658	ENSG00000148513	ANKRD30A	Yes
-1.17623	3.57109	60.5168	1.48e-05	0.000510604	3.29192	ENSG00000122870	BICC1	Yes
-1.17534	3.45959	81.5622	3.93e-06	0.000192774	3.71495	ENSG00000145934	TENM2	Yes
-1.17504	3.47492	126.175	5.29e-07	4.23e-05	4.37346	ENSG00000163947	ARHGEF3	Yes
-1.17441	7.57185	260.532	1.67e-08	3.27e-06	5.48532	ENSG00000146072	TNFRSF21	Yes
-1.17434	1.34096	35.5552	0.000137301	0.00244566	2.6116	ENSG00000108551	RASD1	Yes
-1.1721	1.55997	42.6105	6.57e-05	0.00143574	2.84292	ENSG00000074527	NTN4	Yes
-1.16925	2.03805	36.2549	0.000126987	0.00232387	2.63379	ENSG00000185761	ADAMTSL5	Yes
-1.16843	-0.256854	10.181	0.00960914	0.0412724	1.38434	ENSG00000253180	AC104986.1	Yes
-1.16671	1.91008	31.501	0.000221499	0.00345869	2.46109	ENSG00000148926	ADM	Yes
-1.16665	0.602486	23.4608	0.000672484	0.00772224	2.11226	ENSG00000277496	AL357033.4	Yes
-1.16613	6.23678	38.383	0.000100868	0.00196194	2.70731	ENSG00000137962	ARHGAP29	Yes
-1.16238	0.0911473	15.265	0.00291209	0.0197946	1.70345	ENSG00000173567	ADGRF3	Yes
-1.16048	0.840366	16.6044	0.00222009	0.0166236	1.77928	ENSG00000196668	LINC00173	Yes
-1.15945	4.99172	53.4242	2.54e-05	0.000739284	3.13119	ENSG00000154734	ADAMTS1	Yes
-1.15941	4.66486	92.039	2.27e-06	0.000129679	3.88713	ENSG00000146376	ARHGAP18	Yes
-1.15876	4.40609	165.973	1.45e-07	1.6e-05	4.79654	ENSG00000135709	KIAA0513	Yes
-1.15714	1.98738	52.6298	2.7e-05	0.000766841	3.11529	ENSG00000143412	ANXA9	Yes
-1.15643	0.251721	15.0352	0.00305556	0.0203395	1.69166	ENSG00000215912	TTC34	Yes
-1.15549	2.90492	118.311	7.15e-07	5.21e-05	4.28278	ENSG00000167566	NCKAP5L	Yes
-1.15199	1.71773	46.8574	4.42e-05	0.00107744	2.96761	ENSG00000151892	GFRA1	Yes
-1.15095	0.209679	15.2979	0.00289218	0.0196993	1.70555	ENSG00000174945	AMZ1	Yes
-1.15008	0.712756	13.9312	0.0038762	0.0235504	1.628	ENSG00000185483	ROR1	Yes
-1.14947	6.93603	79.7145	4.36e-06	0.000207077	3.68387	ENSG00000154654	NCAM2	Yes
-1.14649	3.95378	104.486	1.27e-06	8.04e-05	4.09453	ENSG00000088340	FER1L4	Yes
-1.14404	1.2636	19.3676	0.00132451	0.0121593	1.91509	ENSG00000279511	AL356274.2	Yes
-1.14343	2.51535	83.6079	3.52e-06	0.000177582	3.7506	ENSG00000153234	NR4A2	Yes
-1.1414	2.14695	33.8139	0.000167669	0.00284407	2.54606	ENSG00000055813	CCDC85A	Yes
-1.14132	3.96691	135.782	3.75e-07	3.15e-05	4.50152	ENSG00000162545	CAMK2N1	Yes
-1.14038	0.51364	18.1717	0.00164538	0.0138424	1.85879	ENSG00000253671	AC027117.1	Yes
-1.14002	1.2776	41.708	7.18e-05	0.00154219	2.81186	ENSG00000204257	HLA-DMA	Yes
-1.13948	3.47304	65.8024	1.02e-05	0.000389148	3.40989	ENSG00000180525	PRR26	Yes
-1.13846	2.69003	82.4598	3.74e-06	0.000184568	3.73384	ENSG00000088854	C20orf194	Yes
-1.13711	-0.12293	12.3877	0.00551887	0.0293753	1.53202	ENSG00000227141	AL160286.1	Yes
-1.13677	-0.00917609	9.49323	0.0115826	0.0462975	1.33444	ENSG00000140297	GCNT3	Yes
-1.136	2.89422	38.6521	9.8e-05	0.00191374	2.71812	ENSG00000283294	AP005212.4	Yes
-1.13401	-0.109621	16.0081	0.00250053	0.0179385	1.74621	ENSG00000284070	AP000356.2	Yes
-1.13345	3.0245	58.6819	1.69e-05	0.000552945	3.25732	ENSG00000104154	SLC30A4	Yes
-1.1334	3.09089	45.0825	5.2e-05	0.0012125	2.91632	ENSG00000081189	MEF2C	Yes
-1.13192	0.789135	10.4036	0.00905932	0.03978	1.40033	ENSG00000049192	ADAMTS6	Yes
-1.13175	3.4184	102.078	1.42e-06	8.79e-05	4.05604	ENSG00000242574	HLA-DMB	Yes
-1.12942	4.49656	40.2619	8.3e-05	0.0017123	2.76642	ENSG00000177694	NAALADL2	Yes
-1.12157	-0.0592355	13.6841	0.00409477	0.0244428	1.61185	ENSG00000136449	MYCBPAP	Yes
-1.11847	0.411607	15.7837	0.00261694	0.0185113	1.73256	ENSG00000175591	P2RY2	Yes
-1.11804	3.46753	15.0565	0.0030419	0.0202971	1.69257	ENSG00000105855	ITGB8	Yes
-1.11712	0.826626	24.7775	0.000550743	0.0067462	2.17094	ENSG00000128274	A4GALT	Yes
-1.11049	6.68749	32.671	0.000192025	0.00311794	2.50613	ENSG00000104447	TRPS1	Yes
-1.10983	3.08084	59.7785	1.56e-05	0.000525614	3.27933	ENSG00000123388	HOXC11	Yes
-1.10588	1.25745	13.6887	0.00409064	0.0244428	1.61185	ENSG00000197837	H4-16	Yes
-1.10557	1.89957	36.0879	0.000129362	0.00234678	2.62953	ENSG00000079337	RAPGEF3	Yes
-1.10517	1.25492	39.9933	8.53e-05	0.00174264	2.75879	ENSG00000173918	C1QTNF1	Yes
-1.10382	4.03742	192.053	7.25e-08	9.61e-06	5.01733	ENSG00000070778	PTPN21	Yes
-1.10277	5.06964	33.8021	0.000167901	0.00284512	2.5459	ENSG00000152104	PTPN14	Yes
-1.10231	0.0478673	9.34405	0.0120734	0.0476323	1.3221	ENSG00000259030	FPGT-TNNI3K	Yes
-1.10137	3.36671	106.858	1.15e-06	7.48e-05	4.12615	ENSG00000111913	RIPOR2	Yes
-1.09805	4.66264	182.321	9.29e-08	1.14e-05	4.94255	ENSG00000163430	FSTL1	Yes
-1.09075	0.890279	20.8777	0.00102026	0.0101988	1.99145	ENSG00000073756	PTGS2	Yes
-1.0902	3.13573	47.8139	4.06e-05	0.00101311	2.99434	ENSG00000155974	GRIP1	Yes
-1.09005	6.15556	261.702	1.63e-08	3.27e-06	5.48532	ENSG00000176788	BASP1	Yes
-1.08939	6.15587	271.181	1.37e-08	3.13e-06	5.50399	ENSG00000120738	EGR1	Yes
-1.08579	4.31894	81.3901	3.97e-06	0.000193578	3.71314	ENSG00000109610	SOD3	Yes
-1.08498	0.298375	13.3197	0.00444495	0.0257727	1.58884	ENSG00000170379	TCAF2	Yes
-1.08484	4.62208	223.993	3.46e-08	5.26e-06	5.27916	ENSG00000157110	RBPMS	Yes
-1.08421	0.941531	22.6628	0.000762084	0.00847165	2.07203	ENSG00000198624	CCDC69	Yes
-1.08167	2.19192	77.9429	4.83e-06	0.000222173	3.65331	ENSG00000160401	CFAP157	Yes
-1.07762	5.0799	101.492	1.45e-06	8.96e-05	4.04774	ENSG00000087085	ACHE	Yes
-1.07747	6.63378	25.8717	0.000469277	0.00598068	2.22325	ENSG00000112414	ADGRG6	Yes
-1.07478	-0.096482	14.6422	0.0033212	0.021476	1.66805	ENSG00000236358	AL355472.2	Yes
-1.07332	3.90185	83.687	3.5e-06	0.000177582	3.7506	ENSG00000079841	RIMS1	Yes
-1.06567	0.870808	13.0622	0.00471431	0.0267641	1.57245	ENSG00000243789	JMJD7	Yes
-1.06487	1.82938	40.8924	7.79e-05	0.00164104	2.78488	ENSG00000105974	CAV1	Yes
-1.06413	3.482	63.8213	1.17e-05	0.000432355	3.36416	ENSG00000156804	FBXO32	Yes
-1.06237	1.73456	50.0824	3.34e-05	0.000903744	3.04395	ENSG00000166147	FBN1	Yes
-1.06197	1.23095	47.8778	4.04e-05	0.00101244	2.99463	ENSG00000249345	LINC02405	Yes
-1.06129	1.13208	33.2312	0.000179591	0.00297974	2.52582	ENSG00000164330	EBF1	Yes
-1.06046	0.701111	14.3671	0.00352379	0.0221837	1.65397	ENSG00000274265	AC245297.4	Yes
-1.05676	0.0368066	19.7243	0.00140455	0.0126616	1.89751	ENSG00000085741	WNT11	Yes
-1.05667	0.858102	26.5868	0.000423815	0.00558887	2.25268	ENSG00000166780	BMERB1	Yes
-1.05667	2.27475	44.5514	5.46e-05	0.00125399	2.9017	ENSG00000250241	AC105383.1	Yes
-1.0558	4.75359	148.64	2.45e-07	2.42e-05	4.61563	ENSG00000116254	CHD5	Yes
-1.05462	3.51594	34.8932	0.000147998	0.0025947	2.58591	ENSG00000164125	GASK1B	Yes
-1.05451	4.51165	20.4809	0.00109124	0.0106373	1.97317	ENSG00000214176	PLEKHM1P1	Yes
-1.05376	1.43095	27.2831	0.000384542	0.00524117	2.28057	ENSG00000101115	SALL4	Yes
-1.05271	5.605	170.253	1.29e-07	1.47e-05	4.83161	ENSG00000065923	SLC9A7	Yes
-1.05186	2.05021	52.1121	2.82e-05	0.000792513	3.10099	ENSG00000258334	AC125611.4	Yes
-1.05168	5.75015	151.383	2.25e-07	2.25e-05	4.64799	ENSG00000102287	GABRE	Yes
-1.05124	4.23928	40.0439	8.49e-05	0.0017379	2.75998	ENSG00000109458	GAB1	Yes
-1.04951	2.034	38.0565	0.000104424	0.00201468	2.69579	ENSG00000179082	C9orf106	Yes
-1.04838	2.79708	60.9157	1.44e-05	0.00050241	3.29894	ENSG00000101298	SNPH	Yes
-1.04697	0.23069	16.1982	0.00240669	0.0174755	1.75757	ENSG00000179168	GGN	Yes
-1.04686	-0.16043	10.8647	0.00803644	0.0369186	1.43276	ENSG00000235609	AF127577.4	Yes
-1.04673	4.16016	9.3681	0.0119927	0.0474032	1.32419	ENSG00000144426	NBEAL1	Yes
-1.04395	7.52209	362.684	3.33e-09	1.27e-06	5.89757	ENSG00000127831	VIL1	Yes
-1.04394	0.909458	25.1321	0.000522606	0.00646649	2.18933	ENSG00000132698	RAB25	Yes
-1.04393	5.27156	22.8166	0.00074374	0.00830354	2.08074	ENSG00000041353	RAB27B	Yes
-1.04241	5.71962	53.6955	2.48e-05	0.000729769	3.13681	ENSG00000154229	PRKCA	Yes
-1.04185	0.229388	14.7879	0.00321959	0.0210806	1.67612	ENSG00000168386	FILIP1L	Yes
-1.04058	1.17937	39.2863	9.18e-05	0.00182738	2.73817	ENSG00000164128	NPY1R	Yes
-1.04036	4.59046	168.05	1.37e-07	1.54e-05	4.81355	ENSG00000145685	LHFPL2	Yes
-1.0378	2.63054	70.0816	7.76e-06	0.000313791	3.50336	ENSG00000165028	NIPSNAP3B	Yes
-1.0372	0.503512	11.2429	0.00730023	0.034906	1.4571	ENSG00000158315	RHBDL2	Yes
-1.03677	0.742628	11.8523	0.00627762	0.0317979	1.4976	ENSG00000178394	HTR1A	Yes
-1.03534	2.89965	48.1538	3.94e-05	0.000992728	3.00317	ENSG00000163513	TGFBR2	Yes
-1.03451	0.478076	12.9721	0.00481316	0.0270586	1.56769	ENSG00000099365	STX1B	Yes
-1.03422	2.93351	30.5122	0.000250726	0.0038362	2.4161	ENSG00000166046	TCP11L2	Yes
-1.03222	0.737874	14.5663	0.00337569	0.0217178	1.66318	ENSG00000204540	PSORS1C1	Yes
-1.03064	1.03348	10.1736	0.00962814	0.0413115	1.38393	ENSG00000101096	NFATC2	Yes
-1.03018	0.1881	11.4815	0.00687748	0.0336448	1.47308	ENSG00000117115	PADI2	Yes
-1.02965	2.01447	25.9371	0.000464885	0.0059383	2.22634	ENSG00000134042	MRO	Yes
-1.02953	0.806977	12.975	0.00480993	0.0270496	1.56784	ENSG00000082497	SERTAD4	Yes
-1.02873	2.34592	24.7851	0.000550115	0.00674345	2.17112	ENSG00000187867	PALM3	Yes
-1.02724	3.30307	71.9991	6.88e-06	0.000287364	3.54157	ENSG00000269091	AC010624.3	Yes
-1.02541	-0.0470007	10.01	0.010059	0.042441	1.37221	ENSG00000121743	GJA3	Yes
-1.02502	0.622453	16.2386	0.00238735	0.0173727	1.76013	ENSG00000279041	AC102945.2	Yes
-1.02277	0.838608	12.9773	0.00480743	0.0270455	1.5679	ENSG00000287985	AC073270.2	Yes
-1.02248	0.472227	14.5285	0.00340315	0.0217901	1.66174	ENSG00000184908	CLCNKB	Yes
-1.02167	-0.0108841	12.5825	0.00527058	0.0285449	1.54447	ENSG00000282988	AL031777.2	Yes
-1.02138	0.792117	19.7156	0.00124566	0.0116924	1.9321	ENSG00000260220	CCDC187	Yes
-1.02088	4.12733	108.935	1.05e-06	6.95e-05	4.15796	ENSG00000146205	ANO7	Yes
-1.01837	2.68439	77.1452	5.05e-06	0.000230078	3.63812	ENSG00000164604	GPR85	Yes
-1.01787	6.41029	47.1264	4.32e-05	0.00105645	2.97615	ENSG00000164300	SERINC5	Yes
-1.01693	1.1784	27.0865	0.000395171	0.00532229	2.2739	ENSG00000197261	C6orf141	Yes
-1.01647	2.83597	65.9741	1.01e-05	0.000386462	3.41289	ENSG00000143217	NECTIN4	Yes
-1.01617	4.2139	22.9264	0.000730985	0.00820235	2.08606	ENSG00000152818	UTRN	Yes
-1.01493	3.79644	39.0881	9.37e-05	0.00185218	2.73232	ENSG00000049089	COL9A2	Yes
-1.01443	0.321114	11.017	0.00772962	0.0361552	1.44183	ENSG00000205488	CALML3-AS1	Yes
-1.014	2.44599	43.7573	5.89e-05	0.00133312	2.87513	ENSG00000245105	A2M-AS1	Yes
-1.01355	5.5231	114.461	8.34e-07	5.73e-05	4.24176	ENSG00000223764	LINC02593	Yes
-1.01342	3.36496	93.5913	2.11e-06	0.000122841	3.91066	ENSG00000168350	DEGS2	Yes
-1.01161	3.93811	147.632	2.53e-07	2.48e-05	4.60491	ENSG00000268089	GABRQ	Yes
-1.0061	1.70608	29.6635	0.000279571	0.0041213	2.38497	ENSG00000166750	SLFN5	Yes
-1.00598	0.452873	14.5142	0.00341367	0.0218193	1.66116	ENSG00000276966	H4C5	Yes
-1.00561	6.52545	240.348	2.46e-08	4.04e-06	5.39399	ENSG00000091136	LAMB1	Yes
-1.00512	3.22986	86.743	2.98e-06	0.000157948	3.80149	ENSG00000131378	RFTN1	Yes
-1.00478	3.91626	83.4511	3.55e-06	0.000178555	3.74823	ENSG00000172508	CARNS1	Yes
-1.00361	2.00431	23.3154	0.000687827	0.00784987	2.10514	ENSG00000274214	AP005212.2	Yes
-1.00165	3.98142	120.369	6.6e-07	4.94e-05	4.30589	ENSG00000105419	MEIS3	Yes
-1.0012	3.32391	40.7435	7.91e-05	0.00165413	2.78143	ENSG00000003096	KLHL13	Yes
-0.999496	1.94074	57.8055	1.81e-05	0.000577798	3.23822	ENSG00000184454	NCMAP	Yes
-0.997731	3.46895	12.2307	0.0057293	0.030055	1.52208	ENSG00000097096	SYDE2	Yes
-0.994959	2.72473	81.0723	4.04e-06	0.000195675	3.70846	ENSG00000171747	LGALS4	Yes
-0.994583	1.34923	14.8894	0.00315102	0.0208421	1.68106	ENSG00000250303	LINC02762	Yes
-0.994062	3.29252	57.512	1.85e-05	0.000586186	3.23196	ENSG00000079931	MOXD1	Yes
-0.993448	3.57624	15.8824	0.00256497	0.0182519	1.73869	ENSG00000118922	KLF12	Yes
-0.992858	1.09982	13.6963	0.00408364	0.02442	1.61225	ENSG00000231185	SPRY4-AS1	Yes
-0.990887	4.89706	58.3217	1.74e-05	0.000564602	3.24826	ENSG00000123728	RAP2C	Yes
-0.99033	1.94579	13.1634	0.00460614	0.0263435	1.57933	ENSG00000270157	AC004918.5	Yes
-0.985829	4.39319	39.4716	9e-05	0.00180996	2.74233	ENSG00000150457	LATS2	Yes
-0.985285	2.27702	45.0483	5.22e-05	0.0012125	2.91632	ENSG00000168679	SLC16A4	Yes
-0.981904	0.634307	14.1336	0.00370748	0.0228831	1.64049	ENSG00000177519	RPRM	Yes
-0.981746	1.94472	32.2856	0.000201182	0.00321968	2.49219	ENSG00000089356	FXYD3	Yes
-0.977657	3.16958	41.7154	7.18e-05	0.00154219	2.81186	ENSG00000106546	AHR	Yes
-0.976293	1.49326	31.8945	0.000211017	0.00332297	2.47847	ENSG00000185156	MFSD6L	Yes
-0.976158	4.22463	115.102	8.12e-07	5.65e-05	4.24762	ENSG00000074416	MGLL	Yes
-0.973991	2.48333	48.2	3.93e-05	0.000992728	3.00317	ENSG00000158406	H4C8	Yes
-0.972213	0.577253	12.0559	0.00597503	0.030774	1.51182	ENSG00000138378	STAT4	Yes
-0.971099	1.09186	32.0208	0.00020778	0.00328748	2.48314	ENSG00000183018	SPNS2	Yes
-0.970667	3.07564	18.229	0.00162802	0.0137857	1.86057	ENSG00000196159	FAT4	Yes
-0.968458	2.38641	22.8146	0.000743979	0.00830354	2.08074	ENSG00000132669	RIN2	Yes
-0.967276	2.86477	78.0975	4.78e-06	0.000221375	3.65487	ENSG00000070182	SPTB	Yes
-0.966966	1.31609	11.2618	0.00726553	0.0348029	1.45838	ENSG00000280138	AC027290.3	Yes
-0.966874	4.70322	50.4141	3.25e-05	0.000889454	3.05088	ENSG00000090238	YPEL3	Yes
-0.966408	2.19199	33.0212	0.000184135	0.00303237	2.51822	ENSG00000111344	RASAL1	Yes
-0.966066	0.354719	16.3797	0.00232109	0.0170841	1.76741	ENSG00000164796	CSMD3	Yes
-0.963774	4.99036	36.5961	0.000122296	0.00225661	2.64654	ENSG00000145087	STXBP5L	Yes
-0.962104	2.07727	11.1741	0.00742776	0.0352465	1.45288	ENSG00000254535	PABPC4L	Yes
-0.961616	1.59949	17.9094	0.00172783	0.0142469	1.84628	ENSG00000130813	SHFL	Yes
-0.959033	2.52348	33.9594	0.000164842	0.00280181	2.55256	ENSG00000164845	FAM86FP	Yes
-0.958891	1.79384	25.1285	0.000522877	0.00646649	2.18933	ENSG00000172250	SERHL	Yes
-0.956621	1.03236	18.6204	0.00151506	0.0132235	1.87865	ENSG00000187595	ZNF385C	Yes
-0.956509	2.96708	20.9302	0.00101129	0.0101543	1.99335	ENSG00000146856	AGBL3	Yes
-0.955918	7.00375	23.304	0.000689043	0.00785838	2.10467	ENSG00000151914	DST	Yes
-0.955475	1.17819	22.1094	0.000832695	0.00897013	2.0472	ENSG00000102760	RGCC	Yes
-0.954939	3.64268	84.0566	3.43e-06	0.000176442	3.7534	ENSG00000072201	LNX1	Yes
-0.954557	4.83193	48.2806	3.9e-05	0.000991809	3.00357	ENSG00000075426	FOSL2	Yes
-0.95435	0.0140013	10.0943	0.0098341	0.041921	1.37757	ENSG00000162552	WNT4	Yes
-0.953963	0.812088	21.4234	0.00093149	0.00967129	2.01452	ENSG00000138311	ZNF365	Yes
-0.953492	2.20791	13.2022	0.00456552	0.0261953	1.58178	ENSG00000171444	MCC	Yes
-0.951421	4.23976	55.2759	2.19e-05	0.000665958	3.17655	ENSG00000179715	PCED1B	Yes
-0.950552	4.99022	42.5138	6.64e-05	0.00144362	2.84055	ENSG00000168916	ZNF608	Yes
-0.95034	1.97224	24.3208	0.000589709	0.00706298	2.15101	ENSG00000185008	ROBO2	Yes
-0.950271	0.891574	15.9899	0.00250972	0.017973	1.74538	ENSG00000263874	LINC00672	Yes
-0.949843	4.93466	86.0397	3.09e-06	0.000162342	3.78957	ENSG00000244468	AC093001.1	Yes
-0.948821	0.418138	10.1748	0.00962494	0.0413084	1.38396	ENSG00000229931	ATXN1-AS1	Yes
-0.94793	0.0360141	12.8998	0.00489437	0.0273312	1.56334	ENSG00000085563	ABCB1	Yes
-0.947798	4.26024	21.4202	0.000931977	0.00967129	2.01452	ENSG00000022355	GABRA1	Yes
-0.946167	3.75133	19.0849	0.00139302	0.0125876	1.90006	ENSG00000120251	GRIA2	Yes
-0.945158	1.63042	33.6455	0.000171013	0.00288615	2.53968	ENSG00000133962	CATSPERB	Yes
-0.944284	0.0717168	9.30503	0.012206	0.0480224	1.31856	ENSG00000088756	ARHGAP28	Yes
-0.94381	0.705545	11.6833	0.0065428	0.0325931	1.48687	ENSG00000033122	LRRC7	Yes
-0.943146	0.780303	10.2989	0.00931303	0.0405003	1.39254	ENSG00000107968	MAP3K8	Yes
-0.942248	0.137638	10.5326	0.00875807	0.0388968	1.41009	ENSG00000268416	AC010329.1	Yes
-0.942088	5.33467	49.1021	3.63e-05	0.000948066	3.02316	ENSG00000165186	PTCHD1	Yes
-0.942026	1.02018	15.4232	0.00281802	0.0193922	1.71237	ENSG00000183186	C2CD4C	Yes
-0.94189	0.819702	22.4458	0.000788874	0.00862778	2.0641	ENSG00000166006	KCNC2	Yes
-0.941792	3.1458	56.8838	1.94e-05	0.00060664	3.21707	ENSG00000113070	HBEGF	Yes
-0.939022	1.01	10.8912	0.00798204	0.0367596	1.43463	ENSG00000287782	AL359632.1	Yes
-0.93889	2.02478	29.9839	0.000268238	0.00400869	2.397	ENSG00000124126	PREX1	Yes
-0.938078	4.95757	55.5857	2.14e-05	0.000653054	3.18505	ENSG00000102554	KLF5	Yes
-0.936708	5.04866	35.5035	0.000138101	0.00245468	2.61001	ENSG00000134909	ARHGAP32	Yes
-0.934108	7.65682	334.691	4.94e-09	1.62e-06	5.79148	ENSG00000173334	TRIB1	Yes
-0.933645	0.890739	24.8053	0.000548469	0.00673315	2.17178	ENSG00000213901	SLC23A3	Yes
-0.933185	2.65359	34.5748	0.000153498	0.00265606	2.57576	ENSG00000160469	BRSK1	Yes
-0.932359	3.48482	45.2709	5.11e-05	0.00119498	2.92264	ENSG00000133466	C1QTNF6	Yes
-0.932068	1.35388	19.805	0.00122632	0.011576	1.93644	ENSG00000223723	BX842568.2	Yes
-0.93193	4.0394	141.482	3.09e-07	2.76e-05	4.5585	ENSG00000145730	PAM	Yes
-0.931616	4.13961	74.0083	6.09e-06	0.000259371	3.58608	ENSG00000139219	COL2A1	Yes
-0.930341	3.72865	34.2106	0.000160093	0.002735	2.56304	ENSG00000091129	NRCAM	Yes
-0.929515	2.95703	29.1694	0.000298205	0.00433253	2.36326	ENSG00000214595	EML6	Yes
-0.927729	1.61745	10.0443	0.00996698	0.0422118	1.37457	ENSG00000256443	AP003559.1	Yes
-0.9266	1.81215	23.3227	0.000687047	0.00784633	2.10533	ENSG00000257176	AC009318.1	Yes
-0.925263	0.655435	16.9081	0.00209188	0.0160179	1.79539	ENSG00000196482	ESRRG	Yes
-0.924162	3.81878	82.6725	3.7e-06	0.000183678	3.73594	ENSG00000179344	HLA-DQB1	Yes
-0.922695	4.51672	94.9444	1.97e-06	0.000115674	3.93676	ENSG00000139318	DUSP6	Yes
-0.921813	5.16295	14.3061	0.00357071	0.0223963	1.64982	ENSG00000136603	SKIL	Yes
-0.920813	1.47797	28.0091	0.000348153	0.00484341	2.31485	ENSG00000172296	SPTLC3	Yes
-0.920214	2.36571	40.839	7.83e-05	0.00164713	2.78327	ENSG00000135116	HRK	Yes
-0.920177	0.463157	13.7344	0.00404908	0.0242829	1.6147	ENSG00000259129	LINC00648	Yes
-0.918672	2.50532	46.3018	4.65e-05	0.00111488	2.95277	ENSG00000162913	OBSCN-AS1	Yes
-0.917765	2.05736	24.4253	0.000580509	0.00698785	2.15566	ENSG00000240065	PSMB9	Yes
-0.916903	2.31194	52.3207	2.77e-05	0.000783736	3.10583	ENSG00000274020	LINC01138	Yes
-0.915918	4.60124	58.8169	1.67e-05	0.000550685	3.2591	ENSG00000146411	SLC2A12	Yes
-0.91454	5.35406	106.731	1.15e-06	7.49e-05	4.12545	ENSG00000138795	LEF1	Yes
-0.914263	0.856846	11.3242	0.00715272	0.0344403	1.46293	ENSG00000144452	ABCA12	Yes
-0.913816	4.96424	48.5924	3.8e-05	0.000972606	3.01206	ENSG00000113580	NR3C1	Yes
-0.91374	5.75945	142.685	2.97e-07	2.71e-05	4.56644	ENSG00000122644	ARL4A	Yes
-0.91235	3.17021	96.9582	1.79e-06	0.000107336	3.96926	ENSG00000078725	BRINP1	Yes
-0.912191	1.80319	10.6901	0.00840655	0.0379513	1.42077	ENSG00000197308	GATA3-AS1	Yes
-0.911925	0.648007	10.0944	0.00983387	0.041921	1.37757	ENSG00000279700	AC131212.2	Yes
-0.911546	2.7502	34.6359	0.000152425	0.00265007	2.57674	ENSG00000168785	TSPAN5	Yes
-0.909775	1.2824	15.6891	0.00266797	0.0187512	1.72697	ENSG00000165269	AQP7	Yes
-0.909163	4.05755	96.4479	1.84e-06	0.000108519	3.96449	ENSG00000146904	EPHA1	Yes
-0.907462	1.19105	16.2994	0.0023585	0.0172605	1.76295	ENSG00000215045	GRID2IP	Yes
-0.906891	3.41329	46.2026	4.69e-05	0.00112335	2.94949	ENSG00000170345	FOS	Yes
-0.906724	0.661624	15.2483	0.00292222	0.0198312	1.70265	ENSG00000267053	AC092296.2	Yes
-0.906199	1.26481	16.6198	0.00221338	0.0165909	1.78013	ENSG00000138623	SEMA7A	Yes
-0.904935	4.40569	85.9375	3.11e-06	0.000162707	3.78859	ENSG00000197822	OCLN	Yes
-0.904904	3.11818	80.8321	4.1e-06	0.000196987	3.70556	ENSG00000198910	L1CAM	Yes
-0.904384	7.47398	268.189	1.45e-08	3.19e-06	5.49653	ENSG00000116260	QSOX1	Yes
-0.903895	2.32931	20.3429	0.00111731	0.0108411	1.96493	ENSG00000235703	LINC00894	Yes
-0.903744	1.3598	11.8517	0.0062785	0.0317979	1.4976	ENSG00000165091	TMC1	Yes
-0.902599	2.34194	13.9976	0.00381985	0.0233097	1.63246	ENSG00000134121	CHL1	Yes
-0.897889	0.554999	14.2658	0.0036021	0.0225158	1.64751	ENSG00000177337	DLGAP1-AS1	Yes
-0.897477	5.28548	46.7465	4.47e-05	0.00108664	2.96392	ENSG00000170873	MTSS1	Yes
-0.897131	0.318411	13.0074	0.0047742	0.0269726	1.56908	ENSG00000169064	ZBBX	Yes
-0.895474	1.16454	15.2173	0.00294117	0.0198831	1.70152	ENSG00000150556	LYPD6B	Yes
-0.894316	5.19157	147.315	2.56e-07	2.48e-05	4.60491	ENSG00000196353	CPNE4	Yes
-0.894233	4.83524	102.747	1.37e-06	8.56e-05	4.06747	ENSG00000139182	CLSTN3	Yes
-0.894097	1.6011	29.2869	0.000293642	0.00428113	2.36844	ENSG00000176945	MUC20	Yes
-0.894024	1.81438	17.6258	0.0018226	0.014731	1.83177	ENSG00000163508	EOMES	Yes
-0.893461	5.26299	15.0462	0.00304851	0.0203088	1.69232	ENSG00000197535	MYO5A	Yes
-0.89137	1.4169	24.5582	0.000569051	0.00688981	2.16179	ENSG00000196605	ZNF846	Yes
-0.890128	4.89508	138.939	3.37e-07	2.92e-05	4.53514	ENSG00000196743	GM2A	Yes
-0.890046	5.67533	22.9983	0.000722758	0.008132	2.0898	ENSG00000134602	STK26	Yes
-0.888099	1.23926	20.1843	0.00114819	0.0110443	1.95686	ENSG00000254245	PCDHGA3	Yes
-0.886818	2.09825	49.8335	3.41e-05	0.000915087	3.03854	ENSG00000126217	MCF2L	Yes
-0.886395	2.56471	74.3671	5.96e-06	0.000255131	3.59324	ENSG00000114948	ADAM23	Yes
-0.885425	-0.0107685	15.0397	0.0101354	0.0426656	1.36992	ENSG00000267834	AL592211.1	Yes
-0.884128	1.79732	37.0941	0.000115816	0.00218673	2.6602	ENSG00000233429	HOTAIRM1	Yes
-0.883798	1.54959	32.0485	0.000207076	0.00328525	2.48343	ENSG00000196275	GTF2IRD2	Yes
-0.883477	2.64144	15.4355	0.00281083	0.0193922	1.71237	ENSG00000188158	NHS	Yes
-0.882547	0.538383	18.6426	0.00150894	0.0131997	1.87944	ENSG00000096006	CRISP3	Yes
-0.880833	1.39385	10.5858	0.00863731	0.0384833	1.41473	ENSG00000119139	TJP2	Yes
-0.880452	3.13033	27.4557	0.000375493	0.00515875	2.28746	ENSG00000153064	BANK1	Yes
-0.879044	5.7205	76.506	5.25e-06	0.00023498	3.62897	ENSG00000138764	CCNG2	Yes
-0.875135	2.07778	36.1087	0.000129063	0.00234397	2.63005	ENSG00000005001	PRSS22	Yes
-0.871842	1.32351	29.2521	0.000294984	0.0042932	2.36722	ENSG00000236975	LINC02814	Yes
-0.87149	8.74964	269.877	1.41e-08	3.13e-06	5.50399	ENSG00000008513	ST3GAL1	Yes
-0.871244	5.80316	23.3343	0.000685812	0.00783758	2.10582	ENSG00000152894	PTPRK	Yes
-0.871005	1.19354	20.3282	0.00112012	0.0108493	1.9646	ENSG00000163909	HEYL	Yes
-0.870355	6.18039	80.7555	4.11e-06	0.000196987	3.70556	ENSG00000166801	FAM111A	Yes
-0.869805	2.41332	29.8361	0.000273395	0.00406704	2.39072	ENSG00000241288	LINC02614	Yes
-0.86891	1.23176	16.1074	0.00245098	0.0177431	1.75097	ENSG00000198555	AC133561.1	Yes
-0.868367	0.10407	11.5023	0.00684207	0.03353	1.47457	ENSG00000179399	GPC5	Yes
-0.867258	4.56927	61.2113	1.41e-05	0.000497106	3.30355	ENSG00000169604	ANTXR1	Yes
-0.866454	0.721903	17.4328	0.00189068	0.0150211	1.8233	ENSG00000228824	MIR4500HG	Yes
-0.866241	3.96073	17.2254	0.00196732	0.0153799	1.81305	ENSG00000177076	ACER2	Yes
-0.865002	2.23775	31.3502	0.00022568	0.0035174	2.45378	ENSG00000116678	LEPR	Yes
-0.864949	4.96056	15.6164	0.00270804	0.0189383	1.72266	ENSG00000172915	NBEA	Yes
-0.864454	1.21032	11.731	0.00646663	0.0323099	1.49066	ENSG00000234409	CCDC188	Yes
-0.860117	4.69184	12.7994	0.00500972	0.0277069	1.55741	ENSG00000137941	TTLL7	Yes
-0.85923	3.00072	51.4523	2.98e-05	0.000825008	3.08354	ENSG00000125354	SEPTIN6	Yes
-0.857005	1.17459	14.2353	0.00362613	0.022598	1.64593	ENSG00000023445	BIRC3	Yes
-0.855143	1.83857	20.2176	0.00114163	0.0109997	1.95862	ENSG00000230847	OCLNP1	Yes
-0.855022	4.87997	51.2021	3.04e-05	0.000837582	3.07697	ENSG00000123384	LRP1	Yes
-0.853421	0.497383	10.2235	0.00950109	0.040998	1.38724	ENSG00000087510	TFAP2C	Yes
-0.852001	1.38376	17.9141	0.00172631	0.0142452	1.84633	ENSG00000136352	NKX2-1	Yes
-0.851628	0.221922	12.036	0.00600383	0.0308463	1.5108	ENSG00000172458	IL17D	Yes
-0.851301	2.66401	56.0134	2.07e-05	0.000639448	3.19419	ENSG00000281501	SEPSECS-AS1	Yes
-0.850962	3.76274	28.663	0.000318865	0.00456361	2.34069	ENSG00000170011	MYRIP	Yes
-0.849613	3.17829	61.4333	1.39e-05	0.000490347	3.3095	ENSG00000091262	ABCC6	Yes
-0.849054	5.52025	24.6313	0.000562867	0.00684453	2.16466	ENSG00000180628	PCGF5	Yes
-0.8484	4.84033	39.3177	9.15e-05	0.00182359	2.73907	ENSG00000154310	TNIK	Yes
-0.848297	3.12479	56.7706	1.95e-05	0.000610742	3.21414	ENSG00000274750	H3C6	Yes
-0.847915	3.64485	75.5731	5.54e-06	0.000241767	3.6166	ENSG00000185561	TLCD2	Yes
-0.847868	2.61272	43.2121	6.2e-05	0.00137894	2.86046	ENSG00000262903	AC027796.4	Yes
-0.846075	2.85084	40.4203	8.17e-05	0.00169124	2.7718	ENSG00000024422	EHD2	Yes
-0.845206	1.67475	34.5969	0.000153108	0.00265606	2.57576	ENSG00000239405	TMED10P2	Yes
-0.844872	3.83826	10.6705	0.00844927	0.0380513	1.41963	ENSG00000091656	ZFHX4	Yes
-0.844444	1.34074	25.7147	0.000480031	0.00606225	2.21737	ENSG00000211695	TRGV9	Yes
-0.844411	1.29212	14.2636	0.00360384	0.0225158	1.64751	ENSG00000176092	CRYBG2	Yes
-0.844285	4.23061	20.4341	0.00109999	0.0107102	1.9702	ENSG00000124788	ATXN1	Yes
-0.844208	5.85859	103.607	1.32e-06	8.3e-05	4.08085	ENSG00000139044	B4GALNT3	Yes
-0.843627	3.67789	75.9185	5.43e-06	0.000239052	3.62151	ENSG00000157613	CREB3L1	Yes
-0.842803	3.05093	29.4271	0.000288305	0.00421066	2.37565	ENSG00000117069	ST6GALNAC5	Yes
-0.842269	3.57905	61.0467	1.42e-05	0.000499813	3.30119	ENSG00000265787	CYP4F35P	Yes
-0.841583	6.3201	17.7918	0.00176639	0.0144458	1.84026	ENSG00000124151	NCOA3	Yes
-0.841562	3.33591	25.4619	0.000497968	0.00624628	2.20438	ENSG00000139926	FRMD6	Yes
-0.841041	0.563789	11.7467	0.00644181	0.0322341	1.49168	ENSG00000237330	RNF223	Yes
-0.840858	4.03925	32.9342	0.000186058	0.00304494	2.51642	ENSG00000170921	TANC2	Yes
-0.840812	1.09667	10.5836	0.00864233	0.0384953	1.41459	ENSG00000160097	FNDC5	Yes
-0.8401	1.17544	11.3047	0.00718771	0.0345506	1.46154	ENSG00000143127	ITGA10	Yes
-0.839279	1.85726	23.3536	0.000683757	0.00782795	2.10635	ENSG00000217801	AL390719.1	Yes
-0.83896	3.84575	52.7161	2.68e-05	0.000765924	3.11581	ENSG00000175040	CHST2	Yes
-0.838391	7.41866	74.7036	5.84e-06	0.000250679	3.60088	ENSG00000114770	ABCC5	Yes
-0.838089	1.23308	11.4278	0.00697002	0.0338929	1.46989	ENSG00000204282	TNRC6C-AS1	Yes
-0.837841	5.68689	133.786	4.02e-07	3.34e-05	4.47567	ENSG00000225138	SLC9A3-AS1	Yes
-0.837432	0.602017	15.3101	0.00288487	0.019677	1.70604	ENSG00000163823	CCR1	Yes
-0.835046	3.98253	60.8694	1.44e-05	0.000503027	3.29841	ENSG00000079257	LXN	Yes
-0.834665	2.87124	36.5093	0.000123469	0.00226695	2.64456	ENSG00000169499	PLEKHA2	Yes
-0.832981	6.83812	23.7146	0.000646683	0.00756436	2.12123	ENSG00000169855	ROBO1	Yes
-0.832727	4.61809	19.981	0.00118929	0.0112966	1.94705	ENSG00000001561	ENPP4	Yes
-0.832509	3.54669	30.0809	0.000264913	0.00397252	2.40093	ENSG00000165379	LRFN5	Yes
-0.830019	2.52529	12.4085	0.00549166	0.0292959	1.53319	ENSG00000105928	GSDME	Yes
-0.828873	1.91445	34.7152	0.000151044	0.00263703	2.57889	ENSG00000287315	AL670729.3	Yes
-0.828723	1.14295	23.2358	0.000696405	0.00792612	2.10094	ENSG00000158560	DYNC1I1	Yes
-0.828027	1.36381	33.0884	0.000182666	0.0030158	2.5206	ENSG00000281103	TRG-AS1	Yes
-0.827325	4.58095	63.5241	1.2e-05	0.000436971	3.35955	ENSG00000163659	TIPARP	Yes
-0.827061	1.87059	19.2511	0.00135224	0.0123258	1.90918	ENSG00000180155	LYNX1	Yes
-0.826642	0.241314	13.5478	0.00540712	0.0290396	1.53701	ENSG00000112530	PACRG	Yes
-0.825796	1.39008	14.9389	0.0031182	0.0206824	1.6844	ENSG00000285571	AL513548.4	Yes
-0.825408	1.88762	10.4517	0.00894554	0.0394266	1.40421	ENSG00000251391	AC092353.1	Yes
-0.825298	0.73601	11.4898	0.00686319	0.0335981	1.47369	ENSG00000254024	AP001207.3	Yes
-0.824908	3.55355	89.9456	2.53e-06	0.000139721	3.85474	ENSG00000182534	MXRA7	Yes
-0.824585	1.63775	25.8733	0.000469171	0.00598068	2.22325	ENSG00000235687	LINC00993	Yes
-0.823574	2.95124	48.7445	3.75e-05	0.000962984	3.01638	ENSG00000166813	KIF7	Yes
-0.82323	1.23936	14.7238	0.00326383	0.021242	1.6728	ENSG00000279748	AC008764.9	Yes
-0.822484	1.0978	20.0398	0.00117723	0.0112203	1.95	ENSG00000238117	AP000844.2	Yes
-0.821935	3.22593	31.5609	0.000219862	0.00344278	2.46309	ENSG00000179913	B3GNT3	Yes
-0.821775	1.70384	17.8679	0.0017413	0.0143107	1.84434	ENSG00000168453	HR	Yes
-0.821406	2.90152	34.3211	0.000158058	0.00270854	2.56726	ENSG00000035862	TIMP2	Yes
-0.820656	4.57399	60.5385	1.48e-05	0.000510604	3.29192	ENSG00000112796	ENPP5	Yes
-0.819837	5.31896	14.7998	0.00321148	0.0210427	1.6769	ENSG00000124406	ATP8A1	Yes
-0.818822	5.29082	40.2449	8.32e-05	0.00171314	2.76621	ENSG00000135048	CEMIP2	Yes
-0.81637	5.21874	11.3272	0.00714732	0.0344341	1.46301	ENSG00000075420	FNDC3B	Yes
-0.815418	4.36297	36.0714	0.000129599	0.00234853	2.6292	ENSG00000120549	KIAA1217	Yes
-0.814982	0.85931	14.4508	0.00346063	0.0219849	1.65788	ENSG00000105991	HOXA1	Yes
-0.813623	2.78071	39.448	9.02e-05	0.00180996	2.74233	ENSG00000218416	AC110619.1	Yes
-0.813027	1.37831	18.7262	0.00148618	0.0131144	1.88225	ENSG00000204264	PSMB8	Yes
-0.812072	2.90283	19.3302	0.00133335	0.0122203	1.91292	ENSG00000279759	AC118344.4	Yes
-0.811661	0.714401	12.5308	0.00533508	0.0288101	1.54045	ENSG00000101213	PTK6	Yes
-0.811278	1.12153	28.2551	0.000336771	0.00476845	2.32162	ENSG00000236671	PRKG1-AS1	Yes
-0.811159	2.02577	18.306	0.00160501	0.0136732	1.86413	ENSG00000154080	CHST9	Yes
-0.810637	2.75415	39.2533	9.21e-05	0.00183113	2.73728	ENSG00000147883	CDKN2B	Yes
-0.810042	3.72087	54.8844	2.26e-05	0.000681038	3.16683	ENSG00000115267	IFIH1	Yes
-0.809188	3.42814	23.083	0.000713227	0.00805175	2.09411	ENSG00000147027	TMEM47	Yes
-0.809083	0.71411	11.3359	0.00713173	0.0344086	1.46333	ENSG00000273305	AC009237.15	Yes
-0.808759	4.72446	16.2114	0.00240035	0.0174446	1.75834	ENSG00000069869	NEDD4	Yes
-0.808226	1.21475	12.8156	0.00499088	0.027644	1.5584	ENSG00000267121	AC008105.3	Yes
-0.807105	3.63242	32.1694	0.000204045	0.00325615	2.4873	ENSG00000156042	CFAP70	Yes
-0.806157	4.97571	86.0868	3.08e-06	0.000162342	3.78957	ENSG00000136158	SPRY2	Yes
-0.805995	4.16302	17.5354	0.00185412	0.0148579	1.82804	ENSG00000076770	MBNL3	Yes
-0.805942	0.647626	12.6598	0.00517581	0.0282759	1.54858	ENSG00000141655	TNFRSF11A	Yes
-0.803997	3.33591	27.0074	0.000399545	0.00535901	2.27092	ENSG00000173706	HEG1	Yes
-0.802547	6.83931	9.5344	0.0114515	0.0459932	1.33731	ENSG00000140396	NCOA2	Yes
-0.801259	2.4715	38.4458	0.000100202	0.00195125	2.70969	ENSG00000229404	LINC00858	Yes
-0.800999	3.98618	91.4991	2.34e-06	0.000131855	3.8799	ENSG00000162909	CAPN2	Yes
-0.800547	7.61671	33.4847	0.000174283	0.0029354	2.53233	ENSG00000137501	SYTL2	Yes
-0.800286	5.02175	84.3623	3.38e-06	0.000174195	3.75896	ENSG00000197948	FCHSD1	Yes
-0.798565	5.14971	25.8308	0.000472047	0.00600226	2.22169	ENSG00000120594	PLXDC2	Yes
-0.797994	1.84423	30.6471	0.000246478	0.00378855	2.42153	ENSG00000138613	APH1B	Yes
-0.797931	1.38083	17.4889	0.00187058	0.0149452	1.8255	ENSG00000140931	CMTM3	Yes
-0.797668	2.00802	29.5817	0.00028256	0.00415582	2.38134	ENSG00000143387	CTSK	Yes
-0.797645	2.71263	37.355	0.000112587	0.00214493	2.66859	ENSG00000170381	SEMA3E	Yes
-0.797041	3.90921	66.6995	9.65e-06	0.000373889	3.42726	ENSG00000186594	MIR22HG	Yes
-0.796116	0.695164	10.5338	0.00875521	0.0388944	1.41011	ENSG00000111254	AKAP3	Yes
-0.79581	5.63664	99.4143	1.6e-06	9.64e-05	4.01597	ENSG00000115339	GALNT3	Yes
-0.794652	0.804221	12.6142	0.00523148	0.0284345	1.54615	ENSG00000105711	SCN1B	Yes
-0.794147	1.06415	15.7089	0.00265719	0.0187073	1.72799	ENSG00000114279	FGF12	Yes
-0.792252	4.5763	22.0367	0.000842547	0.00904128	2.04377	ENSG00000261150	EPPK1	Yes
-0.791347	2.6835	10.9661	0.0078305	0.0363928	1.43898	ENSG00000280063	AC012676.5	Yes
-0.791131	0.290011	11.2165	0.0073488	0.035061	1.45518	ENSG00000250790	AC127070.2	Yes
-0.790677	1.90747	31.8768	0.000211475	0.00332496	2.47821	ENSG00000136327	NKX2-8	Yes
-0.789867	4.28579	107.293	1.12e-06	7.4e-05	4.13089	ENSG00000274180	NATD1	Yes
-0.789683	1.11994	24.8615	0.000543914	0.00670186	2.1738	ENSG00000121316	PLBD1	Yes
-0.789495	4.8206	19.5118	0.00129113	0.0119498	1.92264	ENSG00000230590	FTX	Yes
-0.788922	1.63053	11.9096	0.00619063	0.0314938	1.50178	ENSG00000114698	PLSCR4	Yes
-0.78889	2.01458	15.1809	0.00296365	0.0199628	1.69978	ENSG00000172572	PDE3A	Yes
-0.788817	5.85832	27.1808	0.000390031	0.00527663	2.27764	ENSG00000163629	PTPN13	Yes
-0.787922	7.57646	77.7508	4.88e-06	0.000223979	3.64979	ENSG00000162981	LRATD1	Yes
-0.787575	3.61353	24.0406	0.000615257	0.00730612	2.13631	ENSG00000081377	CDC14B	Yes
-0.787442	5.99569	14.7723	0.00323028	0.0211074	1.67557	ENSG00000134982	APC	Yes
-0.786119	7.15239	117.085	7.5e-07	5.4e-05	4.26738	ENSG00000164574	GALNT10	Yes
-0.785212	3.31799	21.1014	0.000982689	0.00998074	2.00084	ENSG00000064309	CDON	Yes
-0.784623	3.40268	32.325	0.000200222	0.00321092	2.49337	ENSG00000142961	MOB3C	Yes
-0.784603	2.62777	20.6891	0.00105327	0.0103701	1.98422	ENSG00000131781	FMO5	Yes
-0.783395	1.09771	21.0979	0.00098326	0.00998074	2.00084	ENSG00000276386	CNTNAP3P2	Yes
-0.781952	3.18918	12.5735	0.00528177	0.0285962	1.54369	ENSG00000136531	SCN2A	Yes
-0.781412	4.26441	15.5818	0.00272737	0.0189949	1.72136	ENSG00000120093	HOXB3	Yes
-0.781408	0.935621	15.1529	0.002981	0.0200187	1.69856	ENSG00000224066	AL049795.1	Yes
-0.7786	6.16168	83.3099	3.58e-06	0.000179304	3.74641	ENSG00000171617	ENC1	Yes
-0.777752	4.57199	44.7888	5.34e-05	0.00123329	2.90894	ENSG00000116396	KCNC4	Yes
-0.777295	4.43944	12.0855	0.00593248	0.0306611	1.51341	ENSG00000113742	CPEB4	Yes
-0.777033	1.91201	20.089	0.00116725	0.0111634	1.9522	ENSG00000144152	FBLN7	Yes
-0.776237	0.770414	10.7897	0.00819294	0.0373908	1.42724	ENSG00000264734	AC069061.2	Yes
-0.775006	3.69236	21.5682	0.000909515	0.00954109	2.0204	ENSG00000175155	YPEL2	Yes
-0.773974	1.9905	15.757	0.00263126	0.0185733	1.73111	ENSG00000127124	HIVEP3	Yes
-0.773041	1.66984	9.70574	0.0109245	0.0447479	1.34923	ENSG00000167680	SEMA6B	Yes
-0.771995	4.15663	92.9133	2.18e-06	0.000125637	3.90088	ENSG00000272668	AL590560.3	Yes
-0.77085	2.10663	18.7762	0.00147276	0.0130406	1.8847	ENSG00000213759	UGT2B11	Yes
-0.770622	5.60566	13.3004	0.00446449	0.0258237	1.58798	ENSG00000109756	RAPGEF2	Yes
-0.769101	5.12984	53.2237	2.58e-05	0.00074868	3.1257	ENSG00000134215	VAV3	Yes
-0.768885	1.45866	16.5788	0.00223134	0.0166807	1.77779	ENSG00000104728	ARHGEF10	Yes
-0.768671	3.00106	52.8262	2.66e-05	0.000762487	3.11777	ENSG00000205542	TMSB4X	Yes
-0.768073	1.93778	13.0849	0.00468983	0.0266704	1.57397	ENSG00000075461	CACNG4	Yes
-0.767482	0.665455	10.9229	0.00791741	0.0365527	1.43708	ENSG00000134363	FST	Yes
-0.766716	4.79675	58.2409	1.75e-05	0.000566907	3.24649	ENSG00000231607	DLEU2	Yes
-0.766114	0.401784	15.9407	0.00510769	0.0280537	1.55201	ENSG00000111886	GABRR2	Yes
-0.765231	3.12877	36.0059	0.000130547	0.00236059	2.62698	ENSG00000250091	DNAH10OS	Yes
-0.764991	2.19816	13.4971	0.00427015	0.0251393	1.59965	ENSG00000213057	C1orf220	Yes
-0.764811	0.70749	11.3067	0.0071842	0.0345506	1.46154	ENSG00000228956	SATB1-AS1	Yes
-0.764756	2.68191	20.0601	0.00117309	0.0112	1.95078	ENSG00000008086	CDKL5	Yes
-0.764455	3.35181	48.9457	3.68e-05	0.000954982	3.02	ENSG00000135919	SERPINE2	Yes
-0.764263	6.28197	14.1265	0.00371328	0.022902	1.64013	ENSG00000204217	BMPR2	Yes
-0.764139	5.31709	71.7245	7e-06	0.000291083	3.53598	ENSG00000198753	PLXNB3	Yes
-0.763694	3.58573	60.2692	1.51e-05	0.000515549	3.28773	ENSG00000204681	GABBR1	Yes
-0.7627	1.64051	18.7024	0.00149262	0.0131464	1.88119	ENSG00000147408	CSGALNACT1	Yes
-0.762551	4.93384	92.8891	2.18e-06	0.000125637	3.90088	ENSG00000143882	ATP6V1C2	Yes
-0.762539	1.68802	20.8614	0.00102305	0.0101988	1.99145	ENSG00000185168	LINC00482	Yes
-0.762489	1.51594	14.9359	0.00312022	0.0206875	1.68429	ENSG00000153250	RBMS1	Yes
-0.762032	2.72856	27.8012	0.000358135	0.00495341	2.3051	ENSG00000111145	ELK3	Yes
-0.761979	4.64695	43.4763	6.05e-05	0.00135458	2.86819	ENSG00000188559	RALGAPA2	Yes
-0.760201	2.78222	15.7073	0.00265807	0.0187073	1.72799	ENSG00000236438	FAM157A	Yes
-0.758242	2.50779	18.5635	0.00153089	0.0132954	1.8763	ENSG00000197566	ZNF624	Yes
-0.757506	1.57433	17.178	0.00198533	0.0154571	1.81087	ENSG00000198569	SLC34A3	Yes
-0.756588	7.12242	150.524	2.31e-07	2.3e-05	4.6389	ENSG00000050405	LIMA1	Yes
-0.755571	2.21049	19.4704	0.0013006	0.012019	1.92013	ENSG00000246695	RASSF8-AS1	Yes
-0.755312	3.67951	49.0306	3.65e-05	0.00095196	3.02138	ENSG00000232629	HLA-DQB2	Yes
-0.754424	4.15302	45.7454	4.89e-05	0.00115589	2.93709	ENSG00000183762	KREMEN1	Yes
-0.753546	1.9305	29.7357	0.000276969	0.00409522	2.38772	ENSG00000182871	COL18A1	Yes
-0.75314	4.79073	12.1285	0.0058714	0.0304809	1.51597	ENSG00000110723	EXPH5	Yes
-0.752119	1.4745	27.2122	0.000388334	0.00526833	2.27833	ENSG00000274114	ALOX15P1	Yes
-0.752108	6.37466	32.7506	0.000190196	0.00309426	2.50944	ENSG00000197558	SSPO	Yes
-0.750765	4.7322	34.8341	0.000149001	0.00260408	2.58435	ENSG00000161714	PLCD3	Yes
-0.750704	6.1988	127.62	5.02e-07	4.07e-05	4.39031	ENSG00000143013	LMO4	Yes
-0.750524	5.64666	64.8918	1.09e-05	0.000410959	3.3862	ENSG00000266714	MYO15B	Yes
-0.750391	4.70482	91.3951	2.35e-06	0.000132094	3.87912	ENSG00000244405	ETV5	Yes
-0.749991	3.52668	40.5663	8.05e-05	0.00167266	2.77659	ENSG00000161249	DMKN	Yes
-0.748961	1.86791	28.5049	0.000325668	0.00462692	2.33471	ENSG00000100346	CACNA1I	Yes
-0.748912	0.820653	13.5525	0.00421725	0.0249422	1.60306	ENSG00000261488	TBILA	Yes
-0.748812	5.57738	18.4834	0.00155349	0.0134068	1.87267	ENSG00000166342	NETO1	Yes
-0.748538	2.88403	18.8754	0.00144653	0.0129086	1.88912	ENSG00000174428	GTF2IRD2B	Yes
-0.74656	8.7422	46.588	4.53e-05	0.00109183	2.96185	ENSG00000143416	SELENBP1	Yes
-0.74626	0.512069	10.3855	0.00910261	0.0399201	1.39881	ENSG00000145284	SCD5	Yes
-0.746071	2.03167	19.3892	0.00131944	0.01213	1.91614	ENSG00000143786	CNIH3	Yes
-0.745778	4.91675	63.5078	1.2e-05	0.000436971	3.35955	ENSG00000164078	MST1R	Yes
-0.745445	5.0917	30.6717	0.00024571	0.00378023	2.42248	ENSG00000198879	SFMBT2	Yes
-0.745134	2.93236	48.7419	3.75e-05	0.000962984	3.01638	ENSG00000091409	ITGA6	Yes
-0.743602	3.56043	83.1941	3.6e-06	0.00017944	3.74608	ENSG00000253293	HOXA10	Yes
-0.741879	3.13674	21.3389	0.000944611	0.00974232	2.01134	ENSG00000120913	PDLIM2	Yes
-0.741425	0.521307	15.8673	0.00616374	0.0314071	1.50297	ENSG00000269951	AC090181.2	Yes
-0.74127	1.45159	10.5175	0.00879259	0.0389673	1.4093	ENSG00000234807	LINC01135	Yes
-0.739706	1.31457	12.2219	0.00574131	0.0300896	1.52158	ENSG00000091536	MYO15A	Yes
-0.739696	5.29859	45.9745	4.79e-05	0.00113776	2.94395	ENSG00000139874	SSTR1	Yes
-0.739376	1.88939	26.6522	0.000419928	0.00554636	2.25599	ENSG00000231160	KLF3-AS1	Yes
-0.739007	4.59811	62.0052	1.33e-05	0.000474912	3.32339	ENSG00000189067	LITAF	Yes
-0.738457	4.01627	17.5792	0.00183876	0.0147982	1.82979	ENSG00000214106	PAXIP1-AS2	Yes
-0.738363	1.5053	9.80409	0.0106353	0.0439658	1.35688	ENSG00000230606	AC092683.1	Yes
-0.736924	6.72612	16.8573	0.00211269	0.0161256	1.79248	ENSG00000112851	ERBIN	Yes
-0.735884	1.03591	10.0807	0.00987019	0.0419942	1.37681	ENSG00000078053	AMPH	Yes
-0.735427	2.67983	10.2297	0.00948546	0.0409541	1.3877	ENSG00000272894	AC004982.2	Yes
-0.734787	2.78863	21.6735	0.000893926	0.00941129	2.02635	ENSG00000236699	ARHGEF38	Yes
-0.73449	5.23794	75.9103	5.43e-06	0.000239052	3.62151	ENSG00000184678	H2BC21	Yes
-0.73357	5.95509	116.837	7.58e-07	5.43e-05	4.26498	ENSG00000239521	CASTOR3	Yes
-0.731907	2.98301	12.2517	0.00570059	0.0299608	1.52345	ENSG00000182263	FIGN	Yes
-0.731441	4.80037	54.5525	2.32e-05	0.000695	3.15802	ENSG00000163249	CCNYL1	Yes
-0.731222	1.0465	17.7765	0.00177148	0.0144592	1.83986	ENSG00000196557	CACNA1H	Yes
-0.730176	1.43592	18.6582	0.00150468	0.0131997	1.87944	ENSG00000115226	FNDC4	Yes
-0.727593	5.20724	12.9586	0.00482827	0.027098	1.56706	ENSG00000139324	TMTC3	Yes
-0.727456	2.59979	51.8838	2.87e-05	0.000801456	3.09612	ENSG00000163235	TGFA	Yes
-0.726974	4.03162	32.8736	0.000187413	0.00305791	2.51458	ENSG00000081138	CDH7	Yes
-0.726178	2.36838	18.0948	0.00166907	0.0139421	1.85567	ENSG00000204956	PCDHGA1	Yes
-0.724464	5.34709	21.4074	0.000933957	0.00967424	2.01438	ENSG00000260565	ERVK13-1	Yes
-0.723874	2.45248	23.3735	0.000681643	0.00782204	2.10668	ENSG00000118804	STBD1	Yes
-0.722973	1.98261	10.3407	0.00921079	0.04022	1.39556	ENSG00000271533	Z83843.1	Yes
-0.722929	2.36822	23.0715	0.000714514	0.00806084	2.09362	ENSG00000132334	PTPRE	Yes
-0.722533	2.31403	32.1101	0.000205525	0.0032704	2.4854	ENSG00000183722	LHFPL6	Yes
-0.72223	1.76565	21.5632	0.000910253	0.00954109	2.0204	ENSG00000232533	AC093673.1	Yes
-0.722071	4.13116	53.0644	2.61e-05	0.000755493	3.12177	ENSG00000159314	ARHGAP27	Yes
-0.721154	2.56406	22.3544	0.0008005	0.00870654	2.06015	ENSG00000101955	SRPX	Yes
-0.720809	1.00762	10.637	0.00852303	0.0381889	1.41806	ENSG00000197599	CCDC154	Yes
-0.720402	3.77676	63.5178	1.2e-05	0.000436971	3.35955	ENSG00000266094	RASSF5	Yes
-0.720039	8.77252	20.1074	0.00116353	0.0111342	1.95334	ENSG00000124942	AHNAK	Yes
-0.719416	5.85557	12.4507	0.00543702	0.0291346	1.53559	ENSG00000140836	ZFHX3	Yes
-0.719272	2.46969	40.517	8.09e-05	0.00167893	2.77497	ENSG00000167554	ZNF610	Yes
-0.718634	5.09231	44.0768	5.71e-05	0.00130223	2.88531	ENSG00000034677	RNF19A	Yes
-0.718618	1.8692	15.053	0.00304416	0.0202972	1.69256	ENSG00000233198	RNF224	Yes
-0.718559	1.1213	16.0553	0.0024768	0.0178449	1.74849	ENSG00000111801	BTN3A3	Yes
-0.718546	3.55823	32.046	0.000207141	0.00328525	2.48343	ENSG00000164056	SPRY1	Yes
-0.717938	1.89928	13.1583	0.00461161	0.0263519	1.57919	ENSG00000255622	PCDHB17P	Yes
-0.717522	3.22653	34.9674	0.00014675	0.00257823	2.58868	ENSG00000168779	SHOX2	Yes
-0.717171	2.08214	17.7352	0.00178531	0.0145436	1.83733	ENSG00000102349	KLF8	Yes
-0.717166	4.06227	22.5745	0.000772849	0.00853653	2.06872	ENSG00000172260	NEGR1	Yes
-0.716655	1.31217	12.0284	0.00601483	0.0308933	1.51014	ENSG00000261934	PCDHGA9	Yes
-0.716241	4.22361	63.1373	1.23e-05	0.000445409	3.35124	ENSG00000139289	PHLDA1	Yes
-0.715785	0.744692	12.4267	0.00546804	0.0292204	1.53431	ENSG00000230583	GTF2IRD1P1	Yes
-0.715107	1.79408	11.1086	0.00755188	0.035616	1.44835	ENSG00000139946	PELI2	Yes
-0.714762	1.49147	13.4632	0.00430294	0.0252481	1.59777	ENSG00000224975	INE1	Yes
-0.714748	2.43067	29.2257	0.000296008	0.00430436	2.36609	ENSG00000135346	CGA	Yes
-0.713597	4.67153	9.97455	0.0101556	0.0426973	1.3696	ENSG00000143669	LYST	Yes
-0.713418	5.52385	27.8413	0.000356185	0.00493052	2.30711	ENSG00000116704	SLC35D1	Yes
-0.713325	0.337314	10.1256	0.011134	0.0451743	1.34511	ENSG00000214922	HLA-F-AS1	Yes
-0.712553	1.22009	16.9192	0.00208738	0.0160103	1.7956	ENSG00000110002	VWA5A	Yes
-0.712198	7.81001	25.4625	0.000497924	0.00624628	2.20438	ENSG00000123684	LPGAT1	Yes
-0.712087	2.3085	33.2673	0.000178824	0.00297473	2.52655	ENSG00000262223	AC110285.1	Yes
-0.71156	2.4854	35.6441	0.000135936	0.00242525	2.61524	ENSG00000169418	NPR1	Yes
-0.711433	1.98168	11.7703	0.00640457	0.0321248	1.49316	ENSG00000272341	AL137003.1	Yes
-0.709824	0.579607	13.7825	0.00529846	0.0286402	1.54302	ENSG00000261423	TMEM202-AS1	Yes
-0.709073	1.70606	10.5313	0.00876096	0.0388993	1.41006	ENSG00000246339	EXTL3-AS1	Yes
-0.708976	6.76985	18.4454	0.00156438	0.0134799	1.87031	ENSG00000173821	RNF213	Yes
-0.708121	5.99524	28.0353	0.000346922	0.00483681	2.31544	ENSG00000132849	PATJ	Yes
-0.707247	6.24303	101.17	1.47e-06	9.02e-05	4.04459	ENSG00000089199	CHGB	Yes
-0.707228	4.26752	17.2234	0.00196805	0.0153799	1.81305	ENSG00000151612	ZNF827	Yes
-0.706673	7.23484	88.2126	2.76e-06	0.000149189	3.82626	ENSG00000130827	PLXNA3	Yes
-0.705982	6.10583	14.3776	0.00351577	0.022151	1.65461	ENSG00000113448	PDE4D	Yes
-0.705558	3.4591	13.2506	0.0045154	0.0259791	1.58538	ENSG00000233491	AC008163.1	Yes
-0.704878	5.3062	31.1263	0.000232065	0.00360684	2.44287	ENSG00000166025	AMOTL1	Yes
-0.704413	5.9198	35.9621	0.000131186	0.00236446	2.62627	ENSG00000204525	HLA-C	Yes
-0.704351	1.2219	15.4838	0.00278291	0.0192693	1.71513	ENSG00000179023	KLHDC7A	Yes
-0.703974	1.14048	10.2842	0.00934945	0.0406164	1.3913	ENSG00000253537	PCDHGA7	Yes
-0.702829	3.72598	21.7056	0.000889223	0.00936768	2.02837	ENSG00000115295	CLIP4	Yes
-0.701551	1.74375	17.2045	0.00197522	0.0154071	1.81228	ENSG00000244627	TPTEP2	Yes
-0.701129	2.54174	17.5788	0.0018389	0.0147982	1.82979	ENSG00000277147	LINC00869	Yes
-0.701083	1.0162	9.46805	0.0116638	0.0465548	1.33204	ENSG00000133878	DUSP26	Yes
-0.701019	3.92857	43.2892	6.16e-05	0.00137167	2.86275	ENSG00000176049	JAKMIP2	Yes
-0.700065	1.06394	11.0183	0.00772711	0.0361536	1.44185	ENSG00000231840	AC073342.1	Yes
-0.699149	6.32307	110.698	9.73e-07	6.5e-05	4.18677	ENSG00000120875	DUSP4	Yes
-0.698883	2.59333	10.9555	0.00785177	0.0364591	1.43819	ENSG00000169432	SCN9A	Yes
-0.697801	5.61285	60.5863	1.47e-05	0.000510162	3.29229	ENSG00000076067	RBMS2	Yes
-0.696663	6.25602	26.6951	0.000417402	0.00552174	2.25792	ENSG00000219481	NBPF1	Yes
-0.695975	2.04254	29.7995	0.00027469	0.00406873	2.39054	ENSG00000077238	IL4R	Yes
-0.695677	4.25853	9.74582	0.0108055	0.0443659	1.35295	ENSG00000130449	ZSWIM6	Yes
-0.694745	7.00478	84.4433	3.36e-06	0.000173978	3.75951	ENSG00000168743	NPNT	Yes
-0.694101	3.60934	38.1896	0.000102957	0.0019956	2.69993	ENSG00000115112	TFCP2L1	Yes
-0.693916	1.45525	17.7819	0.00176969	0.0144544	1.84	ENSG00000108679	LGALS3BP	Yes
-0.693024	1.16022	14.4074	0.00349319	0.0220742	1.65611	ENSG00000261485	PAN3-AS1	Yes
-0.693008	3.59188	22.268	0.000811684	0.00878912	2.05605	ENSG00000137648	TMPRSS4	Yes
-0.692601	2.59266	29.6594	0.00027972	0.0041213	2.38497	ENSG00000154162	CDH12	Yes
-0.692547	3.5415	28.094	0.000344176	0.00482085	2.31688	ENSG00000196391	ZNF774	Yes
-0.691469	3.62194	18.8974	0.0014408	0.0128801	1.89008	ENSG00000116141	MARK1	Yes
-0.691265	4.57753	40.7385	7.91e-05	0.00165413	2.78143	ENSG00000053254	FOXN3	Yes
-0.691	6.35673	22.0951	0.000834631	0.0089794	2.04675	ENSG00000147526	TACC1	Yes
-0.690585	3.56765	39.4745	9e-05	0.00180996	2.74233	ENSG00000227036	LINC00511	Yes
-0.690313	9.11457	42.9921	6.34e-05	0.00139834	2.85439	ENSG00000092421	SEMA6A	Yes
-0.689363	1.94777	18.2858	0.001611	0.013712	1.8629	ENSG00000241489	AC244197.3	Yes
-0.689328	1.94471	20.6208	0.00106555	0.0104601	1.98046	ENSG00000102053	ZC3H12B	Yes
-0.688283	8.3629	23.3507	0.000684059	0.00782795	2.10635	ENSG00000096696	DSP	Yes
-0.688103	4.65014	14.7273	0.00326142	0.0212361	1.67293	ENSG00000140199	SLC12A6	Yes
-0.687819	1.57638	15.2132	0.00294371	0.0198882	1.7014	ENSG00000230650	AC140479.2	Yes
-0.686938	6.3107	43.059	6.29e-05	0.00139304	2.85604	ENSG00000039560	RAI14	Yes
-0.686451	2.67588	45.5743	4.97e-05	0.00117117	2.93138	ENSG00000158445	KCNB1	Yes
-0.686264	3.57614	26.0175	0.000459552	0.00589271	2.22969	ENSG00000136895	GARNL3	Yes
-0.685148	2.11896	15.6256	0.00270294	0.0189274	1.72291	ENSG00000125813	PAX1	Yes
-0.684127	4.13342	50.2594	3.29e-05	0.000895273	3.04804	ENSG00000108947	EFNB3	Yes
-0.684101	6.39549	9.33262	0.0121121	0.0477526	1.321	ENSG00000070018	LRP6	Yes
-0.684076	1.33605	14.5029	0.00342201	0.0218517	1.66052	ENSG00000258302	AC025034.1	Yes
-0.683785	6.62062	40.818	7.85e-05	0.00164713	2.78327	ENSG00000163755	HPS3	Yes
-0.683756	2.02939	11.5625	0.00674069	0.0331831	1.47908	ENSG00000115129	TP53I3	Yes
-0.683521	1.49705	15.4601	0.00279657	0.0193399	1.71355	ENSG00000205085	FAM71F2	Yes
-0.682579	8.06874	111.614	9.37e-07	6.36e-05	4.19635	ENSG00000172037	LAMB2	Yes
-0.682523	1.38579	10.6108	0.00858124	0.0382876	1.41694	ENSG00000165168	CYBB	Yes
-0.682203	2.52478	15.5979	0.00271832	0.0189715	1.7219	ENSG00000155760	FZD7	Yes
-0.681315	7.89154	20.425	0.00110171	0.0107207	1.96978	ENSG00000138434	ITPRID2	Yes
-0.680225	1.85823	9.59424	0.011264	0.0455467	1.34154	ENSG00000099338	CATSPERG	Yes
-0.680199	3.21486	21.0736	0.000987267	0.00999712	2.00013	ENSG00000052850	ALX4	Yes
-0.679803	5.14398	83.6494	3.51e-06	0.000177582	3.7506	ENSG00000007866	TEAD3	Yes
-0.679015	5.30034	24.6563	0.000560768	0.00682397	2.16596	ENSG00000118263	KLF7	Yes
-0.678335	3.76094	20.3907	0.00110819	0.0107775	1.96748	ENSG00000162434	JAK1	Yes
-0.678255	0.959485	15.3803	0.00284315	0.0194818	1.71037	ENSG00000251432	LINC02615	Yes
-0.677646	2.53365	17.5094	0.0018633	0.0149172	1.82631	ENSG00000253731	PCDHGA6	Yes
-0.675064	4.88535	29.0538	0.000302774	0.00438747	2.35779	ENSG00000047346	FAM214A	Yes
-0.672791	5.56172	76.1282	5.36e-06	0.000238331	3.62282	ENSG00000005884	ITGA3	Yes
-0.671989	4.54364	87.7937	2.82e-06	0.000151958	3.81828	ENSG00000121210	TMEM131L	Yes
-0.670866	6.4217	10.6034	0.0085978	0.0383481	1.41626	ENSG00000135373	EHF	Yes
-0.670561	2.02572	26.8029	0.00041113	0.0054646	2.26244	ENSG00000250903	GMDS-DT	Yes
-0.670104	3.10054	25.6792	0.000482499	0.00608882	2.21547	ENSG00000167723	TRPV3	Yes
-0.669735	2.78582	10.5351	0.00875234	0.0388921	1.41014	ENSG00000198932	GPRASP1	Yes
-0.669601	4.69819	26.7969	0.000411477	0.0054646	2.26244	ENSG00000170456	DENND5B	Yes
-0.669452	3.2248	17.4535	0.00188324	0.0149763	1.8246	ENSG00000080561	MID2	Yes
-0.669398	1.8547	13.8985	0.00390432	0.0236827	1.62557	ENSG00000133424	LARGE1	Yes
-0.668835	5.38305	48.2631	3.91e-05	0.000991815	3.00357	ENSG00000079819	EPB41L2	Yes
-0.668784	6.14081	32.8275	0.00018845	0.00307182	2.5126	ENSG00000176485	PLAAT3	Yes
-0.668161	2.93767	33.7667	0.000168599	0.00285405	2.54454	ENSG00000103534	TMC5	Yes
-0.667465	5.33622	69.782	7.91e-06	0.000317506	3.49825	ENSG00000180818	HOXC10	Yes
-0.666577	1.36536	14.4875	0.00343337	0.021895	1.65966	ENSG00000177692	DNAJC28	Yes
-0.666262	5.38354	61.1748	1.41e-05	0.000497352	3.30334	ENSG00000049323	LTBP1	Yes
-0.666162	5.39266	21.479	0.000922969	0.00962209	2.01673	ENSG00000068305	MEF2A	Yes
-0.666061	1.45323	15.7889	0.0026142	0.0184998	1.73283	ENSG00000253395	AP003469.2	Yes
-0.665974	3.56103	26.918	0.000404562	0.00541186	2.26665	ENSG00000198353	HOXC4	Yes
-0.665467	3.58172	19.3368	0.00133177	0.0122126	1.91319	ENSG00000197860	SGTB	Yes
-0.665151	5.45097	40.0016	8.52e-05	0.00174264	2.75879	ENSG00000129946	SHC2	Yes
-0.664899	4.55375	53.5988	2.5e-05	0.000731567	3.13575	ENSG00000151690	MFSD6	Yes
-0.664021	3.75455	47.6951	4.11e-05	0.00101633	2.99297	ENSG00000161905	ALOX15	Yes
-0.663663	1.30184	12.1502	0.00584098	0.0303833	1.51737	ENSG00000104998	IL27RA	Yes
-0.663577	2.50921	16.7751	0.00214688	0.0162865	1.78817	ENSG00000276644	DACH1	Yes
-0.663467	2.30991	12.6376	0.00520284	0.0283977	1.54672	ENSG00000189157	FAM47E	Yes
-0.662756	2.29545	17.7308	0.00178679	0.0145486	1.83718	ENSG00000111252	SH2B3	Yes
-0.662618	2.55798	11.6564	0.0065862	0.0327053	1.48538	ENSG00000176593	AC008969.1	Yes
-0.662607	0.934221	9.20558	0.0125517	0.0488314	1.3113	ENSG00000266736	GTF2IP6	Yes
-0.662046	5.3163	9.68467	0.0109877	0.0448968	1.34778	ENSG00000162105	SHANK2	Yes
-0.661209	4.31697	23.5912	0.000659077	0.00764713	2.1165	ENSG00000144406	UNC80	Yes
-0.66087	3.07198	16.6024	0.00222099	0.0166236	1.77928	ENSG00000135736	CCDC102A	Yes
-0.660783	0.577928	10.5036	0.00914233	0.0400288	1.39763	ENSG00000234996	AC098934.2	Yes
-0.660523	5.15611	26.2962	0.000441624	0.00574662	2.24059	ENSG00000148842	CNNM2	Yes
-0.65983	5.10956	15.5907	0.00272234	0.0189877	1.72153	ENSG00000120162	MOB3B	Yes
-0.659606	2.66793	22.6036	0.000769285	0.00851889	2.06962	ENSG00000136943	CTSV	Yes
-0.659441	2.42476	42.4788	6.66e-05	0.00144666	2.83963	ENSG00000264112	AC015813.1	Yes
-0.659381	6.09985	17.2942	0.00194148	0.0152704	1.81615	ENSG00000039319	ZFYVE16	Yes
-0.659313	7.2134	144.385	2.81e-07	2.65e-05	4.57641	ENSG00000197324	LRP10	Yes
-0.658221	4.80462	36.8614	0.000118791	0.00221762	2.65411	ENSG00000136828	RALGPS1	Yes
-0.657912	0.736755	10.0583	0.00992958	0.042134	1.37537	ENSG00000245322	H2AZ1-DT	Yes
-0.657714	2.3665	14.7807	0.0032245	0.0210946	1.67583	ENSG00000037965	HOXC8	Yes
-0.657241	2.44086	19.2735	0.00134686	0.0123014	1.91005	ENSG00000105270	CLIP3	Yes
-0.657016	1.60775	15.5895	0.00272303	0.0189877	1.72153	ENSG00000170703	TTLL6	Yes
-0.656488	1.84573	16.4204	0.00230237	0.0170426	1.76846	ENSG00000160326	SLC2A6	Yes
-0.655845	4.97216	9.4016	0.0118812	0.0471282	1.32672	ENSG00000197603	CPLANE1	Yes
-0.655728	3.09545	16.5715	0.00223456	0.0166855	1.77766	ENSG00000133640	LRRIQ1	Yes
-0.654449	3.67331	20.7194	0.00104789	0.0103293	1.98593	ENSG00000233836	AC139769.1	Yes
-0.65387	1.94578	13.471	0.00429533	0.0252254	1.59816	ENSG00000129595	EPB41L4A	Yes
-0.653447	4.40609	10.1202	0.00976627	0.041722	1.37963	ENSG00000069020	MAST4	Yes
-0.652843	4.42547	12.3602	0.00555504	0.0294469	1.53096	ENSG00000174405	LIG4	Yes
-0.652785	5.872	51.1905	3.04e-05	0.000837582	3.07697	ENSG00000162069	BICDL2	Yes
-0.65275	5.10686	52.9956	2.62e-05	0.000756002	3.12148	ENSG00000272398	CD24	Yes
-0.651971	7.04696	24.2476	0.000596257	0.00711308	2.14794	ENSG00000054793	ATP9A	Yes
-0.651682	5.20133	59.0309	1.65e-05	0.000545286	3.26338	ENSG00000196187	TMEM63A	Yes
-0.650925	1.45825	9.58633	0.0112886	0.045579	1.34123	ENSG00000237298	TTN-AS1	Yes
-0.650799	6.07499	10.2273	0.00949146	0.040967	1.38757	ENSG00000167232	ZNF91	Yes
-0.650784	4.02067	10.013	0.010051	0.0424286	1.37234	ENSG00000139793	MBNL2	Yes
-0.650673	2.85782	30.4578	0.000252465	0.00385575	2.41389	ENSG00000185272	RBM11	Yes
-0.648413	6.25116	68.0794	8.82e-06	0.000348822	3.4574	ENSG00000163435	ELF3	Yes
-0.648283	1.56015	15.4264	0.00281615	0.0193922	1.71237	ENSG00000234456	MAGI2-AS3	Yes
-0.648197	1.55181	11.0449	0.00767504	0.036021	1.44344	ENSG00000139597	N4BP2L1	Yes
-0.648089	2.91612	17.9076	0.00172842	0.0142469	1.84628	ENSG00000153814	JAZF1	Yes
-0.647957	5.1942	49.7047	3.45e-05	0.000919179	3.0366	ENSG00000110888	CAPRIN2	Yes
-0.647942	2.36149	21.3753	0.000938934	0.00971197	2.01269	ENSG00000138639	ARHGAP24	Yes
-0.64777	3.03983	11.9644	0.00610872	0.0312029	1.50581	ENSG00000107957	SH3PXD2A	Yes
-0.647734	1.24974	9.24758	0.0124043	0.0485136	1.31414	ENSG00000203814	H2BC18	Yes
-0.647289	5.0515	60.7137	1.46e-05	0.000506564	3.29537	ENSG00000114853	ZBTB47	Yes
-0.64608	1.25579	9.78762	0.0106831	0.0440723	1.35583	ENSG00000180953	ST20	Yes
-0.64587	3.81085	33.3946	0.000176148	0.00295597	2.5293	ENSG00000170485	NPAS2	Yes
-0.645759	3.50006	9.19382	0.0125934	0.0489098	1.3106	ENSG00000010404	IDS	Yes
-0.645418	3.31477	29.8287	0.000273658	0.00406704	2.39072	ENSG00000100196	KDELR3	Yes
-0.644816	1.14709	10.0737	0.00988871	0.0420195	1.37655	ENSG00000142233	NTN5	Yes
-0.644695	4.02084	24.557	0.000569151	0.00688981	2.16179	ENSG00000141524	TMC6	Yes
-0.644361	1.49618	9.44483	0.0117392	0.0467553	1.33017	ENSG00000104856	RELB	Yes
-0.644028	1.5466	21.4597	0.000925914	0.00963873	2.01598	ENSG00000143178	TBX19	Yes
-0.643018	2.37475	19.8432	0.00121817	0.0115315	1.93811	ENSG00000138642	HERC6	Yes
-0.642278	3.00711	27.4446	0.000376069	0.00515875	2.28746	ENSG00000120327	PCDHB14	Yes
-0.642163	1.26572	11.6424	0.00660904	0.0327764	1.48444	ENSG00000279726	AC005609.5	Yes
-0.641428	5.32563	55.5518	2.14e-05	0.000653576	3.1847	ENSG00000165632	TAF3	Yes
-0.641065	0.692816	15.8499	0.00798437	0.0367602	1.43462	ENSG00000203805	PLPP4	Yes
-0.64095	6.93444	23.7545	0.000642731	0.00754656	2.12225	ENSG00000257093	DENND11	Yes
-0.64089	5.66704	32.7959	0.000189167	0.00308051	2.51138	ENSG00000137460	FHDC1	Yes
-0.64031	5.42453	16.3962	0.00231347	0.0170616	1.76798	ENSG00000101974	ATP11C	Yes
-0.640306	4.29255	59.5744	1.58e-05	0.000530288	3.27549	ENSG00000095397	WHRN	Yes
-0.639546	4.23241	58.3304	1.74e-05	0.000564602	3.24826	ENSG00000139970	RTN1	Yes
-0.639224	2.17442	18.3707	0.001586	0.0135936	1.86667	ENSG00000225345	SNX18P3	Yes
-0.638891	4.36001	75.4878	5.57e-06	0.000242358	3.61554	ENSG00000178538	CA8	Yes
-0.637584	4.76339	36.8372	0.000119105	0.002221	2.65345	ENSG00000140479	PCSK6	Yes
-0.637377	1.67103	12.5904	0.0052608	0.0285052	1.54508	ENSG00000171877	FRMD5	Yes
-0.63602	3.27392	35.91	0.00013195	0.00237567	2.62421	ENSG00000125089	SH3TC1	Yes
-0.634624	5.58067	51.9943	2.85e-05	0.000796872	3.09861	ENSG00000136153	LMO7	Yes
-0.634609	2.06439	10.9733	0.00781618	0.0363459	1.43954	ENSG00000196730	DAPK1	Yes
-0.634556	6.24459	23.6061	0.000657566	0.0076402	2.1169	ENSG00000134698	AGO4	Yes
-0.634527	3.81049	23.9663	0.000622256	0.00736828	2.13263	ENSG00000130517	PGPEP1	Yes
-0.634305	3.50629	21.2408	0.000960113	0.00982939	2.00747	ENSG00000162804	SNED1	Yes
-0.634281	3.97937	37.555	0.000110184	0.0021078	2.67617	ENSG00000113924	HGD	Yes
-0.631796	3.91647	28.9693	0.00030617	0.00442899	2.3537	ENSG00000143061	IGSF3	Yes
-0.630357	4.05867	40.602	8.02e-05	0.00166871	2.77762	ENSG00000268362	AC092279.1	Yes
-0.62962	6.94241	48.401	3.86e-05	0.000984425	3.00682	ENSG00000117139	KDM5B	Yes
-0.629355	1.43027	11.6108	0.00666071	0.0329205	1.48253	ENSG00000049246	PER3	Yes
-0.629062	4.58127	30.2198	0.000260243	0.00392431	2.40624	ENSG00000197321	SVIL	Yes
-0.629028	7.20595	110.815	9.69e-07	6.5e-05	4.18716	ENSG00000019991	HGF	Yes
-0.628754	3.61398	20.3181	0.00112207	0.0108611	1.96413	ENSG00000136052	SLC41A2	Yes
-0.627814	1.42445	12.6811	0.00514997	0.0282296	1.54929	ENSG00000286519	AC009236.1	Yes
-0.627578	2.5908	31.9078	0.000210673	0.00332069	2.47877	ENSG00000095585	BLNK	Yes
-0.627556	1.93457	11.5239	0.00680538	0.0334586	1.47549	ENSG00000053108	FSTL4	Yes
-0.627239	2.90248	13.4961	0.00427112	0.0251393	1.59965	ENSG00000229419	RALGAPA1P1	Yes
-0.626581	3.97807	35.049	0.000145393	0.00255708	2.59226	ENSG00000147394	ZNF185	Yes
-0.626444	2.07972	25.4138	0.000501476	0.00627268	2.20255	ENSG00000143369	ECM1	Yes
-0.62599	1.93999	10.1344	0.00972927	0.0416598	1.38028	ENSG00000231028	LINC00271	Yes
-0.625702	3.34389	29.5039	0.000285434	0.00417916	2.37891	ENSG00000225855	RUSC1-AS1	Yes
-0.625186	4.60576	14.0396	0.00378474	0.0232142	1.63425	ENSG00000142875	PRKACB	Yes
-0.62241	3.85223	36.6431	0.000121667	0.00225117	2.64759	ENSG00000084710	EFR3B	Yes
-0.621298	3.49474	29.8352	0.000273427	0.00406704	2.39072	ENSG00000148702	HABP2	Yes
-0.62086	1.74901	9.76366	0.0107531	0.0442845	1.35375	ENSG00000069493	CLEC2D	Yes
-0.620752	1.74768	12.0744	0.00594847	0.030675	1.51322	ENSG00000131831	RAI2	Yes
-0.619785	1.75035	9.1003	0.0129307	0.0498261	1.30254	ENSG00000183397	C19orf71	Yes
-0.619461	6.12151	12.6142	0.00523145	0.0284345	1.54615	ENSG00000003989	SLC7A2	Yes
-0.618558	6.59088	38.9421	9.51e-05	0.00186907	2.72838	ENSG00000173702	MUC13	Yes
-0.618252	5.26243	51.7758	2.9e-05	0.000807268	3.09298	ENSG00000047644	WWC3	Yes
-0.617756	4.07175	31.5133	0.000221161	0.00345665	2.46134	ENSG00000139112	GABARAPL1	Yes
-0.617716	6.06718	12.2997	0.00563555	0.0297594	1.52638	ENSG00000134250	NOTCH2	Yes
-0.61764	5.95128	68.8863	8.37e-06	0.00033381	3.4765	ENSG00000085063	CD59	Yes
-0.617188	2.54887	27.1867	0.000389712	0.00527658	2.27765	ENSG00000126562	WNK4	Yes
-0.616578	6.1778	37.3271	0.000112928	0.00214897	2.66777	ENSG00000116285	ERRFI1	Yes
-0.616442	4.68488	12.8776	0.00491958	0.0274179	1.56197	ENSG00000052795	FNIP2	Yes
-0.615193	4.84442	49.9388	3.38e-05	0.000911026	3.04047	ENSG00000225190	PLEKHM1	Yes
-0.615177	7.01029	40.2046	8.35e-05	0.00171508	2.76572	ENSG00000074181	NOTCH3	Yes
-0.615122	2.83208	21.2468	0.000959158	0.00982939	2.00747	ENSG00000265646	TUFMP1	Yes
-0.614581	3.47795	25.9266	0.000465587	0.00594273	2.22601	ENSG00000168071	CCDC88B	Yes
-0.614164	8.1886	34.1773	0.000160714	0.00274002	2.56225	ENSG00000154305	MIA3	Yes
-0.613334	2.55642	16.2899	0.002363	0.0172708	1.76269	ENSG00000168952	STXBP6	Yes
-0.612842	3.43422	15.379	0.00284392	0.0194818	1.71037	ENSG00000047597	XK	Yes
-0.612777	4.07653	36.5848	0.000122447	0.00225661	2.64654	ENSG00000234745	HLA-B	Yes
-0.612711	4.63864	46.6782	4.5e-05	0.00109174	2.96188	ENSG00000104450	SPAG1	Yes
-0.612105	6.33994	9.23806	0.0124375	0.0485576	1.31374	ENSG00000171988	JMJD1C	Yes
-0.611469	0.896269	10.0929	0.00983793	0.041921	1.37757	ENSG00000198754	OXCT2	Yes
-0.610959	2.38482	21.4471	0.000927843	0.0096528	2.01535	ENSG00000164418	GRIK2	Yes
-0.610058	6.66231	96.8135	1.8e-06	0.000107687	3.96784	ENSG00000012822	CALCOCO1	Yes
-0.609033	4.00056	19.6168	0.00126747	0.0118306	1.92699	ENSG00000231806	PCAT7	Yes
-0.608261	4.85583	36.1084	0.000129067	0.00234397	2.63005	ENSG00000197971	MBP	Yes
-0.608111	1.24102	11.3287	0.00714468	0.0344313	1.46305	ENSG00000236609	ZNF853	Yes
-0.607725	2.80842	33.2783	0.000178591	0.00297473	2.52655	ENSG00000132109	TRIM21	Yes
-0.607469	4.88008	11.9354	0.00615187	0.0313657	1.50354	ENSG00000006468	ETV1	Yes
-0.606798	4.03102	26.8641	0.000407623	0.00543541	2.26477	ENSG00000167555	ZNF528	Yes
-0.605894	2.78	18.7245	0.00148663	0.0131144	1.88225	ENSG00000163395	IGFN1	Yes
-0.605384	2.3853	20.8761	0.00102052	0.0101988	1.99145	ENSG00000104213	PDGFRL	Yes
-0.605063	1.35158	11.6488	0.00659856	0.0327342	1.485	ENSG00000256870	SLC5A8	Yes
-0.605055	3.27489	16.3626	0.00232897	0.0171194	1.76651	ENSG00000104892	KLC3	Yes
-0.604491	3.12218	29.8019	0.000274608	0.00406873	2.39054	ENSG00000115290	GRB14	Yes
-0.603254	5.82404	12.2106	0.0057569	0.030143	1.52081	ENSG00000082438	COBLL1	Yes
-0.603045	2.8885	37.7953	0.000107377	0.00206214	2.68568	ENSG00000118777	ABCG2	Yes
-0.602956	6.87459	44.9336	5.27e-05	0.00121848	2.91418	ENSG00000163683	SMIM14	Yes
-0.602633	6.20583	68.0587	8.83e-06	0.000348822	3.4574	ENSG00000136193	SCRN1	Yes
-0.602554	2.72316	18.065	0.00167833	0.0139789	1.85453	ENSG00000187091	PLCD1	Yes
-0.601504	1.54372	12.2755	0.0056682	0.0298476	1.52509	ENSG00000162461	SLC25A34	Yes
-0.600748	4.52408	73.4093	6.31e-06	0.000267584	3.57254	ENSG00000165801	ARHGEF40	Yes
-0.600515	1.95956	12.4963	0.00537877	0.0289525	1.53831	ENSG00000174483	BBS1	Yes
-0.600389	4.24398	13.2577	0.00450815	0.0259553	1.58577	ENSG00000115423	DNAH6	Yes
-0.599435	1.75014	11.724	0.00647764	0.0323553	1.49005	ENSG00000235123	DSCAM-AS1	Yes
-0.597588	4.33701	45.7331	4.9e-05	0.00115589	2.93709	ENSG00000169862	CTNND2	Yes
-0.597515	2.04399	21.7821	0.000878176	0.00930013	2.03151	ENSG00000174327	SLC16A13	Yes
-0.597171	2.05306	14.5683	0.00337418	0.0217164	1.66321	ENSG00000124140	SLC12A5	Yes
-0.596408	3.05771	22.8496	0.000739881	0.00828548	2.08168	ENSG00000116985	BMP8B	Yes
-0.595716	0.885338	10.8764	0.00801234	0.036818	1.43394	ENSG00000244479	OR2A1-AS1	Yes
-0.595549	4.81046	16.011	0.00249904	0.0179368	1.74626	ENSG00000114166	KAT2B	Yes
-0.595081	1.10491	16.7533	0.00381261	0.0232826	1.63297	ENSG00000278341	AC138028.6	Yes
-0.594987	1.68991	17.5446	0.00185089	0.0148399	1.82857	ENSG00000141497	ZMYND15	Yes
-0.594509	1.85491	15.0527	0.00304434	0.0202972	1.69256	ENSG00000119636	BBOF1	Yes
-0.594407	2.40796	21.0002	0.000999479	0.010078	1.99662	ENSG00000163874	ZC3H12A	Yes
-0.593314	2.58829	18.2108	0.0016335	0.013798	1.86018	ENSG00000175471	MCTP1	Yes
-0.593177	6.64143	9.11842	0.0128645	0.0496857	1.30377	ENSG00000138593	SECISBP2L	Yes
-0.593148	2.82926	23.1212	0.000708979	0.00803093	2.09523	ENSG00000260912	AL158206.1	Yes
-0.592906	1.8475	19.9771	0.0011901	0.0112979	1.947	ENSG00000134323	MYCN	Yes
-0.592555	2.76712	19.4638	0.00130213	0.0120265	1.91986	ENSG00000099954	CECR2	Yes
-0.592229	2.20649	13.847	0.00394903	0.0238196	1.62307	ENSG00000174808	BTC	Yes
-0.592059	5.65861	46.9688	4.38e-05	0.00106986	2.97067	ENSG00000079691	CARMIL1	Yes
-0.590376	6.76737	62.8459	1.25e-05	0.000452565	3.34432	ENSG00000159840	ZYX	Yes
-0.590358	5.16678	18.9119	0.00143705	0.0128534	1.89098	ENSG00000131725	WDR44	Yes
-0.590126	5.99742	10.8275	0.00811357	0.0371503	1.43004	ENSG00000130338	TULP4	Yes
-0.589843	6.32105	91.7492	2.31e-06	0.000130666	3.88384	ENSG00000168610	STAT3	Yes
-0.589782	4.41699	39.8325	8.67e-05	0.00176128	2.75417	ENSG00000160190	SLC37A1	Yes
-0.589649	2.49098	18.1632	0.00164799	0.0138504	1.85854	ENSG00000163577	EIF5A2	Yes
-0.589236	5.35929	12.4863	0.0053914	0.0289831	1.53786	ENSG00000165105	RASEF	Yes
-0.588706	1.86023	9.90959	0.0103352	0.0431919	1.3646	ENSG00000143067	ZNF697	Yes
-0.588661	7.89569	139.218	3.34e-07	2.91e-05	4.53657	ENSG00000142192	APP	Yes
-0.588424	3.84408	28.0463	0.000346403	0.00483634	2.31548	ENSG00000167037	SGSM1	Yes
-0.586683	7.97061	20.7581	0.00104104	0.0103104	1.98672	ENSG00000064042	LIMCH1	Yes
-0.586232	4.46496	51.3301	3.01e-05	0.000832031	3.07986	ENSG00000122691	TWIST1	Yes
-0.586198	2.38989	21.7184	0.000887369	0.00935405	2.029	ENSG00000074370	ATP2A3	Yes
-0.5859	6.57186	53.531	2.51e-05	0.000734261	3.13415	ENSG00000061938	TNK2	Yes
-0.585186	3.60981	31.0899	0.000233124	0.00361657	2.4417	ENSG00000273136	NBPF26	Yes
-0.584812	3.66252	14.8618	0.00316952	0.0209396	1.67903	ENSG00000080947	CROCCP3	Yes
-0.584502	5.08888	17.8598	0.00174397	0.0143186	1.8441	ENSG00000181751	MACIR	Yes
-0.584438	2.55893	24.5289	0.000571552	0.00689993	2.16116	ENSG00000105989	WNT2	Yes
-0.583525	2.94729	27.1011	0.00039437	0.00531811	2.27424	ENSG00000164850	GPER1	Yes
-0.58314	3.5424	14.0794	0.00375177	0.0230468	1.63739	ENSG00000184226	PCDH9	Yes
-0.583036	2.47608	14.4832	0.00343655	0.0218971	1.65961	ENSG00000229848	AC139149.1	Yes
-0.582527	2.60505	19.7925	0.001229	0.0115881	1.93599	ENSG00000114529	C3orf52	Yes
-0.582362	5.54551	14.9774	0.00309296	0.0205639	1.68689	ENSG00000040199	PHLPP2	Yes
-0.582159	1.85674	10.2733	0.00937635	0.0406804	1.39061	ENSG00000250682	LINC00491	Yes
-0.582052	5.48468	10.1773	0.00961877	0.0413031	1.38402	ENSG00000106460	TMEM106B	Yes
-0.581939	4.6144	55.8588	2.09e-05	0.000644109	3.19104	ENSG00000197903	H2BC12	Yes
-0.581273	3.60974	43.349	6.12e-05	0.00136567	2.86465	ENSG00000230316	FEZF1-AS1	Yes
-0.580254	1.77913	9.87878	0.0104218	0.0434234	1.36228	ENSG00000160179	ABCG1	Yes
-0.579428	2.36331	15.8904	0.00256081	0.0182301	1.73921	ENSG00000263327	TAPT1-AS1	Yes
-0.578385	4.55449	53.6659	2.49e-05	0.000730212	3.13655	ENSG00000182240	BACE2	Yes
-0.577996	3.03286	21.2779	0.000954211	0.00981435	2.00814	ENSG00000224186	C5orf66	Yes
-0.577148	4.73057	24.1487	0.000605244	0.00720258	2.14251	ENSG00000179163	FUCA1	Yes
-0.575841	5.86171	79.226	4.48e-06	0.000211062	3.67559	ENSG00000101665	SMAD7	Yes
-0.575786	6.83333	10.0323	0.00999894	0.0423057	1.3736	ENSG00000172493	AFF1	Yes
-0.574998	3.36201	17.1302	0.0020037	0.0155639	1.80788	ENSG00000162929	KIAA1841	Yes
-0.574861	2.60485	14.3262	0.00355514	0.0223293	1.65113	ENSG00000261770	AC006504.1	Yes
-0.573106	2.80497	17.7949	0.00176534	0.0144443	1.8403	ENSG00000175482	POLD4	Yes
-0.573073	3.75371	18.3929	0.00157953	0.0135755	1.86724	ENSG00000145246	ATP10D	Yes
-0.572454	3.31541	34.8823	0.000148183	0.00259522	2.58583	ENSG00000160111	CPAMD8	Yes
-0.570155	2.16098	10.9955	0.00777198	0.0362052	1.44123	ENSG00000179277	MEIS3P1	Yes
-0.569167	6.55775	67.8932	8.93e-06	0.000350938	3.45477	ENSG00000213918	DNASE1	Yes
-0.569089	7.47917	21.8443	0.000869313	0.00923949	2.03435	ENSG00000197747	S100A10	Yes
-0.567848	5.15618	71.0213	7.31e-06	0.00030013	3.52269	ENSG00000127415	IDUA	Yes
-0.567677	4.30792	25.7313	0.000478879	0.00605227	2.21808	ENSG00000138650	PCDH10	Yes
-0.56725	2.27579	18.5666	0.00153002	0.0132954	1.8763	ENSG00000124549	BTN2A3P	Yes
-0.567179	1.59799	10.69	0.00840661	0.0379513	1.42077	ENSG00000237522	NONOP2	Yes
-0.566483	4.92464	52.8282	2.66e-05	0.000762487	3.11777	ENSG00000161638	ITGA5	Yes
-0.56615	7.07383	43.8856	5.82e-05	0.00132417	2.87806	ENSG00000135525	MAP7	Yes
-0.56534	3.98971	26.0115	0.000459948	0.00589326	2.22964	ENSG00000182168	UNC5C	Yes
-0.564981	3.61849	20.8694	0.00102168	0.0101988	1.99145	ENSG00000267278	MAP3K14-AS1	Yes
-0.564849	5.09228	32.2457	0.000202161	0.00323225	2.49049	ENSG00000183401	CCDC159	Yes
-0.564384	3.41168	28.6874	0.000317832	0.00455823	2.3412	ENSG00000235092	ID2-AS1	Yes
-0.563806	3.66333	32.0419	0.000207245	0.00328525	2.48343	ENSG00000135424	ITGA7	Yes
-0.563231	4.61122	26.728	0.000415477	0.00550063	2.25959	ENSG00000144645	OSBPL10	Yes
-0.563128	4.62193	29.8907	0.000271476	0.00405144	2.39239	ENSG00000168907	PLA2G4F	Yes
-0.562923	2.8796	13.7399	0.00404414	0.0242619	1.61507	ENSG00000198822	GRM3	Yes
-0.562918	5.64344	19.8173	0.00122369	0.0115641	1.93689	ENSG00000138780	GSTCD	Yes
-0.562851	1.58707	12.0713	0.00595288	0.0306827	1.51311	ENSG00000285051	SLC7A14-AS1	Yes
-0.562704	4.8614	16.7239	0.00216853	0.0163758	1.7858	ENSG00000135749	PCNX2	Yes
-0.562461	5.92247	13.7622	0.00402418	0.0241856	1.61644	ENSG00000198399	ITSN2	Yes
-0.562427	6.65561	11.2777	0.00723662	0.0347142	1.45949	ENSG00000110841	PPFIBP1	Yes
-0.561307	6.25894	13.7593	0.00402678	0.0241925	1.61632	ENSG00000167306	MYO5B	Yes
-0.561223	3.75704	15.3819	0.00284218	0.0194818	1.71037	ENSG00000109790	KLHL5	Yes
-0.56122	5.06975	16.0451	0.0024819	0.0178677	1.74793	ENSG00000166398	KIAA0355	Yes
-0.561156	4.96865	16.9469	0.00207612	0.0159968	1.79597	ENSG00000205133	TRIQK	Yes
-0.561049	5.18549	9.25013	0.0123954	0.0485103	1.31417	ENSG00000080200	CRYBG3	Yes
-0.560877	3.90518	9.86667	0.0104561	0.043501	1.3615	ENSG00000047365	ARAP2	Yes
-0.560747	5.4763	9.58552	0.0112911	0.045579	1.34123	ENSG00000058063	ATP11B	Yes
-0.560741	3.17439	15.1787	0.00296502	0.0199628	1.69978	ENSG00000168477	TNXB	Yes
-0.560444	2.36418	18.8247	0.00145988	0.0129812	1.88669	ENSG00000116815	CD58	Yes
-0.560228	6.56339	51.465	2.97e-05	0.000825008	3.08354	ENSG00000116991	SIPA1L2	Yes
-0.560083	2.75769	9.47501	0.0116413	0.0464762	1.33277	ENSG00000284428	AC092329.4	Yes
-0.559955	3.36163	14.8906	0.00315021	0.0208421	1.68106	ENSG00000198626	RYR2	Yes
-0.559154	4.26415	18.0075	0.00169643	0.0140944	1.85095	ENSG00000134317	GRHL1	Yes
-0.558612	6.20762	29.0088	0.000304578	0.00440978	2.35558	ENSG00000163346	PBXIP1	Yes
-0.558231	3.28064	23.7945	0.000638804	0.00750572	2.12461	ENSG00000100100	PIK3IP1	Yes
-0.558088	9.84946	15.1924	0.00295649	0.0199504	1.70005	ENSG00000127914	AKAP9	Yes
-0.557901	2.25873	14.4982	0.00342541	0.0218608	1.66033	ENSG00000269940	AL049840.5	Yes
-0.557755	2.1752	19.7883	0.00122991	0.0115901	1.93591	ENSG00000272732	AC004982.1	Yes
-0.557683	3.23311	35.973	0.000131026	0.00236413	2.62633	ENSG00000156050	FAM161B	Yes
-0.55751	1.25542	12.0214	0.00602501	0.0309266	1.50967	ENSG00000111058	ACSS3	Yes
-0.556557	5.03968	56.7414	1.96e-05	0.000610956	3.21399	ENSG00000089639	GMIP	Yes
-0.556477	1.59572	9.39821	0.0118924	0.0471408	1.3266	ENSG00000154040	CABYR	Yes
-0.555998	5.71978	23.2105	0.000699151	0.00794654	2.09982	ENSG00000129566	TEP1	Yes
-0.555254	5.27508	19.4241	0.00131131	0.0120916	1.91752	ENSG00000114626	ABTB1	Yes
-0.554724	3.48747	17.8316	0.00175322	0.0143694	1.84256	ENSG00000173890	GPR160	Yes
-0.554365	4.59756	15.423	0.00281814	0.0193922	1.71237	ENSG00000168300	PCMTD1	Yes
-0.554228	1.80523	9.81714	0.0105976	0.0438931	1.3576	ENSG00000186976	EFCAB6	Yes
-0.55339	8.70072	118.866	6.99e-07	5.12e-05	4.29035	ENSG00000086205	FOLH1	Yes
-0.552993	3.93352	35.056	0.000145278	0.00255708	2.59226	ENSG00000134612	FOLH1B	Yes
-0.552375	2.44937	21.7532	0.000882337	0.00931275	2.03092	ENSG00000159899	NPR2	Yes
-0.552074	2.62915	17.4278	0.00189249	0.0150212	1.82329	ENSG00000213906	LTB4R2	Yes
-0.55187	5.69413	63.1764	1.23e-05	0.000445409	3.35124	ENSG00000158158	CNNM4	Yes
-0.551852	5.22366	24.9102	0.000540005	0.0066586	2.17662	ENSG00000155313	USP25	Yes
-0.551612	1.00177	11.3994	0.00999911	0.0423057	1.3736	ENSG00000146374	RSPO3	Yes
-0.55067	3.83606	20.8638	0.00102265	0.0101988	1.99145	ENSG00000130518	IQCN	Yes
-0.550499	1.60566	18.5606	0.00153171	0.0132954	1.8763	ENSG00000261211	AL031123.2	Yes
-0.550271	5.27314	14.7179	0.00326793	0.021242	1.6728	ENSG00000240694	PNMA2	Yes
-0.550157	7.78607	20.9786	0.0010031	0.0100902	1.9961	ENSG00000140575	IQGAP1	Yes
-0.549813	2.31168	17.3027	0.00193834	0.0152547	1.8166	ENSG00000286791	AC079949.5	Yes
-0.548797	4.06309	15.7138	0.00265454	0.0186982	1.7282	ENSG00000228486	C2orf92	Yes
-0.548725	7.01463	56.9211	1.93e-05	0.000606515	3.21716	ENSG00000197119	SLC25A29	Yes
-0.547232	5.41519	15.6039	0.00271501	0.0189563	1.72225	ENSG00000140450	ARRDC4	Yes
-0.546184	2.00509	14.8684	0.00316507	0.0209268	1.6793	ENSG00000197816	CCDC180	Yes
-0.545928	2.58738	22.7853	0.000747431	0.00833093	2.07931	ENSG00000183682	BMP8A	Yes
-0.545792	5.74433	58.0396	1.77e-05	0.00057215	3.24249	ENSG00000014914	MTMR11	Yes
-0.544885	4.96196	26.8056	0.000410978	0.0054646	2.26244	ENSG00000147144	CCDC120	Yes
-0.544714	2.46122	9.28351	0.0122798	0.0482299	1.31668	ENSG00000215067	ALOX12-AS1	Yes
-0.544348	5.38977	50.3007	3.28e-05	0.000894391	3.04847	ENSG00000196352	CD55	Yes
-0.544072	5.27977	43.0708	6.29e-05	0.00139304	2.85604	ENSG00000181045	SLC26A11	Yes
-0.542832	1.7581	12.1129	0.00589355	0.0305581	1.51487	ENSG00000100288	CHKB	Yes
-0.542456	5.23985	27.0781	0.000395636	0.00532229	2.2739	ENSG00000136826	KLF4	Yes
-0.542226	4.06166	11.0055	0.00775238	0.0361807	1.44152	ENSG00000260261	AC124944.2	Yes
-0.541593	3.80674	11.0232	0.00771746	0.0361388	1.44203	ENSG00000131018	SYNE1	Yes
-0.54087	1.85113	10.6587	0.00847528	0.0381171	1.41888	ENSG00000204314	PRRT1	Yes
-0.54013	2.84228	9.11594	0.0128735	0.0497091	1.30356	ENSG00000214837	LINC01347	Yes
-0.539519	3.1151	20.2164	0.00114186	0.0109997	1.95862	ENSG00000167065	DUSP18	Yes
-0.538734	6.03892	63.7215	1.18e-05	0.000434375	3.36214	ENSG00000106070	GRB10	Yes
-0.538069	1.93363	9.98439	0.0101287	0.0426489	1.37009	ENSG00000154511	DIPK1A	Yes
-0.537899	1.48521	13.7426	0.00404175	0.0242563	1.61518	ENSG00000181350	LRRC75A	Yes
-0.537712	2.98308	9.97062	0.0101664	0.0427212	1.36936	ENSG00000180891	CUEDC1	Yes
-0.536928	3.09174	10.5077	0.00881527	0.0390367	1.40853	ENSG00000236871	LINC00106	Yes
-0.53626	4.80785	20.3336	0.00111909	0.0108456	1.96475	ENSG00000178607	ERN1	Yes
-0.535962	2.04471	9.88434	0.0104061	0.0433796	1.36271	ENSG00000233251	AC007743.1	Yes
-0.535378	2.92993	27.0786	0.000395606	0.00532229	2.2739	ENSG00000114541	FRMD4B	Yes
-0.534912	4.85031	11.1537	0.00746618	0.0353585	1.45151	ENSG00000141449	GREB1L	Yes
-0.53459	5.29575	64.3276	1.13e-05	0.000424167	3.37246	ENSG00000112033	PPARD	Yes
-0.534413	3.68537	9.93722	0.0102584	0.0429781	1.36675	ENSG00000269001	AC092070.2	Yes
-0.534282	1.79993	12.9912	0.00479204	0.0270217	1.56829	ENSG00000234617	SNRK-AS1	Yes
-0.534015	3.42987	19.1277	0.00138238	0.0125243	1.90225	ENSG00000143816	WNT9A	Yes
-0.533834	2.93163	21.2457	0.000959336	0.00982939	2.00747	ENSG00000116544	DLGAP3	Yes
-0.533771	6.05582	15.3661	0.00285152	0.0195179	1.70957	ENSG00000183117	CSMD1	Yes
-0.53347	1.51933	11.2645	0.00726066	0.0348003	1.45842	ENSG00000244701	AC004918.1	Yes
-0.53276	3.60658	9.50813	0.011535	0.0462259	1.33511	ENSG00000106392	C1GALT1	Yes
-0.530837	6.07658	9.60457	0.011232	0.0454425	1.34254	ENSG00000066739	ATG2B	Yes
-0.530782	1.4197	16.2107	0.00369167	0.0228364	1.64137	ENSG00000243696	AC006254.1	Yes
-0.530541	2.33155	21.0377	0.00099322	0.0100473	1.99795	ENSG00000162782	TDRD5	Yes
-0.530348	4.18586	11.1846	0.00740817	0.035224	1.45316	ENSG00000173156	RHOD	Yes
-0.529832	4.20306	17.4174	0.00189625	0.015044	1.82264	ENSG00000230409	TCEA1P2	Yes
-0.528738	2.93273	12.4368	0.00545499	0.0291654	1.53513	ENSG00000144935	TRPC1	Yes
-0.528573	4.77938	30.8084	0.000241509	0.00372245	2.42917	ENSG00000124496	TRERF1	Yes
-0.52855	5.61003	10.9514	0.00786002	0.0364591	1.43819	ENSG00000100485	SOS2	Yes
-0.528185	4.06194	11.3697	0.00707172	0.0342278	1.46562	ENSG00000138735	PDE5A	Yes
-0.528135	2.54593	13.5528	0.00421705	0.0249422	1.60306	ENSG00000171522	PTGER4	Yes
-0.528	3.71522	12.4565	0.00542956	0.029104	1.53605	ENSG00000142197	DOP1B	Yes
-0.527995	5.69223	58.12	1.76e-05	0.000570556	3.2437	ENSG00000186350	RXRA	Yes
-0.527994	3.16502	15.9567	0.0025266	0.0180407	1.74375	ENSG00000154274	C4orf19	Yes
-0.527533	4.1026	14.502	0.00342266	0.0218517	1.66052	ENSG00000148737	TCF7L2	Yes
-0.52738	2.38185	13.918	0.00388746	0.0236016	1.62706	ENSG00000206503	HLA-A	Yes
-0.52696	7.06741	26.0718	0.000455991	0.00586724	2.23157	ENSG00000116977	LGALS8	Yes
-0.526937	5.99128	20.9884	0.00100145	0.0100796	1.99656	ENSG00000112773	TENT5A	Yes
-0.526521	2.92868	25.4949	0.000495584	0.00622573	2.20581	ENSG00000107731	UNC5B	Yes
-0.526449	5.27574	10.6672	0.00845658	0.0380637	1.41949	ENSG00000271254	AC240274.1	Yes
-0.526017	5.49606	37.5301	0.00011048	0.0021096	2.6758	ENSG00000183826	BTBD9	Yes
-0.525675	4.4747	20.8304	0.00102841	0.01024	1.9897	ENSG00000166912	MTMR10	Yes
-0.524714	4.85253	34.3374	0.00015776	0.00270854	2.56726	ENSG00000164251	F2RL1	Yes
-0.524696	5.35233	10.3602	0.00916335	0.0400789	1.39708	ENSG00000148584	A1CF	Yes
-0.524504	7.19478	18.6512	0.00150659	0.0131997	1.87944	ENSG00000185650	ZFP36L1	Yes
-0.524442	3.09851	11.1927	0.00739308	0.0352008	1.45345	ENSG00000211445	GPX3	Yes
-0.524194	3.82272	28.0176	0.000347755	0.0048419	2.31498	ENSG00000225361	PPP1R26-AS1	Yes
-0.523824	6.48698	71.4768	7.11e-06	0.000293216	3.53281	ENSG00000007384	RHBDF1	Yes
-0.523776	3.71919	22.8159	0.000743821	0.00830354	2.08074	ENSG00000122335	SERAC1	Yes
-0.52349	3.52819	29.9909	0.000267994	0.00400864	2.397	ENSG00000092096	SLC22A17	Yes
-0.522514	6.04342	73.2758	6.36e-06	0.000269083	3.57011	ENSG00000235162	C12orf75	Yes
-0.521679	4.57141	12.3679	0.00554483	0.0294292	1.53122	ENSG00000143079	CTTNBP2NL	Yes
-0.52063	2.08004	9.54711	0.0114113	0.0458981	1.33821	ENSG00000006071	ABCC8	Yes
-0.520492	2.77318	18.0761	0.00167489	0.0139641	1.85499	ENSG00000225465	RFPL1S	Yes
-0.519758	4.30745	11.7735	0.00639954	0.0321235	1.49318	ENSG00000067208	EVI5	Yes
-0.519253	2.72439	13.9314	0.00387602	0.0235504	1.628	ENSG00000214617	SLC6A10P	Yes
-0.519168	4.92098	40.9268	7.76e-05	0.00163903	2.78541	ENSG00000008083	JARID2	Yes
-0.518927	5.23201	33.8869	0.000166242	0.00282274	2.54933	ENSG00000188747	NOXA1	Yes
-0.51857	2.24299	13.416	0.00434905	0.0253981	1.5952	ENSG00000087076	HSD17B14	Yes
-0.517108	5.52896	39.3769	9.09e-05	0.00181933	2.74009	ENSG00000169116	PARM1	Yes
-0.517068	5.46831	56.2164	2.04e-05	0.000631267	3.19979	ENSG00000166949	SMAD3	Yes
-0.516775	1.89038	16.9345	0.00208115	0.0159988	1.79591	ENSG00000120318	ARAP3	Yes
-0.516342	6.59294	10.0631	0.00991672	0.0421064	1.37565	ENSG00000177119	ANO6	Yes
-0.516211	3.01507	22.6017	0.000769511	0.00851889	2.06962	ENSG00000127720	METTL25	Yes
-0.515418	6.16621	57.4095	1.86e-05	0.000589609	3.22944	ENSG00000073849	ST6GAL1	Yes
-0.515308	2.32283	11.5913	0.00669284	0.0330156	1.48128	ENSG00000121068	TBX2	Yes
-0.515271	2.30768	19.2731	0.00134695	0.0123014	1.91005	ENSG00000170954	ZNF415	Yes
-0.515016	3.18702	13.9673	0.00384543	0.023406	1.63067	ENSG00000226711	FAM66C	Yes
-0.514931	3.83031	10.13	0.00974068	0.041666	1.38022	ENSG00000147180	ZNF711	Yes
-0.51474	3.12037	11.656	0.00658692	0.0327053	1.48538	ENSG00000145623	OSMR	Yes
-0.512953	7.36419	83.2632	3.58e-06	0.000179304	3.74641	ENSG00000106049	HIBADH	Yes
-0.512621	4.83951	13.1625	0.00460712	0.0263435	1.57933	ENSG00000232931	LINC00342	Yes
-0.51242	1.20571	11.6084	0.0103456	0.0432029	1.36449	ENSG00000155530	LRGUK	Yes
-0.512155	3.57617	23.4859	0.000669882	0.00770813	2.11305	ENSG00000156475	PPP2R2B	Yes
-0.510586	2.79872	23.4874	0.000669727	0.00770813	2.11305	ENSG00000188191	PRKAR1B	Yes
-0.510476	3.80569	32.3882	0.000198694	0.00319824	2.49509	ENSG00000229167	AC114488.1	Yes
-0.510098	3.54484	20.1203	0.00116094	0.0111221	1.95381	ENSG00000174514	MFSD4A	Yes
-0.509987	5.24728	23.8937	0.000629186	0.0074398	2.12844	ENSG00000109466	KLHL2	Yes
-0.508776	5.41936	22.6546	0.000763072	0.00847699	2.07176	ENSG00000166311	SMPD1	Yes
-0.507969	5.82984	13.2799	0.00448538	0.025877	1.58709	ENSG00000151276	MAGI1	Yes
-0.507864	5.27034	11.002	0.00775922	0.0361923	1.44138	ENSG00000154639	CXADR	Yes
-0.507143	5.5838	22.8536	0.000739408	0.00828548	2.08168	ENSG00000117602	RCAN3	Yes
-0.507006	3.12741	15.7318	0.00264478	0.0186373	1.72962	ENSG00000278828	H3C10	Yes
-0.506934	4.80443	42.7922	6.46e-05	0.00141809	2.8483	ENSG00000142910	TINAGL1	Yes
-0.506893	7.62029	65.0428	1.08e-05	0.000408624	3.38868	ENSG00000141736	ERBB2	Yes
-0.506347	7.60029	47.4894	4.18e-05	0.00102891	2.98762	ENSG00000147676	MAL2	Yes
-0.50618	2.34655	12.5352	0.00532964	0.02879	1.54076	ENSG00000215158	AC138409.2	Yes
-0.505755	9.13943	45.8795	4.83e-05	0.00114538	2.94105	ENSG00000136068	FLNB	Yes
-0.505544	4.76883	24.7081	0.000556456	0.00679128	2.16805	ENSG00000205336	ADGRG1	Yes
-0.505036	2.53281	10.7417	0.00829495	0.03763	1.42447	ENSG00000236830	CBR3-AS1	Yes
-0.504937	1.39508	9.42733	0.0117964	0.0468936	1.32889	ENSG00000253669	GASAL1	Yes
-0.504927	4.15539	28.0737	0.00034512	0.00482937	2.31611	ENSG00000165915	SLC39A13	Yes
-0.503854	4.12703	15.1169	0.00300358	0.0201137	1.69651	ENSG00000286619	AC119673.3	Yes
-0.503553	2.73413	12.0635	0.00596414	0.0307274	1.51247	ENSG00000179846	NKPD1	Yes
-0.503254	4.41699	28.5428	0.000324024	0.00461927	2.33543	ENSG00000163536	SERPINI1	Yes
-0.502879	1.94619	14.265	0.00360278	0.0225158	1.64751	ENSG00000243069	ARHGEF26-AS1	Yes
-0.502817	2.49836	11.8577	0.00626924	0.0317895	1.49772	ENSG00000141441	GAREM1	Yes
-0.50098	6.22101	10.5282	0.00876814	0.0389105	1.40993	ENSG00000159459	UBR1	Yes
-0.500411	2.23465	9.40087	0.0118836	0.0471282	1.32672	ENSG00000287737	AC132872.5	Yes
-0.500207	2.96149	18.376	0.00158444	0.0135936	1.86667	ENSG00000103227	LMF1	Yes
-0.500098	5.66126	13.313	0.00445174	0.0257905	1.58854	ENSG00000170832	USP32	Yes
-0.499803	6.39067	57.8273	1.8e-05	0.000577798	3.23822	ENSG00000197892	KIF13B	Yes
-0.499098	8.14076	32.1151	0.000205401	0.0032704	2.4854	ENSG00000130702	LAMA5	Yes
-0.499078	1.64161	11.4277	0.00697007	0.0338929	1.46989	ENSG00000254122	PCDHGB7	Yes
-0.498336	3.36388	13.7456	0.00403905	0.0242563	1.61518	ENSG00000186897	C1QL4	Yes
-0.498135	2.80088	23.5592	0.000662337	0.00766333	2.11558	ENSG00000114923	SLC4A3	Yes
-0.497804	3.77131	19.9866	0.00118813	0.0112966	1.94705	ENSG00000101846	STS	Yes
-0.496762	4.16528	23.6961	0.000648522	0.00757317	2.12072	ENSG00000031081	ARHGAP31	Yes
-0.496281	5.59633	15.1056	0.00301072	0.0201374	1.696	ENSG00000123607	TTC21B	Yes
-0.495738	7.00379	26.5675	0.000424974	0.0055949	2.25221	ENSG00000143337	TOR1AIP1	Yes
-0.494862	5.62465	18.7385	0.00148286	0.0131019	1.88267	ENSG00000158467	AHCYL2	Yes
-0.494639	4.88868	43.5303	6.02e-05	0.00135124	2.86927	ENSG00000165714	BORCS5	Yes
-0.494261	4.69913	23.4815	0.000670332	0.00770813	2.11305	ENSG00000245571	FAM111A-DT	Yes
-0.493922	3.88807	24.8407	0.000545596	0.00670774	2.17342	ENSG00000134253	TRIM45	Yes
-0.493793	1.47827	9.93321	0.0102695	0.0430032	1.3665	ENSG00000162426	SLC45A1	Yes
-0.493613	4.74157	10.0487	0.00995502	0.0421814	1.37488	ENSG00000139117	CPNE8	Yes
-0.49361	5.52388	47.8737	4.04e-05	0.00101244	2.99463	ENSG00000160991	ORAI2	Yes
-0.493301	5.24444	26.9359	0.000403551	0.005407	2.26704	ENSG00000261971	MMP25-AS1	Yes
-0.491577	6.44242	27.0056	0.000399648	0.00535901	2.27092	ENSG00000009844	VTA1	Yes
-0.490603	6.15792	16.5216	0.0022567	0.0168093	1.77445	ENSG00000170776	AKAP13	Yes
-0.490436	5.53225	53.1472	2.59e-05	0.000751994	3.12379	ENSG00000167106	FAM102A	Yes
-0.488906	2.7285	16.2043	0.00240377	0.0174618	1.75791	ENSG00000258457	AL132780.2	Yes
-0.488382	1.80468	15.4936	0.00277732	0.0192386	1.71583	ENSG00000115841	RMDN2	Yes
-0.488311	5.35941	13.4925	0.00427465	0.0251393	1.59965	ENSG00000186063	AIDA	Yes
-0.488207	2.89946	11.2301	0.00732371	0.0349713	1.45629	ENSG00000165312	OTUD1	Yes
-0.488107	3.1283	18.226	0.00162891	0.0137857	1.86057	ENSG00000144868	TMEM108	Yes
-0.488077	6.18293	46.6135	4.52e-05	0.00109183	2.96185	ENSG00000123933	MXD4	Yes
-0.487459	3.53428	21.1674	0.000971919	0.00988966	2.00482	ENSG00000137474	MYO7A	Yes
-0.487402	4.01511	28.2233	0.000338219	0.0047849	2.32013	ENSG00000188522	FAM83G	Yes
-0.487264	6.71258	49.0184	3.66e-05	0.00095196	3.02138	ENSG00000152518	ZFP36L2	Yes
-0.487185	5.94517	15.1087	0.00300874	0.0201322	1.69611	ENSG00000122484	RPAP2	Yes
-0.487128	3.78626	28.5052	0.000325655	0.00462692	2.33471	ENSG00000184349	EFNA5	Yes
-0.487121	4.4977	14.3031	0.00357302	0.0224008	1.64974	ENSG00000177181	RIMKLA	Yes
-0.486937	5.023	44.3432	5.57e-05	0.00127695	2.89383	ENSG00000167528	ZNF641	Yes
-0.486913	2.25174	18.0698	0.00167683	0.0139733	1.8547	ENSG00000241388	HNF1A-AS1	Yes
-0.486788	7.32862	13.6418	0.00413374	0.0245963	1.60913	ENSG00000143776	CDC42BPA	Yes
-0.486561	6.5198	70.7479	7.44e-06	0.000304569	3.51631	ENSG00000170581	STAT2	Yes
-0.485435	5.52133	48.1934	3.93e-05	0.000992728	3.00317	ENSG00000153767	GTF2E1	Yes
-0.485405	5.52652	13.6073	0.00416579	0.0247342	1.6067	ENSG00000147050	KDM6A	Yes
-0.484932	2.10496	10.4516	0.00894579	0.0394266	1.40421	ENSG00000106868	SUSD1	Yes
-0.48433	2.94063	24.2965	0.000591876	0.00707878	2.15004	ENSG00000132825	PPP1R3D	Yes
-0.483518	8.09291	56.0008	2.07e-05	0.000639448	3.19419	ENSG00000251562	MALAT1	Yes
-0.483209	1.74151	9.55379	0.0113903	0.0458246	1.3389	ENSG00000163864	NMNAT3	Yes
-0.482758	7.05622	71.7109	7e-06	0.000291083	3.53598	ENSG00000109472	CPE	Yes
-0.482096	5.97143	10.8522	0.00806223	0.0370159	1.43161	ENSG00000197956	S100A6	Yes
-0.481292	5.39869	39.3508	9.12e-05	0.00182126	2.73963	ENSG00000091592	NLRP1	Yes
-0.481209	4.85689	19.4519	0.00130487	0.0120452	1.91919	ENSG00000128590	DNAJB9	Yes
-0.480241	6.47676	51.0382	3.08e-05	0.000846881	3.07218	ENSG00000111261	MANSC1	Yes
-0.480153	5.93197	19.2824	0.00134472	0.0123014	1.91005	ENSG00000143126	CELSR2	Yes
-0.479431	2.37043	14.2813	0.00358998	0.0224761	1.64828	ENSG00000134962	KLB	Yes
-0.478013	2.83304	25.7513	0.000477494	0.00604215	2.21881	ENSG00000170634	ACYP2	Yes
-0.477541	2.49786	12.3748	0.00553573	0.0294089	1.53152	ENSG00000068615	REEP1	Yes
-0.477325	5.87182	14.6944	0.00328438	0.0213157	1.6713	ENSG00000152520	PAN3	Yes
-0.477029	6.31434	39.2416	9.22e-05	0.00183113	2.73728	ENSG00000145358	DDIT4L	Yes
-0.476559	6.46169	11.1835	0.0074103	0.035224	1.45316	ENSG00000198369	SPRED2	Yes
-0.476494	5.69953	43.0882	6.28e-05	0.00139283	2.8561	ENSG00000148634	HERC4	Yes
-0.476323	5.03857	39.6266	8.86e-05	0.00178979	2.7472	ENSG00000128596	CCDC136	Yes
-0.475825	2.09373	12.4627	0.0054216	0.0290799	1.53641	ENSG00000171132	PRKCE	Yes
-0.475583	3.2367	14.8145	0.00320143	0.0210318	1.67712	ENSG00000132122	SPATA6	Yes
-0.474757	3.10897	25.9438	0.000464437	0.0059383	2.22634	ENSG00000170537	TMC7	Yes
-0.474326	5.39576	33.0368	0.000183793	0.00303141	2.51836	ENSG00000106976	DNM1	Yes
-0.474288	5.18327	52.54	2.72e-05	0.000771153	3.11286	ENSG00000105875	WDR91	Yes
-0.474026	5.46946	14.8387	0.00318508	0.0209926	1.67793	ENSG00000165929	TC2N	Yes
-0.473488	3.63912	15.3232	0.00287703	0.0196362	1.70694	ENSG00000133985	TTC9	Yes
-0.473422	1.94871	10.3382	0.00921683	0.04022	1.39556	ENSG00000286977	Z83745.1	Yes
-0.473406	5.58818	10.3337	0.00922782	0.0402344	1.3954	ENSG00000211455	STK38L	Yes
-0.47288	4.08435	21.2565	0.000957618	0.00982939	2.00747	ENSG00000140044	JDP2	Yes
-0.472225	6.28341	17.4077	0.00189976	0.0150646	1.82204	ENSG00000167608	TMC4	Yes
-0.471862	3.02468	24.0297	0.000616277	0.00731304	2.1359	ENSG00000168461	RAB31	Yes
-0.471584	5.90354	12.7204	0.00510297	0.0280462	1.55213	ENSG00000031003	FAM13B	Yes
-0.470994	2.37325	13.0858	0.00468889	0.0266704	1.57397	ENSG00000272150	NBPF25P	Yes
-0.470765	4.74743	42.6569	6.54e-05	0.00143116	2.84431	ENSG00000140398	NEIL1	Yes
-0.470696	5.55348	16.6456	0.00220216	0.0165439	1.78136	ENSG00000135686	KLHL36	Yes
-0.470228	6.01968	25.7481	0.000477716	0.00604215	2.21881	ENSG00000154447	SH3RF1	Yes
-0.470178	5.04746	29.7261	0.000277311	0.00409666	2.38757	ENSG00000135828	RNASEL	Yes
-0.470065	6.25799	10.9058	0.00795226	0.0366528	1.43589	ENSG00000122042	UBL3	Yes
-0.469995	4.37824	17.4817	0.00187316	0.014953	1.82527	ENSG00000029153	ARNTL2	Yes
-0.469501	2.56972	13.057	0.00472001	0.0267858	1.5721	ENSG00000223760	MED15P9	Yes
-0.468815	3.49257	13.4599	0.00430609	0.0252531	1.59768	ENSG00000145147	SLIT2	Yes
-0.4685	5.96107	11.8833	0.00623031	0.0316437	1.49971	ENSG00000186814	ZSCAN30	Yes
-0.467858	5.86787	43.7993	5.87e-05	0.00132962	2.87627	ENSG00000126214	KLC1	Yes
-0.467381	4.90147	14.3992	0.00349939	0.0220826	1.65595	ENSG00000008311	AASS	Yes
-0.46643	5.18889	9.64706	0.0111016	0.0451304	1.34553	ENSG00000198707	CEP290	Yes
-0.465885	5.3366	42.907	6.39e-05	0.00140429	2.85254	ENSG00000175309	PHYKPL	Yes
-0.465786	3.11386	29.5004	0.000285563	0.00417916	2.37891	ENSG00000173295	FAM86B3P	Yes
-0.465544	6.30269	21.9444	0.000855262	0.00912498	2.03977	ENSG00000135596	MICAL1	Yes
-0.465417	1.98145	11.5197	0.00681255	0.0334586	1.47549	ENSG00000140682	TGFB1I1	Yes
-0.465203	5.53896	22.3207	0.000804846	0.00873773	2.0586	ENSG00000130513	GDF15	Yes
-0.464803	4.52669	14.3248	0.00355627	0.0223293	1.65113	ENSG00000155980	KIF5A	Yes
-0.464189	5.62712	36.1893	0.000127914	0.00233317	2.63205	ENSG00000165406	MARCHF8	Yes
-0.463836	4.61302	10.9407	0.00788143	0.0364591	1.43819	ENSG00000075399	VPS9D1	Yes
-0.463798	1.91056	9.24401	0.0124167	0.0485197	1.31408	ENSG00000284770	TBCE	Yes
-0.463091	4.45013	29.4981	0.000285648	0.00417916	2.37891	ENSG00000112343	TRIM38	Yes
-0.462836	1.65431	9.18792	0.0126143	0.0489684	1.31008	ENSG00000105479	CCDC114	Yes
-0.462355	5.55502	15.2423	0.00292589	0.01984	1.70246	ENSG00000123124	WWP1	Yes
-0.461997	6.98868	12.2086	0.00575959	0.0301476	1.52075	ENSG00000198420	TCAF1	Yes
-0.461803	5.05368	37.1333	0.000115324	0.00218461	2.66063	ENSG00000134504	KCTD1	Yes
-0.46137	1.93802	9.79915	0.0106496	0.0439994	1.35655	ENSG00000185332	AC027601.1	Yes
-0.460641	4.50577	13.9943	0.00382263	0.0233097	1.63246	ENSG00000136367	ZFHX2	Yes
-0.45948	4.48717	34.214	0.00016003	0.002735	2.56304	ENSG00000175544	CABP4	Yes
-0.459205	5.25173	45.3416	5.08e-05	0.00119147	2.92392	ENSG00000100439	ABHD4	Yes
-0.458893	4.80275	14.2897	0.00358341	0.0224491	1.6488	ENSG00000109618	SEPSECS	Yes
-0.458882	8.58346	11.9492	0.00613135	0.0312897	1.5046	ENSG00000135862	LAMC1	Yes
-0.457982	4.3829	26.1334	0.000451991	0.00584043	2.23355	ENSG00000077585	GPR137B	Yes
-0.457852	6.66062	9.65884	0.0110658	0.0450615	1.34619	ENSG00000137845	ADAM10	Yes
-0.457428	6.86525	22.9859	0.000724174	0.00813685	2.08954	ENSG00000057252	SOAT1	Yes
-0.457353	6.15641	19.1308	0.00138162	0.0125243	1.90225	ENSG00000105738	SIPA1L3	Yes
-0.457153	6.39578	60.4295	1.49e-05	0.000512766	3.29008	ENSG00000066027	PPP2R5A	Yes
-0.45693	5.7051	13.9831	0.00383206	0.0233586	1.63155	ENSG00000224660	SH3BP5-AS1	Yes
-0.456529	5.17382	20.3362	0.00111859	0.0108456	1.96475	ENSG00000162437	RAVER2	Yes
-0.45557	7.7551	10.2572	0.00941664	0.040781	1.38954	ENSG00000130396	AFDN	Yes
-0.454996	5.73107	21.8362	0.00087045	0.00923982	2.03434	ENSG00000124201	ZNFX1	Yes
-0.454977	4.82851	9.15709	0.0127245	0.0493047	1.30711	ENSG00000159256	MORC3	Yes
-0.453553	6.05441	15.1477	0.00298427	0.0200326	1.69826	ENSG00000168016	TRANK1	Yes
-0.453518	3.47066	26.7788	0.000412523	0.00546585	2.26234	ENSG00000183421	RIPK4	Yes
-0.453311	5.60731	43.7394	5.9e-05	0.00133358	2.87498	ENSG00000124067	SLC12A4	Yes
-0.453239	4.43666	17.1349	0.00200191	0.0155639	1.80788	ENSG00000164010	ERMAP	Yes
-0.452491	5.02523	19.54	0.00128473	0.0119223	1.92364	ENSG00000214021	TTLL3	Yes
-0.452484	3.39323	20.5828	0.00107245	0.0104971	1.97893	ENSG00000101342	TLDC2	Yes
-0.452273	7.50281	39.3749	9.09e-05	0.00181933	2.74009	ENSG00000140718	FTO	Yes
-0.452083	3.95417	25.4275	0.000500473	0.0062683	2.20285	ENSG00000170340	B3GNT2	Yes
-0.450434	4.26988	12.2798	0.00566241	0.0298353	1.52527	ENSG00000187134	AKR1C1	Yes
-0.45014	6.18352	9.56081	0.0113683	0.04578	1.33932	ENSG00000082805	ERC1	Yes
-0.450111	3.73346	11.0196	0.00772457	0.0361519	1.44187	ENSG00000187372	PCDHB13	Yes
-0.447687	5.60462	36.7976	0.000119623	0.00222568	2.65254	ENSG00000168394	TAP1	Yes
-0.447523	5.80566	13.0253	0.00475454	0.0269284	1.56979	ENSG00000084676	NCOA1	Yes
-0.447346	5.99931	46.0221	4.77e-05	0.00113776	2.94395	ENSG00000150403	TMCO3	Yes
-0.447315	4.35103	12.0943	0.00591992	0.0306508	1.51356	ENSG00000078114	NEBL	Yes
-0.446988	4.39195	21.1918	0.000967973	0.0098796	2.00526	ENSG00000139998	RAB15	Yes
-0.445526	1.82689	11.9985	0.00605848	0.0310411	1.50806	ENSG00000215769	ARHGAP27P1-BPTFP1-KPNA2P3	Yes
-0.445094	4.54562	13.7049	0.00407587	0.024391	1.61277	ENSG00000165300	SLITRK5	Yes
-0.445091	5.01588	15.5058	0.00277034	0.0192141	1.71638	ENSG00000099282	TSPAN15	Yes
-0.444793	6.62003	20.7368	0.0010448	0.0103111	1.98669	ENSG00000187634	SAMD11	Yes
-0.444529	5.09288	16.4436	0.00229181	0.0170034	1.76947	ENSG00000148481	MINDY3	Yes
-0.443798	6.22729	11.7434	0.00644691	0.03225	1.49147	ENSG00000166689	PLEKHA7	Yes
-0.443336	5.09196	14.0587	0.00376891	0.0231256	1.63591	ENSG00000137177	KIF13A	Yes
-0.442825	3.8914	14.2589	0.00360753	0.0225158	1.64751	ENSG00000168970	JMJD7-PLA2G4B	Yes
-0.442473	7.05235	14.0121	0.00380767	0.023274	1.63313	ENSG00000163820	FYCO1	Yes
-0.4423	6.71239	9.51348	0.0115179	0.0461933	1.33542	ENSG00000134744	TUT4	Yes
-0.442117	5.30311	19.8268	0.00122165	0.0115514	1.93736	ENSG00000145675	PIK3R1	Yes
-0.441669	4.15611	28.9023	0.000308895	0.00446455	2.35022	ENSG00000136560	TANK	Yes
-0.441668	4.65406	9.27127	0.012322	0.0483504	1.3156	ENSG00000197937	ZNF347	Yes
-0.441085	1.91756	11.9282	0.00616274	0.0314071	1.50297	ENSG00000197168	NEK5	Yes
-0.440667	6.05692	22.6177	0.000767554	0.00851547	2.06979	ENSG00000105520	PLPPR2	Yes
-0.439146	6.67866	54.7144	2.29e-05	0.000687703	3.1626	ENSG00000141084	RANBP10	Yes
-0.437969	6.07497	17.7808	0.00177004	0.0144544	1.84	ENSG00000088538	DOCK3	Yes
-0.437445	8.68982	11.0115	0.00774052	0.0361758	1.44158	ENSG00000166348	USP54	Yes
-0.437444	2.3896	9.6613	0.0110583	0.0450492	1.34631	ENSG00000160145	KALRN	Yes
-0.437063	4.64248	21.2042	0.000965974	0.00987351	2.00553	ENSG00000035115	SH3YL1	Yes
-0.436769	3.46765	11.5592	0.00674622	0.0332005	1.47885	ENSG00000225032	AL162586.1	Yes
-0.436198	4.18558	25.2929	0.000510416	0.0063642	2.19626	ENSG00000204396	VWA7	Yes
-0.435388	6.81333	23.6876	0.00064937	0.00757317	2.12072	ENSG00000173209	AHSA2P	Yes
-0.435022	3.18576	10.1014	0.00981563	0.0418736	1.37806	ENSG00000259820	AC083843.3	Yes
-0.434987	6.28386	44.9378	5.27e-05	0.00121848	2.91418	ENSG00000163531	NFASC	Yes
-0.434273	6.44048	46.5705	4.54e-05	0.00109183	2.96185	ENSG00000136044	APPL2	Yes
-0.434192	2.42984	9.4213	0.0118162	0.0469502	1.32836	ENSG00000123570	RAB9B	Yes
-0.43367	2.57842	13.5293	0.00423936	0.0250422	1.60133	ENSG00000278318	ZNF229	Yes
-0.43121	4.92047	47.9864	4e-05	0.00100547	2.99763	ENSG00000119801	YPEL5	Yes
-0.430668	5.3207	20.5841	0.00107221	0.0104971	1.97893	ENSG00000067082	KLF6	Yes
-0.430361	6.96071	48.779	3.73e-05	0.00096288	3.01643	ENSG00000004866	ST7	Yes
-0.430292	2.93633	12.0744	0.0059484	0.030675	1.51322	ENSG00000223573	TINCR	Yes
-0.429133	4.27158	10.1314	0.00973725	0.0416619	1.38026	ENSG00000166432	ZMAT1	Yes
-0.428688	5.09869	24.0172	0.000617455	0.00731832	2.13559	ENSG00000146242	TPBG	Yes
-0.427472	3.76255	11.7634	0.00641549	0.0321506	1.49281	ENSG00000198807	PAX9	Yes
-0.427252	3.28197	22.8373	0.000741314	0.00829596	2.08113	ENSG00000204947	ZNF425	Yes
-0.427074	3.66622	17.2642	0.00195269	0.0153316	1.81441	ENSG00000135622	SEMA4F	Yes
-0.426846	5.39776	12.6726	0.00516027	0.0282381	1.54916	ENSG00000170113	NIPA1	Yes
-0.42669	4.50278	15.984	0.00251271	0.017973	1.74538	ENSG00000146950	SHROOM2	Yes
-0.426563	2.69071	9.38515	0.0119358	0.0472454	1.32564	ENSG00000130584	ZBTB46	Yes
-0.426535	2.68795	16.5191	0.00225779	0.0168093	1.77445	ENSG00000162390	ACOT11	Yes
-0.425423	5.9392	25.5856	0.000489089	0.00615803	2.21056	ENSG00000166532	RIMKLB	Yes
-0.424971	7.16091	13.6611	0.00411588	0.024525	1.61039	ENSG00000159658	EFCAB14	Yes
-0.423926	5.04295	27.3954	0.000378627	0.00517684	2.28594	ENSG00000126803	HSPA2	Yes
-0.42363	7.08468	16.3417	0.00233869	0.0171607	1.76547	ENSG00000109046	WSB1	Yes
-0.42302	5.89907	36.7548	0.000120185	0.00223365	2.65099	ENSG00000136816	TOR1B	Yes
-0.422774	4.71802	35.3814	0.000140016	0.00247817	2.60587	ENSG00000176809	LRRC37A3	Yes
-0.422745	3.88448	18.0906	0.00167038	0.0139421	1.85567	ENSG00000243679	AC018638.5	Yes
-0.422476	6.04961	36.1248	0.000128832	0.00234397	2.63005	ENSG00000142156	COL6A1	Yes
-0.421426	3.15053	10.9756	0.00781168	0.0363457	1.43955	ENSG00000198467	TPM2	Yes
-0.421143	4.17593	24.2579	0.00059533	0.0071126	2.14797	ENSG00000146955	RAB19	Yes
-0.420814	4.21615	19.1221	0.00138376	0.0125243	1.90225	ENSG00000072422	RHOBTB1	Yes
-0.420771	6.01158	36.1382	0.000128641	0.00234388	2.63007	ENSG00000156711	MAPK13	Yes
-0.420625	7.51282	25.633	0.000485741	0.00612048	2.21321	ENSG00000174953	DHX36	Yes
-0.420573	3.72574	15.84	0.00258716	0.0183863	1.73551	ENSG00000064547	LPAR2	Yes
-0.420381	5.09564	40.2267	8.33e-05	0.0017142	2.76594	ENSG00000079277	MKNK1	Yes
-0.419968	3.99928	10.6842	0.00841933	0.0379895	1.42034	ENSG00000270344	POC1B-AS1	Yes
-0.419301	5.38562	18.2384	0.0016252	0.0137857	1.86057	ENSG00000105329	TGFB1	Yes
-0.418808	4.02431	16.0695	0.00246972	0.0178093	1.74935	ENSG00000134508	CABLES1	Yes
-0.418799	7.62893	26.4285	0.000433408	0.00567507	2.24603	ENSG00000214655	ZSWIM8	Yes
-0.418058	4.3372	14.7672	0.00323378	0.021122	1.67527	ENSG00000007944	MYLIP	Yes
-0.417957	6.76075	41.1621	7.58e-05	0.00161413	2.79206	ENSG00000164855	TMEM184A	Yes
-0.417736	4.55704	30.2575	0.00025899	0.00391247	2.40755	ENSG00000073792	IGF2BP2	Yes
-0.417229	3.2745	11.5726	0.00672393	0.0331299	1.47978	ENSG00000165821	SALL2	Yes
-0.417083	2.95594	10.9373	0.00788833	0.0364591	1.43819	ENSG00000229619	MBNL1-AS1	Yes
-0.4169	5.37021	27.9841	0.000349335	0.00485581	2.31374	ENSG00000063660	GPC1	Yes
-0.41633	6.13939	22.3095	0.000806288	0.00874202	2.05839	ENSG00000103222	ABCC1	Yes
-0.415715	3.24172	19.6212	0.00126647	0.0118279	1.92709	ENSG00000256043	CTSO	Yes
-0.415394	6.16601	30.2933	0.000257808	0.00389816	2.40914	ENSG00000254815	LMNTD2-AS1	Yes
-0.414779	2.18833	11.5063	0.00683513	0.0335098	1.47483	ENSG00000226864	ATE1-AS1	Yes
-0.414114	5.39297	27.6974	0.000363248	0.00501998	2.2993	ENSG00000123643	SLC36A1	Yes
-0.414108	5.46991	35.6575	0.000135732	0.00242525	2.61524	ENSG00000129657	SEC14L1	Yes
-0.414092	7.26506	54.9097	2.25e-05	0.000681038	3.16683	ENSG00000107372	ZFAND5	Yes
-0.414034	5.59672	22.4292	0.00079097	0.00863759	2.06361	ENSG00000130147	SH3BP4	Yes
-0.413802	3.37076	16.6966	0.0021802	0.0164455	1.78395	ENSG00000133019	CHRM3	Yes
-0.41306	6.60475	30.3354	0.00025643	0.00388269	2.41087	ENSG00000162522	KIAA1522	Yes
-0.413029	4.88645	19.424	0.00131134	0.0120916	1.91752	ENSG00000133789	SWAP70	Yes
-0.412724	2.68015	19.2465	0.00135334	0.0123291	1.90907	ENSG00000118160	SLC8A2	Yes
-0.412615	4.97866	20.7368	0.00104481	0.0103111	1.98669	ENSG00000124574	ABCC10	Yes
-0.411637	4.08773	21.973	0.000851304	0.00909437	2.04123	ENSG00000043355	ZIC2	Yes
-0.410142	4.82609	20.3537	0.00111524	0.0108334	1.96524	ENSG00000068971	PPP2R5B	Yes
-0.40908	5.57514	11.0091	0.00774523	0.0361807	1.44152	ENSG00000151746	BICD1	Yes
-0.408786	4.79567	21.9733	0.000851253	0.00909437	2.04123	ENSG00000163644	PPM1K	Yes
-0.406872	4.12633	21.8103	0.000874139	0.00926763	2.03303	ENSG00000141527	CARD14	Yes
-0.406509	2.88025	10.5146	0.00879929	0.0389763	1.4092	ENSG00000164603	BMT2	Yes
-0.406338	3.12719	14.578	0.00336717	0.0216931	1.66368	ENSG00000240875	LINC00886	Yes
-0.406198	5.40799	36.0302	0.000130194	0.00235675	2.62769	ENSG00000076716	GPC4	Yes
-0.405987	2.61216	12.3638	0.00555029	0.0294394	1.53107	ENSG00000168038	ULK4	Yes
-0.405509	6.71267	33.5797	0.000172343	0.00290565	2.53676	ENSG00000111412	C12orf49	Yes
-0.405135	7.95065	16.8721	0.0021066	0.0160938	1.79334	ENSG00000138760	SCARB2	Yes
-0.405064	3.68043	12.8188	0.00498724	0.0276374	1.5585	ENSG00000180190	TDRP	Yes
-0.404948	2.50631	11.473	0.0068919	0.0336499	1.47302	ENSG00000253540	FAM86HP	Yes
-0.40486	8.37489	56.3823	2.01e-05	0.000625011	3.20411	ENSG00000196924	FLNA	Yes
-0.403873	3.81691	13.441	0.00432456	0.025317	1.59659	ENSG00000122547	EEPD1	Yes
-0.402866	2.08978	12.1321	0.00586644	0.0304777	1.51602	ENSG00000240024	LINC00888	Yes
-0.402784	7.79973	41.7139	7.18e-05	0.00154219	2.81186	ENSG00000106052	TAX1BP1	Yes
-0.402462	3.60779	18.2239	0.00162957	0.0137857	1.86057	ENSG00000001617	SEMA3F	Yes
-0.401883	4.9376	34.4569	0.000155597	0.00268351	2.5713	ENSG00000100321	SYNGR1	Yes
-0.401309	3.63011	12.232	0.00572749	0.030055	1.52208	ENSG00000087008	ACOX3	Yes
-0.400542	5.16148	17.1818	0.00198386	0.0154529	1.81099	ENSG00000124145	SDC4	Yes
-0.400385	4.41386	23.8273	0.000635601	0.00748387	2.12587	ENSG00000124508	BTN2A2	Yes
-0.399494	6.42762	48.8132	3.72e-05	0.000961516	3.01704	ENSG00000100441	KHNYN	Yes
-0.399154	4.8497	10.6117	0.0085793	0.0382876	1.41694	ENSG00000267680	ZNF224	Yes
-0.39877	5.22534	18.5023	0.00154814	0.0133777	1.87362	ENSG00000177000	MTHFR	Yes
-0.398536	5.98634	31.8742	0.000211541	0.00332496	2.47821	ENSG00000149577	SIDT2	Yes
-0.398378	3.33846	14.1988	0.00365509	0.0227192	1.64361	ENSG00000007372	PAX6	Yes
-0.397913	7.45352	61.8417	1.35e-05	0.000478381	3.32023	ENSG00000221914	PPP2R2A	Yes
-0.397565	3.54817	14.777	0.00322706	0.0210946	1.67583	ENSG00000271643	AC112220.2	Yes
-0.397489	4.57884	25.0237	0.000531015	0.00655259	2.18359	ENSG00000152137	HSPB8	Yes
-0.397398	5.61066	26.7918	0.000411774	0.0054646	2.26244	ENSG00000168077	SCARA3	Yes
-0.397129	4.05915	10.3921	0.00908682	0.0398694	1.39936	ENSG00000261801	LOXL1-AS1	Yes
-0.397062	6.67662	45.4972	5.01e-05	0.00117783	2.92892	ENSG00000122783	CYREN	Yes
-0.39657	7.69857	58.8801	1.67e-05	0.000549207	3.26026	ENSG00000083307	GRHL2	Yes
-0.396535	3.82107	17.1323	0.00200291	0.0155639	1.80788	ENSG00000134030	CTIF	Yes
-0.396159	2.3758	10.6949	0.00839607	0.0379447	1.42085	ENSG00000142449	FBN3	Yes
-0.395411	5.25736	26.4542	0.000431833	0.00566332	2.24693	ENSG00000204832	ST8SIA6-AS1	Yes
-0.395188	6.70968	29.8234	0.000273846	0.00406704	2.39072	ENSG00000106804	C5	Yes
-0.394748	3.9341	13.3247	0.00443997	0.025758	1.58909	ENSG00000204406	MBD5	Yes
-0.394438	3.81742	17.8262	0.00175501	0.0143694	1.84256	ENSG00000123595	RAB9A	Yes
-0.394309	7.07329	41.1048	7.62e-05	0.00161874	2.79082	ENSG00000121691	CAT	Yes
-0.394278	3.28346	12.9281	0.0048624	0.0272346	1.56488	ENSG00000108176	DNAJC12	Yes
-0.39369	6.05742	12.0033	0.00605151	0.0310339	1.50816	ENSG00000164168	TMEM184C	Yes
-0.393677	5.97874	11.9513	0.00612827	0.0312836	1.50468	ENSG00000123091	RNF11	Yes
-0.393648	6.05342	14.0359	0.00378784	0.0232161	1.63421	ENSG00000171223	JUNB	Yes
-0.393423	4.05687	12.1538	0.00583589	0.0303757	1.51747	ENSG00000112232	KHDRBS2	Yes
-0.392627	5.24614	22.4743	0.000785297	0.00860941	2.06503	ENSG00000141447	OSBPL1A	Yes
-0.392529	5.35411	18.3459	0.00159324	0.013614	1.86601	ENSG00000150961	SEC24D	Yes
-0.392514	5.57825	13.8774	0.00392253	0.0237283	1.62473	ENSG00000073910	FRY	Yes
-0.392205	4.14049	12.2265	0.00573506	0.0300706	1.52186	ENSG00000164074	ABHD18	Yes
-0.391797	7.31617	22.503	0.000781709	0.00858339	2.06634	ENSG00000140391	TSPAN3	Yes
-0.391588	3.96657	18.3306	0.00159774	0.0136199	1.86583	ENSG00000186462	NAP1L2	Yes
-0.391515	6.4266	9.59077	0.0112748	0.0455558	1.34146	ENSG00000171862	PTEN	Yes
-0.391467	6.03879	10.6293	0.00854009	0.0382336	1.41755	ENSG00000169641	LUZP1	Yes
-0.391235	3.68883	16.4321	0.00229703	0.0170144	1.76918	ENSG00000247400	DNAJC3-DT	Yes
-0.391015	6.85475	19.6686	0.00125597	0.0117562	1.92973	ENSG00000168056	LTBP3	Yes
-0.390893	5.42409	35.6948	0.000135165	0.00241792	2.61656	ENSG00000157483	MYO1E	Yes
-0.390673	7.32586	9.92314	0.0102975	0.0430879	1.36564	ENSG00000162923	WDR26	Yes
-0.389434	4.21035	17.2258	0.00196714	0.0153799	1.81305	ENSG00000182197	EXT1	Yes
-0.389383	5.38062	9.28786	0.0122648	0.0481826	1.31711	ENSG00000165195	PIGA	Yes
-0.389296	5.92232	16.9151	0.00208903	0.0160103	1.7956	ENSG00000128641	MYO1B	Yes
-0.38642	6.90158	17.4973	0.00186761	0.0149373	1.82573	ENSG00000142599	RERE	Yes
-0.38504	3.63716	15.9299	0.00254038	0.0181158	1.74194	ENSG00000257354	AC048341.1	Yes
-0.384092	6.87699	38.9108	9.54e-05	0.00186907	2.72838	ENSG00000244300	GATA2-AS1	Yes
-0.383747	4.2248	16.477	0.00227668	0.0169212	1.77157	ENSG00000274602	PI4KAP1	Yes
-0.383536	6.07861	30.9588	0.000236984	0.00366963	2.43538	ENSG00000143367	TUFT1	Yes
-0.38347	4.39021	16.191	0.00241017	0.0174931	1.75713	ENSG00000223745	CCDC18-AS1	Yes
-0.383204	4.4873	16.6362	0.00220623	0.0165522	1.78115	ENSG00000245849	RAD51-AS1	Yes
-0.383161	4.61924	28.8848	0.000309612	0.00447105	2.34959	ENSG00000183666	GUSBP1	Yes
-0.38314	5.35565	10.3577	0.00916961	0.0400958	1.3969	ENSG00000135541	AHI1	Yes
-0.38293	4.96487	14.6956	0.0032835	0.0213157	1.6713	ENSG00000179406	LINC00174	Yes
-0.382867	6.82088	22.8586	0.000738829	0.0082848	2.08172	ENSG00000198752	CDC42BPB	Yes
-0.382248	5.10715	10.9723	0.00781824	0.0363459	1.43954	ENSG00000139323	POC1B	Yes
-0.381808	6.59144	9.38625	0.0119321	0.0472431	1.32566	ENSG00000075275	CELSR1	Yes
-0.380612	5.56386	24.5609	0.000568826	0.00688981	2.16179	ENSG00000204592	HLA-E	Yes
-0.380339	7.59895	14.4366	0.00347126	0.0220189	1.6572	ENSG00000257923	CUX1	Yes
-0.380207	5.45946	12.1119	0.00589501	0.0305581	1.51487	ENSG00000173281	PPP1R3B	Yes
-0.379643	6.93412	27.328	0.000382162	0.00521664	2.28261	ENSG00000205517	RGL3	Yes
-0.379606	7.49457	32.1224	0.000205218	0.0032704	2.4854	ENSG00000109814	UGDH	Yes
-0.379466	2.77173	11.4394	0.00694976	0.0338433	1.47053	ENSG00000153982	GDPD1	Yes
-0.379411	5.65871	16.3878	0.00231737	0.0170717	1.76772	ENSG00000115839	RAB3GAP1	Yes
-0.379255	5.64726	18.6273	0.00151317	0.0132228	1.87868	ENSG00000172936	MYD88	Yes
-0.378519	6.30259	17.3913	0.00190575	0.0150885	1.82135	ENSG00000148411	NACC2	Yes
-0.377948	5.1011	9.68092	0.010999	0.0449209	1.34755	ENSG00000085449	WDFY1	Yes
-0.377812	9.87887	16.5111	0.00226139	0.0168225	1.77411	ENSG00000120885	CLU	Yes
-0.377762	4.79721	14.4161	0.00348667	0.0220607	1.65638	ENSG00000100647	SUSD6	Yes
-0.377715	6.78205	49.3307	3.56e-05	0.0009384	3.02761	ENSG00000089159	PXN	Yes
-0.377227	5.63166	16.0107	0.00249921	0.0179368	1.74626	ENSG00000127947	PTPN12	Yes
-0.376905	3.17277	18.6561	0.00150525	0.0131997	1.87944	ENSG00000273033	LINC02035	Yes
-0.376832	3.05906	10.253	0.00942694	0.0407939	1.3894	ENSG00000224616	RTCA-AS1	Yes
-0.376656	5.98593	16.5537	0.00224242	0.0167335	1.77641	ENSG00000152492	CCDC50	Yes
-0.376387	2.52138	10.4523	0.00894401	0.0394266	1.40421	ENSG00000116157	GPX7	Yes
-0.376204	5.85759	18.7961	0.00146746	0.0130209	1.88536	ENSG00000155090	KLF10	Yes
-0.376118	8.12088	67.3261	9.26e-06	0.000363334	3.43969	ENSG00000143375	CGN	Yes
-0.37414	3.5615	9.45095	0.0117193	0.0467205	1.33049	ENSG00000128335	APOL2	Yes
-0.373854	2.89359	9.49322	0.0115827	0.0462975	1.33444	ENSG00000019485	PRDM11	Yes
-0.373821	6.97333	18.7302	0.00148509	0.0131144	1.88225	ENSG00000179832	MROH1	Yes
-0.373551	8.13813	9.44369	0.0117429	0.046759	1.33013	ENSG00000196586	MYO6	Yes
-0.373317	3.95431	14.8254	0.00319405	0.0210273	1.67722	ENSG00000069974	RAB27A	Yes
-0.372845	4.10803	15.1294	0.00299574	0.0200773	1.69729	ENSG00000113240	CLK4	Yes
-0.371456	6.55652	21.474	0.000923739	0.00962209	2.01673	ENSG00000101782	RIOK3	Yes
-0.37115	2.526	12.1286	0.00587135	0.0304809	1.51597	ENSG00000240038	AMY2B	Yes
-0.370276	2.82385	9.81738	0.0105969	0.0438931	1.3576	ENSG00000186496	ZNF396	Yes
-0.369788	4.90267	10.5187	0.00878988	0.0389656	1.40932	ENSG00000178878	APOLD1	Yes
-0.369475	4.861	22.3303	0.000803611	0.00872999	2.05899	ENSG00000234678	ELF3-AS1	Yes
-0.369093	3.46462	9.81133	0.0106144	0.0439437	1.3571	ENSG00000148158	SNX30	Yes
-0.367644	3.15457	11.7748	0.00639753	0.0321235	1.49318	ENSG00000103544	VPS35L	Yes
-0.366959	7.41528	34.8423	0.000148862	0.00260408	2.58435	ENSG00000169905	TOR1AIP2	Yes
-0.366509	8.0478	47.848	4.05e-05	0.00101311	2.99434	ENSG00000197694	SPTAN1	Yes
-0.364762	5.32399	20.1896	0.00114714	0.0110406	1.95701	ENSG00000268043	NBPF12	Yes
-0.364391	2.64598	9.80638	0.0106287	0.0439658	1.35688	ENSG00000145014	TMEM44	Yes
-0.364298	3.83951	9.75138	0.0107891	0.0443637	1.35297	ENSG00000189050	RNFT1	Yes
-0.363959	5.70327	9.19584	0.0125862	0.0489047	1.31065	ENSG00000104219	ZDHHC2	Yes
-0.363894	3.77844	14.5318	0.00340078	0.0217869	1.66181	ENSG00000153558	FBXL2	Yes
-0.363893	3.1612	11.8358	0.00630292	0.0318443	1.49697	ENSG00000127220	ABHD8	Yes
-0.363057	7.57598	44.9426	5.27e-05	0.00121848	2.91418	ENSG00000175215	CTDSP2	Yes
-0.362163	5.89662	17.9135	0.00172651	0.0142452	1.84633	ENSG00000141098	GFOD2	Yes
-0.361693	3.69387	13.3191	0.00444559	0.0257727	1.58884	ENSG00000268895	A1BG-AS1	Yes
-0.360215	3.71828	9.87064	0.0104448	0.043465	1.36186	ENSG00000158292	GPR153	Yes
-0.359945	3.81682	22.5164	0.000780033	0.00857791	2.06662	ENSG00000121417	ZNF211	Yes
-0.359702	4.66808	11.8422	0.00629309	0.031816	1.49735	ENSG00000108511	HOXB6	Yes
-0.359649	4.09724	18.6856	0.00149717	0.0131796	1.8801	ENSG00000137267	TUBB2A	Yes
-0.359618	4.11725	9.68321	0.0109921	0.0449037	1.34772	ENSG00000197619	ZNF615	Yes
-0.359411	5.35217	15.9286	0.00254102	0.0181158	1.74194	ENSG00000137802	MAPKBP1	Yes
-0.358866	6.38853	17.8546	0.00174566	0.0143254	1.84389	ENSG00000117616	RSRP1	Yes
-0.358597	4.76095	20.0099	0.00118334	0.0112657	1.94824	ENSG00000283526	PRRT1B	Yes
-0.358398	5.33483	20.116	0.0011618	0.011124	1.95374	ENSG00000181444	ZNF467	Yes
-0.358071	6.06308	30.9189	0.000238175	0.00368124	2.43401	ENSG00000242247	ARFGAP3	Yes
-0.357562	6.26179	28.6667	0.00031871	0.00456361	2.34069	ENSG00000137266	SLC22A23	Yes
-0.357357	4.48612	17.6153	0.00182624	0.0147402	1.8315	ENSG00000056972	TRAF3IP2	Yes
-0.356974	6.81113	37.3004	0.000113254	0.00215273	2.66701	ENSG00000111269	CREBL2	Yes
-0.356464	3.71815	16.9399	0.00207895	0.0159988	1.79591	ENSG00000155324	GRAMD2B	Yes
-0.356168	2.90594	13.4491	0.00431665	0.0252796	1.59723	ENSG00000171700	RGS19	Yes
-0.355619	5.80625	24.4532	0.000578079	0.00696362	2.15716	ENSG00000104081	BMF	Yes
-0.355309	7.26657	18.8844	0.00144419	0.0128967	1.88952	ENSG00000092847	AGO1	Yes
-0.355103	4.03443	11.1601	0.00745409	0.03533	1.45186	ENSG00000172748	ZNF596	Yes
-0.354971	4.7097	9.55967	0.0113719	0.0457821	1.3393	ENSG00000100077	GRK3	Yes
-0.354964	4.46373	12.8866	0.00490931	0.0273913	1.56239	ENSG00000182022	CHST15	Yes
-0.354816	3.64751	10.6818	0.00842448	0.0379895	1.42034	ENSG00000237945	LINC00649	Yes
-0.354234	3.09767	9.20529	0.0125527	0.0488314	1.3113	ENSG00000233175	AC008105.1	Yes
-0.353801	5.3243	26.2333	0.000445597	0.0057938	2.23704	ENSG00000042445	RETSAT	Yes
-0.353766	6.07744	18.9812	0.00141921	0.0127485	1.89454	ENSG00000171105	INSR	Yes
-0.353443	4.0128	16.3647	0.002328	0.0171194	1.76651	ENSG00000186106	ANKRD46	Yes
-0.352849	4.5353	19.6282	0.00126491	0.01182	1.92738	ENSG00000119943	PYROXD2	Yes
-0.352662	4.13574	14.5586	0.00338128	0.021737	1.6628	ENSG00000173548	SNX33	Yes
-0.352362	4.36736	14.2212	0.00363726	0.0226505	1.64492	ENSG00000224597	SVIL-AS1	Yes
-0.352205	5.06193	14.4298	0.00347635	0.0220361	1.65686	ENSG00000139910	NOVA1	Yes
-0.351764	4.0755	13.2335	0.00453308	0.0260539	1.58413	ENSG00000143320	CRABP2	Yes
-0.351749	6.75909	41.0385	7.68e-05	0.00162332	2.7896	ENSG00000084444	FAM234B	Yes
-0.350907	3.14562	9.50169	0.0115556	0.0462666	1.33473	ENSG00000026950	BTN3A1	Yes
-0.350177	5.60121	27.5955	0.000368351	0.00506953	2.29503	ENSG00000117595	IRF6	Yes
-0.350038	4.17864	21.1702	0.000971462	0.00988966	2.00482	ENSG00000113389	NPR3	Yes
-0.348697	4.87984	15.9727	0.00251848	0.0179977	1.74478	ENSG00000235026	DPP10-AS1	Yes
-0.348395	4.49284	14.412	0.00348973	0.0220607	1.65638	ENSG00000169926	KLF13	Yes
-0.348232	5.88096	27.1995	0.000389023	0.00527152	2.27806	ENSG00000143622	RIT1	Yes
-0.348163	6.15039	9.10305	0.0129206	0.0498103	1.30268	ENSG00000171680	PLEKHG5	Yes
-0.348042	6.27973	31.4816	0.000222031	0.00346377	2.46045	ENSG00000146535	GNA12	Yes
-0.34768	4.49682	16.0897	0.00245972	0.0177778	1.75012	ENSG00000142867	BCL10	Yes
-0.347405	5.69069	26.5791	0.00042428	0.00559059	2.25254	ENSG00000088367	EPB41L1	Yes
-0.347101	6.40192	10.6251	0.00854955	0.038252	1.41735	ENSG00000162852	CNST	Yes
-0.346312	7.90471	25.4124	0.000501574	0.00627268	2.20255	ENSG00000122786	CALD1	Yes
-0.346249	4.92136	14.7454	0.00324885	0.021179	1.67409	ENSG00000239887	C1orf226	Yes
-0.346147	7.72428	49.6106	3.48e-05	0.000924929	3.03389	ENSG00000090863	GLG1	Yes
-0.346077	6.33971	18.3678	0.00158683	0.0135936	1.86667	ENSG00000136643	RPS6KC1	Yes
-0.346046	7.52895	15.195	0.00295492	0.0199478	1.70011	ENSG00000132694	ARHGEF11	Yes
-0.345884	4.06802	22.7374	0.000753121	0.00838877	2.0763	ENSG00000143434	SEMA6C	Yes
-0.345819	4.86398	13.1878	0.00458055	0.0262545	1.5808	ENSG00000184203	PPP1R2	Yes
-0.345206	4.34667	9.82356	0.0105791	0.04386	1.35793	ENSG00000164124	TMEM144	Yes
-0.345054	5.95293	18.5317	0.00153981	0.0133301	1.87517	ENSG00000142675	CNKSR1	Yes
-0.344647	2.18004	10.382	0.0119794	0.0473618	1.32457	ENSG00000257261	AC008014.1	Yes
-0.344369	7.43381	32.9948	0.000184718	0.00303468	2.51789	ENSG00000111266	DUSP16	Yes
-0.344217	2.9615	11.4324	0.00696196	0.033883	1.47002	ENSG00000237037	NDUFA6-DT	Yes
-0.344189	4.28047	15.1594	0.00297696	0.0200157	1.69863	ENSG00000135299	ANKRD6	Yes
-0.343457	4.82517	20.7855	0.00103623	0.0102872	1.9877	ENSG00000197712	FAM114A1	Yes
-0.343431	6.37535	9.80377	0.0106362	0.0439658	1.35688	ENSG00000005893	LAMP2	Yes
-0.342294	4.7094	9.50873	0.0115331	0.0462259	1.33511	ENSG00000065609	SNAP91	Yes
-0.340913	4.27349	14.8547	0.00317424	0.02095	1.67882	ENSG00000116525	TRIM62	Yes
-0.340355	6.44129	13.4624	0.00430373	0.0252481	1.59777	ENSG00000198517	MAFK	Yes
-0.340044	5.34478	14.4573	0.00345579	0.0219708	1.65815	ENSG00000076555	ACACB	Yes
-0.339146	4.4325	12.6127	0.00523327	0.028435	1.54615	ENSG00000152443	ZNF776	Yes
-0.338835	7.83705	45.8405	4.85e-05	0.00114783	2.94012	ENSG00000143850	PLEKHA6	Yes
-0.338161	5.16102	11.8084	0.0063452	0.0319709	1.49524	ENSG00000144036	EXOC6B	Yes
-0.337414	5.40171	20.046	0.00117596	0.0112203	1.95	ENSG00000178498	DTX3	Yes
-0.337078	6.35519	37.0793	0.000116003	0.00218756	2.66004	ENSG00000143772	ITPKB	Yes
-0.336738	4.46615	17.0399	0.00203902	0.0157941	1.8015	ENSG00000013392	RWDD2A	Yes
-0.336433	5.46525	16.4343	0.00229605	0.0170144	1.76918	ENSG00000162783	IER5	Yes
-0.33631	4.81213	28.1735	0.000340495	0.00479784	2.31895	ENSG00000088280	ASAP3	Yes
-0.336178	6.18799	10.3129	0.00927857	0.0404061	1.39355	ENSG00000125753	VASP	Yes
-0.336155	6.17103	11.4626	0.00690979	0.0336979	1.4724	ENSG00000144331	ZNF385B	Yes
-0.33602	5.0093	26.4067	0.000434749	0.00568083	2.24559	ENSG00000196116	TDRD7	Yes
-0.335485	7.80135	18.9982	0.00141487	0.0127163	1.89564	ENSG00000135677	GNS	Yes
-0.335159	8.07558	18.6755	0.00149994	0.0131969	1.87953	ENSG00000160007	ARHGAP35	Yes
-0.335098	5.84714	9.279	0.0122953	0.048257	1.31644	ENSG00000074054	CLASP1	Yes
-0.33438	5.63362	9.13919	0.0127891	0.0494516	1.30582	ENSG00000166436	TRIM66	Yes
-0.334186	4.44941	12.329	0.0055964	0.0295994	1.52872	ENSG00000181135	ZNF707	Yes
-0.332608	6.66105	12.6683	0.00516553	0.0282451	1.54906	ENSG00000203499	IQANK1	Yes
-0.332521	6.18881	15.6297	0.00270065	0.0189193	1.7231	ENSG00000137575	SDCBP	Yes
-0.332438	4.57508	12.1415	0.00585312	0.0304369	1.5166	ENSG00000140382	HMG20A	Yes
-0.332253	5.99784	14.3965	0.00350144	0.0220826	1.65595	ENSG00000185101	ANO9	Yes
-0.330621	7.23466	41.9217	7.03e-05	0.00151784	2.81877	ENSG00000143515	ATP8B2	Yes
-0.33017	5.37155	16.7893	0.00214092	0.0162741	1.7885	ENSG00000115310	RTN4	Yes
-0.329955	4.47902	15.4325	0.00281261	0.0193922	1.71237	ENSG00000117242	PINK1-AS	Yes
-0.329927	3.53634	14.3003	0.00357517	0.0224059	1.64964	ENSG00000118369	USP35	Yes
-0.329567	8.30616	24.2455	0.000596447	0.00711308	2.14794	ENSG00000188157	AGRN	Yes
-0.329564	4.13472	14.3058	0.00357097	0.0223963	1.64982	ENSG00000270629	NBPF14	Yes
-0.329323	5.0644	22.5015	0.000781896	0.00858339	2.06634	ENSG00000158301	GPRASP2	Yes
-0.329261	6.25075	33.4633	0.000174725	0.00293988	2.53167	ENSG00000033100	CHPF2	Yes
-0.32908	3.42707	11.8038	0.00635237	0.0319974	1.49489	ENSG00000150907	FOXO1	Yes
-0.32891	6.43882	16.9447	0.00207701	0.0159968	1.79597	ENSG00000197724	PHF2	Yes
-0.328735	4.99381	16.4174	0.00230376	0.0170426	1.76846	ENSG00000089351	GRAMD1A	Yes
-0.328646	3.01835	13.8622	0.00393575	0.0237653	1.62406	ENSG00000073464	CLCN4	Yes
-0.328124	4.71389	9.31225	0.0121813	0.0479672	1.31906	ENSG00000148154	UGCG	Yes
-0.327925	4.54235	11.8685	0.00625286	0.0317257	1.49859	ENSG00000174151	CYB561D1	Yes
-0.327328	7.46878	10.3396	0.00921348	0.04022	1.39556	ENSG00000148341	SH3GLB2	Yes
-0.327039	6.33523	22.994	0.000723255	0.008132	2.0898	ENSG00000143390	RFX5	Yes
-0.326865	6.76587	15.9872	0.00251109	0.017973	1.74538	ENSG00000196739	COL27A1	Yes
-0.326709	7.94134	29.4724	0.000286606	0.00418952	2.37784	ENSG00000090615	GOLGA3	Yes
-0.326559	5.22884	14.5839	0.00336295	0.0216882	1.66378	ENSG00000163702	IL17RC	Yes
-0.326464	4.01829	10.2644	0.00939855	0.0407238	1.39015	ENSG00000154237	LRRK1	Yes
-0.326023	3.24608	9.76093	0.0107611	0.044304	1.35356	ENSG00000255346	NOX5	Yes
-0.32548	4.68061	9.26078	0.0123584	0.0484134	1.31503	ENSG00000124006	OBSL1	Yes
-0.325469	6.195	16.5044	0.00226437	0.0168371	1.77373	ENSG00000135916	ITM2C	Yes
-0.324427	3.78493	10.6399	0.00851674	0.0381802	1.41816	ENSG00000153208	MERTK	Yes
-0.324058	6.20203	15.5447	0.0027482	0.0191082	1.71878	ENSG00000198198	SZT2	Yes
-0.323334	6.54075	19.6976	0.00124959	0.0117096	1.93146	ENSG00000100330	MTMR3	Yes
-0.323258	6.22408	10.5761	0.00865917	0.0385495	1.41398	ENSG00000087074	PPP1R15A	Yes
-0.322849	3.96974	12.3312	0.0055935	0.0295994	1.52872	ENSG00000185022	MAFF	Yes
-0.322428	7.57276	13.9774	0.00383685	0.023377	1.63121	ENSG00000132424	PNISR	Yes
-0.322326	4.28713	17.2052	0.00197496	0.0154071	1.81228	ENSG00000198933	TBKBP1	Yes
-0.32223	6.05826	14.7784	0.00322611	0.0210946	1.67583	ENSG00000187239	FNBP1	Yes
-0.32199	4.31328	11.3625	0.00708445	0.034251	1.46533	ENSG00000154917	RAB6B	Yes
-0.321532	3.92375	10.2213	0.00950661	0.0410006	1.38721	ENSG00000185513	L3MBTL1	Yes
-0.31989	2.71193	11.4674	0.00690164	0.0336777	1.47266	ENSG00000203865	ATP1A1-AS1	Yes
-0.319347	5.47764	12.9669	0.00481897	0.0270703	1.56751	ENSG00000072121	ZFYVE26	Yes
-0.319159	5.68423	18.5032	0.00154786	0.0133777	1.87362	ENSG00000142627	EPHA2	Yes
-0.318808	5.24162	15.0918	0.00301946	0.0201636	1.69543	ENSG00000092531	SNAP23	Yes
-0.318743	8.12248	42.6765	6.53e-05	0.00143031	2.84457	ENSG00000116679	IVNS1ABP	Yes
-0.318519	4.61291	18.1669	0.00164685	0.0138478	1.85862	ENSG00000084731	KIF3C	Yes
-0.318408	6.71513	28.7844	0.000313761	0.00451535	2.34531	ENSG00000175662	TOM1L2	Yes
-0.318056	5.65643	10.6547	0.00848401	0.0381419	1.4186	ENSG00000140577	CRTC3	Yes
-0.317982	7.61557	15.5618	0.00273858	0.0190572	1.71994	ENSG00000115306	SPTBN1	Yes
-0.316691	5.1332	23.4923	0.000669218	0.00770813	2.11305	ENSG00000107789	MINPP1	Yes
-0.316444	6.08818	14.9094	0.00313768	0.0207897	1.68215	ENSG00000186001	LRCH3	Yes
-0.316276	6.18082	15.7607	0.00262924	0.0185669	1.73126	ENSG00000117036	ETV3	Yes
-0.316239	3.96339	9.7908	0.0106738	0.0440559	1.356	ENSG00000184343	SRPK3	Yes
-0.316236	9.43502	9.80958	0.0106194	0.0439508	1.35703	ENSG00000100201	DDX17	Yes
-0.315832	3.78271	14.476	0.00344183	0.0218988	1.65958	ENSG00000159733	ZFYVE28	Yes
-0.314678	6.63277	28.858	0.000310712	0.00447919	2.3488	ENSG00000011347	SYT7	Yes
-0.314632	7.06655	29.8023	0.000274594	0.00406873	2.39054	ENSG00000141503	MINK1	Yes
-0.314545	6.72952	10.2573	0.00941621	0.040781	1.38954	ENSG00000102699	PARP4	Yes
-0.314293	4.25573	14.7778	0.00322649	0.0210946	1.67583	ENSG00000226752	CUTALP	Yes
-0.314025	3.64667	9.82387	0.0105782	0.04386	1.35793	ENSG00000141448	GATA6	Yes
-0.313895	3.77244	13.9762	0.00383787	0.023377	1.63121	ENSG00000070540	WIPI1	Yes
-0.31328	6.97766	19.0257	0.0014079	0.0126742	1.89708	ENSG00000231925	TAPBP	Yes
-0.313097	4.77569	12.5164	0.0053533	0.0288991	1.53912	ENSG00000106789	CORO2A	Yes
-0.312796	7.06669	22.4645	0.000786521	0.00861718	2.06463	ENSG00000196547	MAN2A2	Yes
-0.312567	4.0996	12.3074	0.00562532	0.0297242	1.52689	ENSG00000162676	GFI1	Yes
-0.312393	5.53594	11.7405	0.00645147	0.0322631	1.49129	ENSG00000162104	ADCY9	Yes
-0.312289	7.68527	22.2178	0.00081827	0.00883753	2.05367	ENSG00000111276	CDKN1B	Yes
-0.312109	5.1863	12.9209	0.00487054	0.0272437	1.56473	ENSG00000130066	SAT1	Yes
-0.311071	5.22995	11.0498	0.00766543	0.0359981	1.44372	ENSG00000134278	SPIRE1	Yes
-0.310841	7.51951	17.2924	0.00194216	0.0152704	1.81615	ENSG00000197386	HTT	Yes
-0.310687	4.61552	11.1083	0.00755252	0.035616	1.44835	ENSG00000240225	ZNF542P	Yes
-0.310379	4.30871	11.9789	0.00608736	0.0311413	1.50666	ENSG00000150867	PIP4K2A	Yes
-0.308812	4.37831	16.4314	0.00229737	0.0170144	1.76918	ENSG00000164169	PRMT9	Yes
-0.30875	7.29391	24.2255	0.00059825	0.00712951	2.14694	ENSG00000100376	FAM118A	Yes
-0.308491	3.20457	10.112	0.00978771	0.0417816	1.37902	ENSG00000184925	LCN12	Yes
-0.308288	8.84204	36.544	0.000122999	0.00226328	2.64526	ENSG00000265972	TXNIP	Yes
-0.307811	3.44343	9.16869	0.012683	0.0491549	1.30843	ENSG00000107201	DDX58	Yes
-0.30771	5.25773	16.3961	0.00231351	0.0170616	1.76798	ENSG00000113597	TRAPPC13	Yes
-0.30688	4.67855	17.9439	0.0017167	0.0142021	1.84765	ENSG00000143409	MINDY1	Yes
-0.306505	7.11108	13.6249	0.00414936	0.0246717	1.6078	ENSG00000028203	VEZT	Yes
-0.305466	5.51842	22.5202	0.00077957	0.00857791	2.06662	ENSG00000152642	GPD1L	Yes
-0.304379	4.7049	16.0785	0.00246528	0.017785	1.74995	ENSG00000131797	CLUHP3	Yes
-0.303261	6.13595	9.59317	0.0112674	0.0455492	1.34152	ENSG00000158828	PINK1	Yes
-0.302668	5.00268	9.4275	0.0117959	0.0468936	1.32889	ENSG00000058404	CAMK2B	Yes
-0.302628	5.05513	11.1448	0.007483	0.0353881	1.45114	ENSG00000012171	SEMA3B	Yes
-0.302386	3.20812	11.2512	0.00728502	0.0348563	1.45772	ENSG00000088970	KIZ	Yes
-0.302237	3.5721	9.60432	0.0112328	0.0454425	1.34254	ENSG00000157350	ST3GAL2	Yes
-0.30183	6.11727	15.8195	0.00259793	0.0184472	1.73407	ENSG00000110046	ATG2A	Yes
-0.301613	5.296	14.0644	0.00376418	0.023105	1.63629	ENSG00000108306	FBXL20	Yes
-0.301402	6.88845	28.6034	0.000321411	0.00459378	2.33783	ENSG00000091317	CMTM6	Yes
-0.300448	5.85257	15.9277	0.0025415	0.0181158	1.74194	ENSG00000074410	CA12	Yes
-0.300304	4.74336	13.021	0.00475924	0.0269368	1.56965	ENSG00000162777	DENND2D	Yes
-0.298938	5.96011	19.5382	0.00128514	0.0119223	1.92364	ENSG00000277363	SRCIN1	Yes
-0.298311	3.56533	9.74805	0.0107989	0.044364	1.35297	ENSG00000162407	PLPP3	Yes
-0.298171	7.20863	13.8801	0.00392024	0.0237283	1.62473	ENSG00000145198	VWA5B2	Yes
-0.297661	4.43794	12.8775	0.00491974	0.0274179	1.56197	ENSG00000188313	PLSCR1	Yes
-0.297355	6.15725	13.5867	0.00418506	0.0247895	1.60573	ENSG00000082212	ME2	Yes
-0.297098	4.20042	18.458	0.00156074	0.0134579	1.87102	ENSG00000115459	ELMOD3	Yes
-0.297078	5.8229	14.1515	0.00369304	0.0228364	1.64137	ENSG00000131398	KCNC3	Yes
-0.296568	5.05248	18.9237	0.00143399	0.0128343	1.89163	ENSG00000000457	SCYL3	Yes
-0.296215	5.18566	14.485	0.00343523	0.0218971	1.65961	ENSG00000206530	CFAP44	Yes
-0.295651	5.44246	11.0801	0.00760662	0.0358004	1.44611	ENSG00000167202	TBC1D2B	Yes
-0.295476	8.27704	39.7459	8.75e-05	0.00177223	2.75148	ENSG00000175727	MLXIP	Yes
-0.295297	5.21087	15.0875	0.00302218	0.0201736	1.69522	ENSG00000166971	AKTIP	Yes
-0.294973	6.88215	20.9221	0.00101267	0.010162	1.99302	ENSG00000164402	SEPTIN8	Yes
-0.293141	5.67093	13.4819	0.00428485	0.0251905	1.59876	ENSG00000126870	WDR60	Yes
-0.292684	5.48203	14.016	0.00380438	0.023274	1.63313	ENSG00000131724	IL13RA1	Yes
-0.291615	5.6626	19.5184	0.00128962	0.0119498	1.92264	ENSG00000140750	ARHGAP17	Yes
-0.291615	5.47611	14.1524	0.00369233	0.0228364	1.64137	ENSG00000182400	TRAPPC6B	Yes
-0.291506	5.1774	9.39853	0.0118914	0.0471408	1.3266	ENSG00000003393	ALS2	Yes
-0.291254	4.13581	9.48771	0.0116004	0.0463571	1.33388	ENSG00000273270	AC090114.2	Yes
-0.290614	4.30712	12.6716	0.00516155	0.0282381	1.54916	ENSG00000114812	VIPR1	Yes
-0.29031	5.13462	14.5834	0.00336331	0.0216882	1.66378	ENSG00000184500	PROS1	Yes
-0.29006	4.80039	19.7418	0.00123996	0.011652	1.9336	ENSG00000267750	RUNDC3A-AS1	Yes
-0.289977	6.47434	18.2198	0.0016308	0.0137891	1.86046	ENSG00000111788	AC009533.1	Yes
-0.28991	3.94684	11.4966	0.0068517	0.0335615	1.47416	ENSG00000179361	ARID3B	Yes
-0.289471	5.10336	20.7209	0.00104762	0.0103293	1.98593	ENSG00000185033	SEMA4B	Yes
-0.289367	3.90707	9.15553	0.0127302	0.049315	1.30702	ENSG00000132541	RIDA	Yes
-0.289219	4.79817	14.4391	0.00346933	0.022015	1.65728	ENSG00000067057	PFKP	Yes
-0.28843	7.98365	13.4942	0.00427302	0.0251393	1.59965	ENSG00000041982	TNC	Yes
-0.287201	6.9939	17.4742	0.00187584	0.0149602	1.82506	ENSG00000173442	EHBP1L1	Yes
-0.28681	3.50213	12.0852	0.00593293	0.0306611	1.51341	ENSG00000137936	BCAR3	Yes
-0.286682	5.79973	23.1139	0.000709787	0.00803464	2.09503	ENSG00000167371	PRRT2	Yes
-0.285918	5.25344	20.8123	0.00103156	0.0102591	1.98889	ENSG00000229180	AC006001.3	Yes
-0.285675	4.89109	12.88	0.00491685	0.0274179	1.56197	ENSG00000133619	KRBA1	Yes
-0.28561	5.33019	20.7488	0.00104269	0.0103111	1.98669	ENSG00000050327	ARHGEF5	Yes
-0.285096	5.74242	12.2955	0.0056412	0.0297704	1.52621	ENSG00000129636	ITFG1	Yes
-0.284789	5.25766	11.4602	0.00691386	0.0337073	1.47228	ENSG00000073605	GSDMB	Yes
-0.283481	4.05981	9.90776	0.0103404	0.0432026	1.36449	ENSG00000173715	C11orf80	Yes
-0.283422	5.21419	14.2096	0.00364649	0.0226893	1.64418	ENSG00000135454	B4GALNT1	Yes
-0.283274	6.62185	17.4565	0.00188217	0.0149763	1.8246	ENSG00000011454	RABGAP1	Yes
-0.283111	5.77817	17.3895	0.00190638	0.0150885	1.82135	ENSG00000055208	TAB2	Yes
-0.282773	6.38061	9.87128	0.010443	0.043465	1.36186	ENSG00000156675	RAB11FIP1	Yes
-0.28225	5.42647	14.8117	0.00320334	0.0210318	1.67712	ENSG00000204128	C2orf72	Yes
-0.282237	5.63482	16.9596	0.00207102	0.0159827	1.79635	ENSG00000122863	CHST3	Yes
-0.281108	5.91316	13.3598	0.00440477	0.0256071	1.59164	ENSG00000174227	PIGG	Yes
-0.281025	5.09036	9.64896	0.0110958	0.0451178	1.34565	ENSG00000187266	EPOR	Yes
-0.279957	6.27653	16.8198	0.00212822	0.0162114	1.79018	ENSG00000109118	PHF12	Yes
-0.279813	5.46943	13.3648	0.0043997	0.0255869	1.59198	ENSG00000006062	MAP3K14	Yes
-0.279477	4.86875	14.7637	0.00323623	0.0211297	1.67511	ENSG00000100228	RAB36	Yes
-0.278905	4.96865	13.7325	0.00405086	0.0242848	1.61467	ENSG00000136169	SETDB2	Yes
-0.278181	3.55385	10.7543	0.00826796	0.0375792	1.42505	ENSG00000162825	NBPF20	Yes
-0.277898	5.31398	15.5403	0.00275072	0.019111	1.71872	ENSG00000129219	PLD2	Yes
-0.277456	3.99255	11.2099	0.00736107	0.035109	1.45458	ENSG00000126603	GLIS2	Yes
-0.277303	4.56167	13.4713	0.00429512	0.0252254	1.59816	ENSG00000106993	CDC37L1	Yes
-0.277283	6.90232	14.1704	0.00367779	0.0227947	1.64217	ENSG00000143437	ARNT	Yes
-0.2765	3.89503	11.0361	0.00769222	0.0360813	1.44272	ENSG00000165861	ZFYVE1	Yes
-0.276286	5.09023	14.6383	0.00332397	0.021476	1.66805	ENSG00000109323	MANBA	Yes
-0.275636	5.44736	17.6363	0.001819	0.0147295	1.83181	ENSG00000112685	EXOC2	Yes
-0.27558	6.17031	12.0381	0.00600083	0.0308463	1.5108	ENSG00000167766	ZNF83	Yes
-0.275336	4.33847	10.3403	0.00921164	0.04022	1.39556	ENSG00000166762	CATSPER2	Yes
-0.274844	5.98657	11.4703	0.00689658	0.0336629	1.47285	ENSG00000143952	VPS54	Yes
-0.272865	3.44675	9.42649	0.0117992	0.0468936	1.32889	ENSG00000277142	LINC00235	Yes
-0.272829	6.50559	11.814	0.00633651	0.0319561	1.49545	ENSG00000166340	TPP1	Yes
-0.272129	3.87111	9.35938	0.0120219	0.0474849	1.32344	ENSG00000204267	TAP2	Yes
-0.270392	6.39881	12.8999	0.00489427	0.0273312	1.56334	ENSG00000203485	INF2	Yes
-0.270149	4.97032	11.7744	0.00639816	0.0321235	1.49318	ENSG00000133460	SLC2A11	Yes
-0.270019	6.98332	15.4775	0.00278659	0.0192868	1.71474	ENSG00000138834	MAPK8IP3	Yes
-0.269106	5.23556	10.1812	0.00960864	0.0412724	1.38434	ENSG00000144115	THNSL2	Yes
-0.269094	5.96928	17.4648	0.0018792	0.0149763	1.8246	ENSG00000158470	B4GALT5	Yes
-0.268105	5.31595	16.5742	0.00223334	0.0166855	1.77766	ENSG00000166866	MYO1A	Yes
-0.267775	4.30825	13.7753	0.00401243	0.0241324	1.6174	ENSG00000140386	SCAPER	Yes
-0.267741	7.36377	20.6802	0.00105487	0.0103797	1.98382	ENSG00000172830	SSH3	Yes
-0.267706	3.87822	9.21881	0.012505	0.0487253	1.31225	ENSG00000121104	FAM117A	Yes
-0.267156	5.45074	17.6345	0.00181959	0.0147295	1.83181	ENSG00000159128	IFNGR2	Yes
-0.266885	6.90388	21.5652	0.000909952	0.00954109	2.0204	ENSG00000115738	ID2	Yes
-0.266812	6.11206	9.28228	0.012284	0.0482353	1.31663	ENSG00000102606	ARHGEF7	Yes
-0.265802	5.97412	17.8439	0.00174919	0.0143473	1.84323	ENSG00000164654	MIOS	Yes
-0.264564	4.54944	13.1279	0.00464379	0.0264626	1.57737	ENSG00000163521	GLB1L	Yes
-0.264185	4.69181	13.5082	0.00425956	0.0251125	1.60011	ENSG00000249673	NOP14-AS1	Yes
-0.263227	6.31838	18.8627	0.00144985	0.0129196	1.88875	ENSG00000076685	NT5C2	Yes
-0.263099	6.41831	21.1992	0.000966786	0.00987351	2.00553	ENSG00000080845	DLGAP4	Yes
-0.262811	4.72386	11.1204	0.00752936	0.0355771	1.44883	ENSG00000132256	TRIM5	Yes
-0.26203	6.12155	14.8243	0.00319477	0.0210273	1.67722	ENSG00000163875	MEAF6	Yes
-0.261354	5.60623	12.9673	0.00481856	0.0270703	1.56751	ENSG00000151726	ACSL1	Yes
-0.260591	6.06093	10.4788	0.00888214	0.0392289	1.40639	ENSG00000099246	RAB18	Yes
-0.260476	6.93852	18.5863	0.00152453	0.0132735	1.87702	ENSG00000135127	BICDL1	Yes
-0.260116	8.02193	22.5944	0.000770412	0.00851889	2.06962	ENSG00000182473	EXOC7	Yes
-0.25965	9.43934	9.42706	0.0117973	0.0468936	1.32889	ENSG00000197102	DYNC1H1	Yes
-0.259426	4.26227	9.97363	0.0101581	0.0426973	1.3696	ENSG00000110455	ACCS	Yes
-0.25763	5.66179	11.4106	0.00699996	0.0339789	1.46879	ENSG00000146826	MAP11	Yes
-0.257596	8.30323	13.1944	0.00457365	0.0262329	1.58115	ENSG00000198431	TXNRD1	Yes
-0.2566	5.58931	11.6943	0.00652514	0.0325164	1.4879	ENSG00000057663	ATG5	Yes
-0.256539	6.45087	14.752	0.00324429	0.0211576	1.67453	ENSG00000181523	SGSH	Yes
[truncated: 142 more rows]
