# Supplementary material for: Stat5 induces androgen receptor (AR) gene transcription in prostate cancer and offers a druggable pathway to target AR signaling
Source: Sci Adv. 2024 Feb 28;10(9):eadi2742. doi: 10.1126/sciadv.adi2742 (PMC10901378; doi:10.1126/sciadv.adi2742)
Supplement: Supplementary file 2 — Data files S1 to S8 [file sciadv.adi2742_data_files_s1_to_s8.zip › adi2742_Data_File_S1 to S8/Supplementary Data 2.xlsx]

## Sheet: Sheet1
logFC	logCPM	F	PValue	FDR	neglog10FDR	GeneID	GeneName	Signif
-4.69146	1.60602	31.8593	0.00021193	0.00332795	2.47782	ENSG00000205572	SERF1B	Yes
-3.69893	0.240595	143.466	2.9e-07	2.69e-05	4.57088	ENSG00000172238	ATOH1	Yes
-3.61272	1.59808	502.487	6.73e-10	4.32e-07	6.36401	ENSG00000186526	CYP4F8	Yes
-3.40846	-0.0322049	81.3814	3.97e-06	0.000193578	3.71314	ENSG00000039987	BEST2	Yes
-3.30785	-0.0577341	166.924	1.41e-07	1.57e-05	4.80545	ENSG00000096088	PGC	Yes
-2.94006	0.436528	105.085	1.24e-06	7.89e-05	4.10268	ENSG00000184144	CNTN2	Yes
-2.90803	5.6738	1118.85	1.28e-11	4.27e-08	7.36939	ENSG00000120903	CHRNA2	Yes
-2.60834	0.774615	131.138	4.42e-07	3.64e-05	4.43924	ENSG00000250366	TUNAR	Yes
-2.54199	-0.437501	54.3019	2.36e-05	0.000701603	3.15391	ENSG00000182836	PLCXD3	Yes
-2.50297	-0.00765675	71.547	7.08e-06	0.000293216	3.53281	ENSG00000233041	PHGR1	Yes
-2.49314	0.457477	103.605	1.32e-06	8.3e-05	4.08085	ENSG00000241644	INMT	Yes
-2.39974	6.09507	1233.67	7.86e-12	3.28e-08	7.48356	ENSG00000158715	SLC45A3	Yes
-2.35702	0.441013	43.6923	5.92e-05	0.00133644	2.87405	ENSG00000163331	DAPL1	Yes
-2.32466	3.55587	414.484	1.73e-09	8.42e-07	6.07455	ENSG00000115361	ACADL	Yes
-2.30129	0.829613	90.2914	2.48e-06	0.000138216	3.85944	ENSG00000166741	NNMT	Yes
-2.23923	0.105368	69.9709	7.81e-06	0.000314477	3.50241	ENSG00000212747	RTL8B	Yes
-2.21146	5.88665	1002.65	2.2e-11	4.6e-08	7.33681	ENSG00000099994	SUSD2	Yes
-2.15206	0.391133	76.6618	5.2e-06	0.000233681	3.63138	ENSG00000185149	NPY2R	Yes
-2.15115	4.13599	352.008	3.86e-09	1.4e-06	5.85345	ENSG00000150594	ADRA2A	Yes
-2.01549	-0.570356	32.4451	0.000197332	0.00318245	2.49724	ENSG00000272078	AL139423.1	Yes
-1.91977	4.6184	378.381	2.71e-09	1.13e-06	5.94621	ENSG00000117525	F3	Yes
-1.90967	-0.389118	28.2157	0.000338563	0.00478571	2.32005	ENSG00000108602	ALDH3A1	Yes
-1.87806	2.24839	235.905	2.7e-08	4.33e-06	5.3633	ENSG00000017427	IGF1	Yes
-1.8527	-0.357676	32.9703	0.000185257	0.00304055	2.51705	ENSG00000151812	SLC35F4	Yes
-1.82152	1.17287	59.2502	1.62e-05	0.000539777	3.26779	ENSG00000010610	CD4	Yes
-1.81468	-0.624261	17.9475	0.00171556	0.0142021	1.84765	ENSG00000260103	AC012435.2	Yes
-1.81277	0.491579	47.82	4.06e-05	0.00101311	2.99434	ENSG00000090104	RGS1	Yes
-1.76732	-0.174417	18.5939	0.00152242	0.0132735	1.87702	ENSG00000132855	ANGPTL3	Yes
-1.7665	-0.569581	14.5342	0.00339903	0.0217869	1.66181	ENSG00000287396	AL592464.3	Yes
-1.75077	2.07569	106.001	1.19e-06	7.67e-05	4.11507	ENSG00000275011	AC129492.6	Yes
-1.73253	1.11169	99.03	1.63e-06	9.78e-05	4.00981	ENSG00000066032	CTNNA2	Yes
-1.72094	2.27329	64.2071	1.14e-05	0.000426716	3.36986	ENSG00000139209	SLC38A4	Yes
-1.70919	1.78719	190.923	7.45e-08	9.73e-06	5.01191	ENSG00000138115	CYP2C8	Yes
-1.68402	4.58845	174.707	1.14e-07	1.34e-05	4.87294	ENSG00000156113	KCNMA1	Yes
-1.68351	5.07176	136.873	3.61e-07	3.08e-05	4.51125	ENSG00000152377	SPOCK1	Yes
-1.67611	8.11128	1018.77	2.04e-11	4.6e-08	7.33681	ENSG00000167034	NKX3-1	Yes
-1.66133	3.98262	278.791	1.2e-08	2.91e-06	5.53625	ENSG00000278709	NKILA	Yes
-1.65743	-0.0317851	33.3255	0.000177595	0.00296804	2.52753	ENSG00000120949	TNFRSF8	Yes
-1.65323	2.67905	57.627	1.83e-05	0.000583355	3.23407	ENSG00000188536	HBA2	Yes
-1.65224	0.583087	39.1891	9.27e-05	0.00183715	2.73585	ENSG00000204711	C9orf135	Yes
-1.64714	2.99263	96.7259	1.81e-06	0.00010775	3.96758	ENSG00000105894	PTN	Yes
-1.63031	2.61866	141.715	3.07e-07	2.76e-05	4.55954	ENSG00000019549	SNAI2	Yes
-1.61533	2.29079	254.929	1.85e-08	3.38e-06	5.47074	ENSG00000183784	DOCK8-AS1	Yes
-1.59275	3.47177	9.81948	0.0105909	0.0438931	1.3576	ENSG00000275895	U2AF1L5	Yes
-1.52631	-0.199261	39.0448	9.41e-05	0.00185836	2.73087	ENSG00000110243	APOA5	Yes
-1.50833	2.45805	61.8617	1.34e-05	0.000478381	3.32023	ENSG00000132702	HAPLN2	Yes
-1.50144	5.36464	114.709	8.25e-07	5.7e-05	4.24434	ENSG00000170122	FOXD4	Yes
-1.4817	0.782325	34.4226	0.000156214	0.00268798	2.57057	ENSG00000106366	SERPINE1	Yes
-1.47633	2.07451	87.135	2.92e-06	0.000155241	3.80899	ENSG00000214313	AZGP1P1	Yes
-1.47472	1.50727	54.0083	2.42e-05	0.000715586	3.14534	ENSG00000124713	GNMT	Yes
-1.4697	6.34471	262.369	1.61e-08	3.27e-06	5.48532	ENSG00000107099	DOCK8	Yes
-1.46262	1.77871	27.3736	0.000379766	0.00518817	2.28499	ENSG00000164434	FABP7	Yes
-1.46189	-0.435936	26.9074	0.000405163	0.00541556	2.26636	ENSG00000204612	FOXB2	Yes
-1.43891	0.25093	36.6323	0.00012181	0.00225133	2.64756	ENSG00000167178	ISLR2	Yes
-1.43256	1.11475	76.3995	5.28e-06	0.000235818	3.62742	ENSG00000178573	MAF	Yes
-1.42407	2.30762	30.5174	0.000250561	0.0038362	2.4161	ENSG00000206172	HBA1	Yes
-1.41561	8.28027	694.129	1.37e-10	1.76e-07	6.75492	ENSG00000124225	PMEPA1	Yes
-1.39335	0.808312	57.9653	1.78e-05	0.00057312	3.24175	ENSG00000122585	NPY	Yes
-1.39225	0.337979	22.0663	0.000838523	0.00900967	2.04529	ENSG00000167759	KLK13	Yes
-1.3794	2.29323	100.052	1.55e-06	9.43e-05	4.02557	ENSG00000121270	ABCC11	Yes
-1.37911	4.90552	70.4782	7.56e-06	0.000308269	3.51107	ENSG00000197696	NMB	Yes
-1.36583	-0.132174	18.5574	0.00153261	0.0132954	1.8763	ENSG00000157404	KIT	Yes
-1.36015	5.86968	509.478	6.29e-10	4.2e-07	6.37653	ENSG00000198648	STK39	Yes
-1.3533	5.65017	375.538	2.81e-09	1.15e-06	5.9409	ENSG00000168209	DDIT4	Yes
-1.34861	2.10212	115.881	7.87e-07	5.53e-05	4.2576	ENSG00000119514	GALNT12	Yes
-1.34842	2.49643	60.1596	1.52e-05	0.000517532	3.28606	ENSG00000174562	KLK15	Yes
-1.34382	6.04532	368.26	3.09e-09	1.23e-06	5.90977	ENSG00000163040	CCDC74A	Yes
-1.33941	3.79813	245.141	2.24e-08	3.94e-06	5.40454	ENSG00000261578	AP003119.3	Yes
-1.33599	7.86573	708.156	1.24e-10	1.76e-07	6.75492	ENSG00000096060	FKBP5	Yes
-1.28658	0.751556	47.6601	4.12e-05	0.00101797	2.99226	ENSG00000166736	HTR3A	Yes
-1.28108	3.44731	13.2943	0.00447072	0.0258357	1.58778	ENSG00000268447	SSX2B	Yes
-1.28092	4.23412	25.24	0.000514386	0.00638511	2.19483	ENSG00000136698	CFC1	Yes
-1.27776	0.114823	22.273	0.000811036	0.0087878	2.05612	ENSG00000187889	FYB2	Yes
-1.2723	0.261299	22.2448	0.000814719	0.00881628	2.05471	ENSG00000251584	AC096751.2	Yes
-1.26931	1.00509	23.9149	0.000627155	0.00742103	2.12954	ENSG00000235501	AC105942.1	Yes
-1.26785	6.26566	158.535	1.81e-07	1.86e-05	4.7297	ENSG00000109906	ZBTB16	Yes
-1.26266	2.13353	33.4017	0.000176	0.00295597	2.5293	ENSG00000143847	PPFIA4	Yes
-1.26153	7.37031	170.55	1.28e-07	1.47e-05	4.83224	ENSG00000167751	KLK2	Yes
-1.24056	1.13213	34.6913	0.000151458	0.00263875	2.5786	ENSG00000123496	IL13RA2	Yes
-1.23256	1.80792	18.9603	0.00142455	0.0127824	1.89339	ENSG00000273108	AL121929.3	Yes
-1.2029	6.43962	264.587	1.55e-08	3.27e-06	5.48532	ENSG00000164120	HPGD	Yes
-1.17159	0.751651	32.5224	0.000195495	0.00315588	2.50088	ENSG00000125999	BPIFB1	Yes
-1.16786	-0.256551	19.6053	0.00127002	0.0118412	1.9266	ENSG00000269516	CYP4F23P	Yes
-1.1493	4.82729	125.166	5.5e-07	4.31e-05	4.3654	ENSG00000101000	PROCR	Yes
-1.14622	0.0625242	14.5417	0.00339351	0.0217821	1.6619	ENSG00000233966	UBE2SP1	Yes
-1.14487	0.242638	27.4255	0.000377059	0.00516626	2.28682	ENSG00000286393	Z97192.4	Yes
-1.1384	1.93143	32.0319	0.000207496	0.00328612	2.48332	ENSG00000274026	FAM27E3	Yes
-1.13806	0.484933	15.6628	0.00268242	0.018831	1.72513	ENSG00000269947	AC135178.6	Yes
-1.13777	0.25366	18.3834	0.00158229	0.0135923	1.86671	ENSG00000129451	KLK10	Yes
-1.12334	4.87675	59.1952	1.63e-05	0.000540882	3.2669	ENSG00000167772	ANGPTL4	Yes
-1.11758	4.05455	197.37	6.36e-08	8.71e-06	5.06011	ENSG00000167676	PLIN4	Yes
-1.11456	0.0379214	10.4173	0.00902672	0.0396786	1.40144	ENSG00000206177	HBM	Yes
-1.11387	0.66931	25.97	0.000462694	0.00592391	2.22739	ENSG00000241635	UGT1A1	Yes
-1.10993	2.67488	78.739	4.61e-06	0.000215575	3.6664	ENSG00000183569	SERHL2	Yes
-1.10975	4.93458	321.267	6.03e-09	1.78e-06	5.74912	ENSG00000178171	AMER3	Yes
-1.10506	1.74492	47.2015	4.29e-05	0.00105093	2.97843	ENSG00000136630	HLX	Yes
-1.10257	2.57721	99.5588	1.59e-06	9.61e-05	4.01729	ENSG00000247095	MIR210HG	Yes
-1.09798	4.38316	120.265	6.62e-07	4.94e-05	4.30589	ENSG00000081181	ARG2	Yes
-1.09537	4.05222	169.061	1.33e-07	1.51e-05	4.82183	ENSG00000167757	KLK11	Yes
-1.0951	-0.0834354	22.3888	0.000796107	0.00867668	2.06165	ENSG00000159167	STC1	Yes
-1.09394	-0.0571583	12.8974	0.00489703	0.027337	1.56325	ENSG00000230873	STMND1	Yes
-1.0917	4.47905	164.626	1.51e-07	1.63e-05	4.78791	ENSG00000107954	NEURL1	Yes
-1.08939	0.45807	12.0763	0.00594566	0.030675	1.51322	ENSG00000182890	GLUD2	Yes
-1.08904	-0.284807	11.0068	0.00774974	0.0361807	1.44152	ENSG00000267291	AC008649.1	Yes
-1.0855	0.934064	12.6011	0.00524762	0.0284851	1.54538	ENSG00000227917	AL449043.1	Yes
-1.08492	5.96109	142.774	2.96e-07	2.71e-05	4.56644	ENSG00000142515	KLK3	Yes
-1.08316	0.209904	13.8785	0.00392163	0.0237283	1.62473	ENSG00000124749	COL21A1	Yes
-1.08199	1.87923	27.4221	0.000377235	0.00516626	2.28682	ENSG00000225255	PSLNR	Yes
-1.07415	4.13478	159.269	1.77e-07	1.83e-05	4.73653	ENSG00000173210	ABLIM3	Yes
-1.06673	4.28433	155.698	1.97e-07	2e-05	4.69805	ENSG00000185633	NDUFA4L2	Yes
-1.05208	2.26347	21.3495	0.000942952	0.00973121	2.01183	ENSG00000157343	ARMC12	Yes
-1.04888	-0.120811	19.5646	0.00127915	0.0118919	1.92475	ENSG00000232412	AL121601.1	Yes
-1.04314	0.651442	18.428	0.00156937	0.013516	1.86915	ENSG00000132692	BCAN	Yes
-1.04277	5.52467	61.578	1.37e-05	0.000486366	3.31304	ENSG00000179111	HES7	Yes
-1.0351	2.0104	38.9179	9.54e-05	0.00186907	2.72838	ENSG00000131771	PPP1R1B	Yes
-1.03312	6.74459	326.047	5.61e-09	1.74e-06	5.76066	ENSG00000189221	MAOA	Yes
-1.03077	1.71319	17.9429	0.00171703	0.0142021	1.84765	ENSG00000243479	MNX1-AS1	Yes
-1.02957	6.54462	168.964	1.34e-07	1.51e-05	4.82183	ENSG00000100078	PLA2G3	Yes
-1.025	4.61735	37.5486	0.00011026	0.0021078	2.67617	ENSG00000173267	SNCG	Yes
-1.02279	1.36745	19.5734	0.00127717	0.0118862	1.92496	ENSG00000015592	STMN4	Yes
-1.00634	6.22839	257.894	1.75e-08	3.34e-06	5.47623	ENSG00000144339	TMEFF2	Yes
-1.00133	6.00249	116.261	7.75e-07	5.49e-05	4.26054	ENSG00000182957	SPATA13	Yes
-1.00028	0.626821	37.4023	0.000112013	0.00213642	2.67031	ENSG00000095303	PTGS1	Yes
-0.997039	1.10366	32.365	0.000199253	0.00320415	2.49429	ENSG00000172771	EFCAB12	Yes
-0.994885	0.417876	9.93046	0.0102771	0.0430244	1.36629	ENSG00000175785	PRIMA1	Yes
-0.993137	3.16552	46.45	4.59e-05	0.00110162	2.95797	ENSG00000198723	TEX45	Yes
-0.990896	0.968647	29.8807	0.000271826	0.00405144	2.39239	ENSG00000257698	GIHCG	Yes
-0.988115	0.358255	23.7356	0.000644604	0.00756026	2.12146	ENSG00000124935	SCGB1D2	Yes
-0.987195	6.44964	75.7524	5.48e-06	0.000240472	3.61894	ENSG00000160862	AZGP1	Yes
-0.986804	0.52183	21.0856	0.000985289	0.0099837	2.00071	ENSG00000198959	TGM2	Yes
-0.979452	6.3739	180.04	9.87e-08	1.2e-05	4.91964	ENSG00000172785	CBWD1	Yes
-0.978781	2.51971	79.3406	4.46e-06	0.000210288	3.67719	ENSG00000262543	SMIM28	Yes
-0.978612	5.77996	246.356	2.19e-08	3.89e-06	5.41032	ENSG00000182704	TSKU	Yes
-0.977519	0.312717	11.511	0.00682723	0.0334953	1.47502	ENSG00000139537	CCDC65	Yes
-0.975402	0.772711	31.32	0.000226529	0.00352735	2.45255	ENSG00000135638	EMX1	Yes
-0.966993	0.632948	14.2403	0.00362213	0.0225815	1.64625	ENSG00000166073	GPR176	Yes
-0.96571	2.28728	48.1489	3.95e-05	0.000992728	3.00317	ENSG00000215397	SCRT2	Yes
-0.959671	0.935291	12.4104	0.00548923	0.0292923	1.53325	ENSG00000115461	IGFBP5	Yes
-0.953637	5.77613	126.574	5.22e-07	4.19e-05	4.37779	ENSG00000100867	DHRS2	Yes
-0.952549	4.05641	72.0333	6.87e-06	0.000287364	3.54157	ENSG00000144485	HES6	Yes
-0.951333	0.482682	9.21733	0.0125102	0.0487342	1.31217	ENSG00000188095	MESP2	Yes
-0.946817	4.78766	131.299	4.39e-07	3.63e-05	4.4396	ENSG00000153132	CLGN	Yes
-0.943759	3.66984	41.1764	7.57e-05	0.00161413	2.79206	ENSG00000185070	FLRT2	Yes
-0.938783	0.926219	16.6886	0.0021836	0.0164527	1.78376	ENSG00000244184	AC091153.3	Yes
-0.935702	2.73928	33.2538	0.00017911	0.00297473	2.52655	ENSG00000183566	BPIFA4P	Yes
-0.927875	0.556868	29.5232	0.000284717	0.00417651	2.37919	ENSG00000275457	AL117332.1	Yes
-0.924904	3.69204	76.905	5.12e-06	0.000231909	3.63468	ENSG00000186907	RTN4RL2	Yes
-0.922377	4.21753	104.994	1.24e-06	7.9e-05	4.10259	ENSG00000075618	FSCN1	Yes
-0.920178	0.509477	11.006	0.00775138	0.0361807	1.44152	ENSG00000228007	AC011933.1	Yes
-0.919263	0.0947797	16.326	0.00234602	0.017199	1.7645	ENSG00000285427	SOD2-OT1	Yes
-0.917666	-0.0570679	12.2259	0.00573588	0.0300706	1.52186	ENSG00000267277	AC024575.2	Yes
-0.91486	4.29778	54.0444	2.41e-05	0.000714805	3.14581	ENSG00000167771	RCOR2	Yes
-0.907055	3.81127	49.7732	3.43e-05	0.000918032	3.03714	ENSG00000166823	MESP1	Yes
-0.900037	5.01296	121.466	6.32e-07	4.82e-05	4.31664	ENSG00000163884	KLF15	Yes
-0.898292	0.507453	12.9266	0.00486404	0.0272347	1.56488	ENSG00000288012	AP003307.2	Yes
-0.89516	1.41637	11.9156	0.00618162	0.0314822	1.50194	ENSG00000125878	TCF15	Yes
-0.893729	1.37222	17.6238	0.00182329	0.014731	1.83177	ENSG00000117322	CR2	Yes
-0.892865	4.0389	57.7772	1.81e-05	0.000577916	3.23814	ENSG00000137285	TUBB2B	Yes
-0.892722	-0.0967346	13.2475	0.00451858	0.0259885	1.58522	ENSG00000267009	AC007780.1	Yes
-0.888496	1.2687	19.5621	0.00127972	0.0118919	1.92475	ENSG00000186352	ANKRD37	Yes
-0.88536	0.0489884	11.7717	0.00640239	0.0321235	1.49318	ENSG00000145088	EAF2	Yes
-0.870756	1.40117	28.8626	0.000310523	0.00447919	2.3488	ENSG00000286332	AL353637.2	Yes
-0.868986	0.403598	9.68819	0.0109771	0.0448781	1.34797	ENSG00000175262	C1orf127	Yes
-0.867163	4.52285	48.8884	3.7e-05	0.000957075	3.01905	ENSG00000146070	PLA2G7	Yes
-0.8617	3.02381	20.8197	0.00103027	0.0102524	1.98917	ENSG00000166979	EVA1C	Yes
-0.859438	2.06232	26.1186	0.000452949	0.00584392	2.2333	ENSG00000106125	MINDY4	Yes
-0.857631	0.688565	11.0375	0.00768942	0.0360783	1.44275	ENSG00000099974	DDTL	Yes
-0.856951	2.79263	20.8849	0.00101902	0.0101988	1.99145	ENSG00000077092	RARB	Yes
-0.856913	5.94934	44.1477	5.67e-05	0.00129531	2.88763	ENSG00000110921	MVK	Yes
-0.852977	2.3168	36.5809	0.000122501	0.00225661	2.64654	ENSG00000137841	PLCB2	Yes
-0.851233	4.40473	41.4348	7.38e-05	0.00158043	2.80122	ENSG00000179044	EXOC3L1	Yes
-0.849779	7.99356	285.333	1.07e-08	2.68e-06	5.57239	ENSG00000167749	KLK4	Yes
-0.848146	2.48697	22.943	0.000729077	0.00818643	2.08691	ENSG00000260259	LINC02166	Yes
-0.845786	5.68182	43.003	6.33e-05	0.00139834	2.85439	ENSG00000103121	CMC2	Yes
-0.844013	6.03559	49.9078	3.39e-05	0.000911958	3.04003	ENSG00000167748	KLK1	Yes
-0.84304	0.687532	14.0835	0.00374843	0.0230468	1.63739	ENSG00000230979	AC079250.1	Yes
-0.841347	6.65774	175.964	1.1e-07	1.31e-05	4.88162	ENSG00000186480	INSIG1	Yes
-0.840296	0.772998	16.9477	0.00207583	0.0159968	1.79597	ENSG00000234753	FOXP4-AS1	Yes
-0.840006	5.09695	59.7977	1.56e-05	0.000525614	3.27933	ENSG00000150625	GPM6A	Yes
-0.83837	4.56764	33.2209	0.000179812	0.00298046	2.52572	ENSG00000187210	GCNT1	Yes
-0.8194	1.0298	10.278	0.00936478	0.0406532	1.39091	ENSG00000142227	EMP3	Yes
-0.816981	2.51845	18.869	0.0014482	0.0129117	1.88902	ENSG00000095932	SMIM24	Yes
-0.815049	-0.0569515	9.63894	0.0111264	0.0451743	1.34511	ENSG00000272942	AL022324.3	Yes
-0.81494	3.54453	36.9577	0.00011755	0.00220229	2.65712	ENSG00000159713	TPPP3	Yes
-0.813437	2.37376	11.3297	0.00714288	0.0344313	1.46305	ENSG00000263731	AC145207.5	Yes
-0.80894	6.60654	201.137	5.81e-08	8.02e-06	5.09589	ENSG00000164647	STEAP1	Yes
-0.803955	7.80408	53.7027	2.48e-05	0.000729769	3.13681	ENSG00000196167	COLCA1	Yes
-0.803404	0.181819	9.08572	0.0129843	0.0499635	1.30135	ENSG00000103740	ACSBG1	Yes
-0.796967	5.31804	121.04	6.43e-07	4.88e-05	4.31151	ENSG00000171517	LPAR3	Yes
-0.796418	2.04535	27.2182	0.000388013	0.00526833	2.27833	ENSG00000179673	RPRML	Yes
-0.795727	0.828619	11.4235	0.00697744	0.0338991	1.46981	ENSG00000231528	FAM225A	Yes
-0.792226	3.05072	40.6766	7.96e-05	0.00166008	2.77987	ENSG00000197106	SLC6A17	Yes
-0.791661	7.83051	34.3286	0.000157921	0.00270854	2.56726	ENSG00000175793	SFN	Yes
-0.791181	2.68185	54.8148	2.27e-05	0.000683531	3.16524	ENSG00000122176	FMOD	Yes
-0.790185	4.9698	51.523	2.96e-05	0.000822924	3.08464	ENSG00000143797	MBOAT2	Yes
-0.788489	8.69056	48.1599	3.94e-05	0.000992728	3.00317	ENSG00000167747	C19orf48	Yes
-0.787357	6.63769	125.547	5.42e-07	4.27e-05	4.36952	ENSG00000170846	AC093323.1	Yes
-0.783692	2.69542	19.8069	0.00122592	0.011576	1.93644	ENSG00000057704	TMCC3	Yes
-0.780655	6.39265	27.667	0.000364762	0.00503673	2.29785	ENSG00000167136	ENDOG	Yes
-0.778679	9.88803	263.956	1.57e-08	3.27e-06	5.48532	ENSG00000099194	SCD	Yes
-0.776988	0.00257866	10.7422	0.00829386	0.03763	1.42447	ENSG00000167080	B4GALNT2	Yes
-0.773604	0.491411	9.7655	0.0107477	0.0442837	1.35376	ENSG00000145002	FAM86B2	Yes
-0.773418	1.75328	28.0929	0.000344223	0.00482085	2.31688	ENSG00000278200	LINC01971	Yes
-0.767057	-0.0213911	9.59152	0.0112725	0.0455558	1.34146	ENSG00000142149	HUNK	Yes
-0.766982	4.19487	15.6056	0.00271405	0.0189563	1.72225	ENSG00000214026	MRPL23	Yes
-0.76688	0.772027	18.5583	0.00153234	0.0132954	1.8763	ENSG00000170801	HTRA3	Yes
-0.765275	1.5715	10.5255	0.0087744	0.038928	1.40974	ENSG00000279140	AL590326.1	Yes
-0.764234	5.85121	16.6007	0.00222172	0.0166236	1.77928	ENSG00000147155	EBP	Yes
-0.760704	4.60854	47.7983	4.07e-05	0.00101311	2.99434	ENSG00000149150	SLC43A1	Yes
-0.760577	8.40164	188.644	7.89e-08	1.01e-05	4.99702	ENSG00000136802	LRRC8A	Yes
-0.759797	0.473826	14.7618	0.00323749	0.0211297	1.67511	ENSG00000220937	HNRNPA1P41	Yes
-0.758645	0.479442	9.48093	0.0116222	0.0464111	1.33338	ENSG00000148053	NTRK2	Yes
-0.758094	4.33962	27.6102	0.000367611	0.00506351	2.29555	ENSG00000076662	ICAM3	Yes
-0.757955	4.18488	116.049	7.82e-07	5.51e-05	4.2587	ENSG00000154914	USP43	Yes
-0.757767	2.1953	11.3565	0.00709508	0.0342713	1.46507	ENSG00000184709	LRRC26	Yes
-0.756627	1.49197	14.4147	0.00348771	0.0220607	1.65638	ENSG00000101489	CELF4	Yes
-0.755988	1.63277	24.4091	0.000581919	0.00699475	2.15523	ENSG00000231431	FAR2P4	Yes
-0.755602	2.75129	41.1584	7.58e-05	0.00161413	2.79206	ENSG00000135472	FAIM2	Yes
-0.75542	3.90912	12.565	0.00529228	0.0286304	1.54317	ENSG00000133687	TMTC1	Yes
-0.755161	5.58985	147.388	2.55e-07	2.48e-05	4.60491	ENSG00000005469	CROT	Yes
-0.753781	4.38553	17.696	0.00179856	0.0146018	1.8356	ENSG00000144445	KANSL1L	Yes
-0.753287	1.2175	21.3347	0.000945268	0.00974309	2.0113	ENSG00000223813	AC007255.1	Yes
-0.752674	5.15638	143.329	2.91e-07	2.69e-05	4.57088	ENSG00000113739	STC2	Yes
-0.751263	4.37159	49.2169	3.6e-05	0.000944649	3.02473	ENSG00000162551	ALPL	Yes
-0.749959	6.0188	120.067	6.67e-07	4.94e-05	4.30589	ENSG00000108187	PBLD	Yes
-0.74838	2.67027	32.5777	0.000194195	0.00314096	2.50294	ENSG00000162482	AKR7A3	Yes
-0.748355	0.715338	12.2648	0.00568281	0.0298956	1.52439	ENSG00000167614	TTYH1	Yes
-0.74747	5.19708	123.087	5.94e-07	4.56e-05	4.34151	ENSG00000102038	SMARCA1	Yes
-0.745392	5.62215	60.2708	1.51e-05	0.000515549	3.28773	ENSG00000109107	ALDOC	Yes
-0.745069	4.25477	45.0612	5.21e-05	0.0012125	2.91632	ENSG00000105641	SLC5A5	Yes
-0.742053	5.91621	37.9461	0.000105661	0.00203151	2.69218	ENSG00000237289	CKMT1B	Yes
-0.7413	3.64081	21.411	0.000933398	0.00967424	2.01438	ENSG00000138696	BMPR1B	Yes
-0.74105	0.365618	9.99054	0.010112	0.042589	1.3707	ENSG00000271584	LINC02550	Yes
-0.736158	1.04227	13.9506	0.00385963	0.0234753	1.62939	ENSG00000115590	IL1R2	Yes
-0.732521	6.97253	20.3151	0.00112264	0.0108611	1.96413	ENSG00000169738	DCXR	Yes
-0.73205	3.24985	17.6144	0.00182654	0.0147402	1.8315	ENSG00000105409	ATP1A3	Yes
-0.731093	1.91835	22.6069	0.00076888	0.00851889	2.06962	ENSG00000181856	SLC2A4	Yes
-0.730826	0.731275	12.6296	0.00521256	0.0283997	1.54669	ENSG00000267493	CIRBP-AS1	Yes
-0.730023	2.01038	29.8825	0.000271763	0.00405144	2.39239	ENSG00000255353	AP003057.1	Yes
-0.729145	6.15062	18.8733	0.00144708	0.0129086	1.88912	ENSG00000137880	GCHFR	Yes
-0.727752	6.31178	35.6392	0.00013601	0.00242525	2.61524	ENSG00000167536	DHRS13	Yes
-0.724983	1.27668	15.2183	0.00294056	0.0198831	1.70152	ENSG00000163273	NPPC	Yes
-0.722796	6.45954	53.6278	2.49e-05	0.000731155	3.13599	ENSG00000134824	FADS2	Yes
-0.72079	2.56301	35.4241	0.000139344	0.00246888	2.6075	ENSG00000198914	POU3F3	Yes
-0.720575	1.61436	20.864	0.00102261	0.0101988	1.99145	ENSG00000156096	UGT2B4	Yes
-0.718771	2.8806	18.8039	0.00146538	0.0130162	1.88551	ENSG00000106633	GCK	Yes
-0.718591	4.85418	33.3115	0.00017789	0.00296922	2.52736	ENSG00000182165	TP53TG1	Yes
-0.717444	6.62664	35.4548	0.000138862	0.00246295	2.60854	ENSG00000120437	ACAT2	Yes
-0.717145	0.679733	19.3846	0.00132053	0.01213	1.91614	ENSG00000163406	SLC15A2	Yes
-0.716288	2.38207	19.407	0.00131529	0.0121146	1.91669	ENSG00000069696	DRD4	Yes
-0.713915	2.1837	20.7408	0.00104411	0.0103111	1.98669	ENSG00000184492	FOXD4L1	Yes
-0.71374	1.1055	12.1333	0.00586462	0.0304777	1.51602	ENSG00000183929	DUSP5P1	Yes
-0.712519	8.05748	144.777	2.78e-07	2.63e-05	4.57929	ENSG00000072310	SREBF1	Yes
-0.711665	3.07315	30.5896	0.000248279	0.00380572	2.41956	ENSG00000116014	KISS1R	Yes
-0.710757	6.27275	71.3602	7.16e-06	0.000294569	3.53081	ENSG00000162433	AK4	Yes
-0.710036	6.1368	26.5624	0.000425277	0.0055949	2.25221	ENSG00000187840	EIF4EBP1	Yes
-0.709803	2.54744	22.2315	0.000816466	0.00882375	2.05435	ENSG00000287151	C2orf27A	Yes
-0.709052	4.2769	21.4167	0.000932514	0.00967129	2.01452	ENSG00000261061	AC092718.4	Yes
-0.708929	3.2479	10.2367	0.00946792	0.0409077	1.3882	ENSG00000189056	RELN	Yes
-0.7072	7.31846	196.682	6.47e-08	8.78e-06	5.05639	ENSG00000185432	METTL7A	Yes
-0.706659	1.81203	17.863	0.00174291	0.0143169	1.84415	ENSG00000161860	SYCE2	Yes
-0.705712	3.47028	10.8112	0.00814767	0.037261	1.42875	ENSG00000260196	AC124798.1	Yes
-0.705336	5.41858	26.9238	0.000404237	0.00541186	2.26665	ENSG00000173272	MZT2A	Yes
-0.705229	6.81418	33.3831	0.000176389	0.00295597	2.5293	ENSG00000139428	MMAB	Yes
-0.704728	6.85824	90.3873	2.47e-06	0.00013801	3.86009	ENSG00000067113	PLPP1	Yes
-0.704625	1.33709	20.8965	0.00101703	0.0101935	1.99168	ENSG00000113083	LOX	Yes
-0.704045	4.40659	17.5743	0.00184047	0.0147982	1.82979	ENSG00000168913	ENHO	Yes
-0.702463	5.22293	17.6532	0.00181318	0.0146919	1.83292	ENSG00000213465	ARL2	Yes
-0.702339	2.12595	14.0153	0.00380499	0.023274	1.63313	ENSG00000263235	AC006111.2	Yes
-0.700955	4.08494	69.5616	8.02e-06	0.00032122	3.4932	ENSG00000197588	KLKP1	Yes
-0.698641	1.53724	20.0036	0.00118463	0.0112715	1.94802	ENSG00000220472	AL139095.2	Yes
-0.698623	7.11631	49.7357	3.44e-05	0.000919179	3.0366	ENSG00000147862	NFIB	Yes
-0.696254	0.773849	9.93823	0.0102556	0.0429781	1.36675	ENSG00000154102	C16orf74	Yes
-0.695501	4.50144	18.9231	0.00143414	0.0128343	1.89163	ENSG00000109255	NMU	Yes
-0.694561	5.87606	38.0228	0.000104799	0.00201959	2.69474	ENSG00000198785	GRIN3A	Yes
-0.692679	4.89926	52.7108	2.69e-05	0.000765924	3.11581	ENSG00000134802	SLC43A3	Yes
-0.691485	0.243079	9.84911	0.010506	0.0436349	1.36017	ENSG00000027644	INSRR	Yes
-0.690924	3.26106	42.2749	6.79e-05	0.00147379	2.83156	ENSG00000101180	HRH3	Yes
-0.690245	8.24434	59.9339	1.54e-05	0.00052287	3.28161	ENSG00000116741	RGS2	Yes
-0.690222	7.38214	53.0253	2.62e-05	0.000755493	3.12177	ENSG00000110074	FOXRED1	Yes
-0.69011	1.75226	30.4325	0.000253279	0.00386311	2.41306	ENSG00000188613	NANOS1	Yes
-0.688356	6.98692	40.1838	8.37e-05	0.00171538	2.76564	ENSG00000143578	CREB3L4	Yes
-0.687103	0.365635	12.6503	0.00661431	0.0327831	1.48435	ENSG00000136928	GABBR2	Yes
-0.686949	2.17687	15.4324	0.00281266	0.0193922	1.71237	ENSG00000213213	CCDC183	Yes
-0.686619	0.678626	9.24865	0.0124005	0.0485103	1.31417	ENSG00000277586	NEFL	Yes
-0.686311	4.46831	17.5635	0.00184424	0.0148142	1.82932	ENSG00000163993	S100P	Yes
-0.685665	5.21966	23.7204	0.0006461	0.00756436	2.12123	ENSG00000160606	TLCD1	Yes
-0.685404	2.06067	9.79531	0.0106607	0.0440236	1.35631	ENSG00000220749	RPL21P28	Yes
-0.685325	2.23408	9.99115	0.0101103	0.042589	1.3707	ENSG00000260257	AL035071.1	Yes
-0.684959	1.19928	10.3013	0.00930714	0.0404908	1.39264	ENSG00000016082	ISL1	Yes
-0.681722	6.10846	40.1975	8.36e-05	0.00171508	2.76572	ENSG00000133169	BEX1	Yes
-0.68102	2.63651	23.686	0.00064953	0.00757317	2.12072	ENSG00000169174	PCSK9	Yes
-0.679794	6.91496	64.8328	1.09e-05	0.000411677	3.38544	ENSG00000153179	RASSF3	Yes
-0.679342	3.33095	11.4284	0.00696889	0.0338929	1.46989	ENSG00000137198	GMPR	Yes
-0.678916	7.69633	44.6227	5.43e-05	0.00124737	2.90401	ENSG00000124664	SPDEF	Yes
-0.678366	5.87553	47.7308	4.09e-05	0.00101483	2.99361	ENSG00000138111	MFSD13A	Yes
-0.677728	7.33976	44.2014	5.65e-05	0.00129055	2.88923	ENSG00000132688	NES	Yes
-0.677187	0.946814	10.979	0.00780478	0.0363238	1.43981	ENSG00000263884	AP000845.1	Yes
-0.675324	0.96466	12.4847	0.00539347	0.0289849	1.53783	ENSG00000121207	LRAT	Yes
-0.675228	6.27372	19.3501	0.00132862	0.0121903	1.91398	ENSG00000101220	C20orf27	Yes
-0.674933	1.15591	10.207	0.009543	0.0410833	1.38633	ENSG00000270482	AC026367.1	Yes
-0.674303	2.35046	9.31524	0.0121711	0.0479497	1.31921	ENSG00000288156	AC104530.1	Yes
-0.672492	2.60298	13.315	0.00444972	0.0257877	1.58859	ENSG00000284753	EEF1AKMT4	Yes
-0.671688	2.6124	12.703	0.00512369	0.0281231	1.55094	ENSG00000179862	CITED4	Yes
-0.668296	1.29258	14.5275	0.00340389	0.0217901	1.66174	ENSG00000212664	AC064799.1	Yes
-0.66748	2.60584	30.4115	0.000253957	0.0038644	2.41292	ENSG00000147872	PLIN2	Yes
-0.667353	5.13663	125.592	5.41e-07	4.27e-05	4.36952	ENSG00000147642	SYBU	Yes
-0.666993	6.32966	75.5924	5.54e-06	0.000241767	3.6166	ENSG00000110171	TRIM3	Yes
-0.666952	2.40874	18.4238	0.00157058	0.0135194	1.86904	ENSG00000212123	PRR22	Yes
-0.664931	1.68309	10.3133	0.00927754	0.0404061	1.39355	ENSG00000227755	AP000344.1	Yes
-0.664324	1.5833	17.3947	0.00190448	0.0150877	1.82138	ENSG00000197768	STPG3	Yes
-0.659695	3.53603	36.7984	0.000119612	0.00222568	2.65254	ENSG00000183508	TENT5C	Yes
-0.658781	3.12993	25.1126	0.000524108	0.00647692	2.18863	ENSG00000165816	VWA2	Yes
-0.658094	3.17641	16.2389	0.00238718	0.0173727	1.76013	ENSG00000180096	SEPTIN1	Yes
-0.657661	7.7809	62.5252	1.28e-05	0.000460793	3.33649	ENSG00000105281	SLC1A5	Yes
-0.657306	5.44914	17.4298	0.00189177	0.0150212	1.82329	ENSG00000065057	NTHL1	Yes
-0.655824	4.03183	31.8093	0.000213235	0.00334215	2.47597	ENSG00000130829	DUSP9	Yes
-0.654691	5.2225	22.0524	0.000840414	0.00902419	2.04459	ENSG00000188483	IER5L	Yes
-0.654547	3.6648	34.935	0.000147294	0.00258507	2.58753	ENSG00000214456	PLIN5	Yes
-0.653356	6.78992	34.1283	0.000161631	0.00275003	2.56066	ENSG00000152503	TRIM36	Yes
-0.649872	4.48092	13.9417	0.00386722	0.0235129	1.62869	ENSG00000262814	MRPL12	Yes
-0.64971	1.44956	13.6152	0.00415839	0.0247152	1.60704	ENSG00000273211	AC137630.4	Yes
-0.649654	5.39701	47.3415	4.24e-05	0.00104097	2.98256	ENSG00000141401	IMPA2	Yes
-0.648457	5.91222	27.1283	0.00039288	0.00530658	2.27518	ENSG00000155368	DBI	Yes
-0.647347	6.67142	19.6474	0.00126067	0.0117869	1.9286	ENSG00000130159	ECSIT	Yes
-0.647179	1.57441	10.7599	0.00825609	0.0375457	1.42544	ENSG00000275632	AL035461.3	Yes
-0.644759	8.62056	184.527	8.77e-08	1.09e-05	4.96106	ENSG00000004776	HSPB6	Yes
-0.643154	5.11094	37.9479	0.00010564	0.00203151	2.69218	ENSG00000157514	TSC22D3	Yes
-0.642324	6.40238	26.4075	0.000434702	0.00568083	2.24559	ENSG00000166582	CENPV	Yes
-0.641061	1.33327	17.6238	0.0018233	0.014731	1.83177	ENSG00000236814	AC046176.1	Yes
-0.640863	5.77177	72.3751	6.72e-06	0.000282899	3.54837	ENSG00000186205	MTARC1	Yes
-0.639977	5.64438	12.4121	0.00548704	0.0292899	1.53328	ENSG00000175602	CCDC85B	Yes
-0.639022	1.95242	10.0938	0.00983565	0.041921	1.37757	ENSG00000183971	NPW	Yes
-0.638723	3.16816	11.1617	0.00745119	0.0353276	1.45189	ENSG00000241990	PRR34-AS1	Yes
-0.637788	2.40973	43.833	5.85e-05	0.00132721	2.87706	ENSG00000122592	HOXA7	Yes
-0.636025	2.48725	15.1794	0.00296459	0.0199628	1.69978	ENSG00000169562	GJB1	Yes
-0.632099	4.52503	55.7696	2.11e-05	0.000647368	3.18885	ENSG00000181418	DDN	Yes
-0.631807	2.44789	12.7386	0.00508127	0.0279781	1.55318	ENSG00000254682	AP002387.2	Yes
-0.631764	3.54906	11.9086	0.00619207	0.0314938	1.50178	ENSG00000205309	NT5M	Yes
-0.631213	3.23581	30.4669	0.000252174	0.00385483	2.414	ENSG00000159208	CIART	Yes
-0.630494	2.51405	21.9969	0.000847999	0.00907647	2.04208	ENSG00000254854	AP003390.1	Yes
-0.630383	5.17227	13.2221	0.00454483	0.0261035	1.5833	ENSG00000135617	PRADC1	Yes
-0.630048	2.17442	15.1016	0.00301327	0.0201464	1.6958	ENSG00000088992	TESC	Yes
-0.629867	4.67157	13.7825	0.00400598	0.0241196	1.61763	ENSG00000249196	TMEM132D-AS1	Yes
-0.629188	4.61047	60.0912	1.53e-05	0.000518127	3.28556	ENSG00000178445	GLDC	Yes
-0.625566	5.37496	19.7775	0.00123222	0.0115989	1.93558	ENSG00000134809	TIMM10	Yes
-0.624869	1.07183	11.8478	0.00628449	0.0318036	1.49752	ENSG00000240854	PSMC2P1	Yes
-0.623063	2.33516	34.6946	0.0001514	0.00263875	2.5786	ENSG00000113356	POLR3G	Yes
-0.622138	5.71854	35.0866	0.000144772	0.00255153	2.5932	ENSG00000128283	CDC42EP1	Yes
-0.621927	1.14928	11.8528	0.0062768	0.0317979	1.4976	ENSG00000169964	TMEM42	Yes
-0.621535	5.15109	43.3523	6.12e-05	0.00136567	2.86465	ENSG00000105327	BBC3	Yes
-0.620477	4.20623	16.3527	0.0023336	0.0171362	1.76608	ENSG00000166148	AVPR1A	Yes
-0.620356	5.36015	72.5526	6.65e-06	0.000280535	3.55201	ENSG00000142494	SLC47A1	Yes
-0.619758	1.48167	14.8113	0.0032036	0.0210318	1.67712	ENSG00000216866	RPS2P55	Yes
-0.619287	4.42544	12.4889	0.00538808	0.0289789	1.53792	ENSG00000170089	AC106795.1	Yes
-0.619007	5.73228	63.8628	1.17e-05	0.000432355	3.36416	ENSG00000176171	BNIP3	Yes
-0.618446	1.45886	9.24248	0.012422	0.0485264	1.31402	ENSG00000242951	AC007182.2	Yes
-0.616036	5.4103	60.0875	1.53e-05	0.000518127	3.28556	ENSG00000164105	SAP30	Yes
-0.615991	6.81418	138.552	3.41e-07	2.94e-05	4.5317	ENSG00000166451	CENPN	Yes
-0.614403	4.68506	88.528	2.71e-06	0.000147265	3.8319	ENSG00000144355	DLX1	Yes
-0.613073	1.20154	10.5449	0.00873003	0.0388273	1.41086	ENSG00000176840	MIR7-3HG	Yes
-0.612883	6.87749	25.1984	0.000517532	0.00641463	2.19283	ENSG00000185386	MAPK11	Yes
-0.612776	2.22214	30.3316	0.000256553	0.00388269	2.41087	ENSG00000240253	FAR2P3	Yes
-0.612541	0.966745	14.404	0.00349578	0.0220823	1.65596	ENSG00000189058	APOD	Yes
-0.611069	7.20102	89.6025	2.57e-06	0.000141237	3.85005	ENSG00000143158	MPC2	Yes
-0.610512	2.53124	12.778	0.00503479	0.0278087	1.55582	ENSG00000255737	AGAP2-AS1	Yes
-0.610481	7.52284	20.0191	0.00118146	0.0112542	1.94869	ENSG00000099624	ATP5F1D	Yes
-0.610065	3.11682	14.8041	0.00320852	0.0210393	1.67697	ENSG00000186603	HPDL	Yes
-0.60997	4.30398	21.1755	0.000970607	0.00988966	2.00482	ENSG00000170310	STX8	Yes
-0.609477	5.55197	69.0625	8.28e-06	0.000330843	3.48038	ENSG00000152117	SMPD4BP	Yes
-0.608292	5.75375	14.6705	0.00330115	0.0213781	1.67003	ENSG00000128626	MRPS12	Yes
-0.60802	5.72321	20.2409	0.00113705	0.0109687	1.95984	ENSG00000100116	GCAT	Yes
-0.607895	5.91408	85.3576	3.2e-06	0.00016701	3.77726	ENSG00000198732	SMOC1	Yes
-0.607229	1.75675	17.7469	0.0017814	0.0145188	1.83807	ENSG00000069812	HES2	Yes
-0.605838	4.22456	55.2636	2.19e-05	0.000665958	3.17655	ENSG00000114268	PFKFB4	Yes
-0.605767	4.4999	59.6696	1.57e-05	0.000528734	3.27676	ENSG00000141526	SLC16A3	Yes
-0.605019	7.58325	35.2324	0.000142397	0.00251232	2.59993	ENSG00000115457	IGFBP2	Yes
-0.603909	3.22198	9.24565	0.012411	0.0485197	1.31408	ENSG00000130208	APOC1	Yes
-0.603759	7.11656	21.5969	0.000905227	0.00951229	2.02171	ENSG00000132591	ERAL1	Yes
-0.603633	5.96772	77.9389	4.83e-06	0.000222173	3.65331	ENSG00000117519	CNN3	Yes
-0.603179	4.07782	12.2345	0.00572403	0.0300503	1.52215	ENSG00000167701	GPT	Yes
-0.602759	4.52862	34.4228	0.00015621	0.00268798	2.57057	ENSG00000122756	CNTFR	Yes
-0.60226	7.10151	19.0458	0.00140282	0.0126562	1.8977	ENSG00000167775	CD320	Yes
-0.602193	5.71705	17.9735	0.00170724	0.0141632	1.84884	ENSG00000161980	POLR3K	Yes
-0.601584	5.62797	11.5784	0.00671418	0.0330916	1.48028	ENSG00000110200	ANAPC15	Yes
-0.601364	5.11052	16.304	0.00235635	0.0172524	1.76315	ENSG00000131187	F12	Yes
-0.601209	2.87454	12.5908	0.0052603	0.0285052	1.54508	ENSG00000167874	TMEM88	Yes
-0.600393	5.27433	14.4433	0.00346625	0.0220039	1.6575	ENSG00000126756	UXT	Yes
-0.600178	5.14008	34.5984	0.000153083	0.00265606	2.57576	ENSG00000273604	EPOP	Yes
-0.59958	5.37403	13.0028	0.00477925	0.026986	1.56886	ENSG00000168061	SAC3D1	Yes
-0.599017	1.75665	20.8804	0.00101979	0.0101988	1.99145	ENSG00000079150	FKBP7	Yes
-0.597738	5.58278	19.602	0.00127077	0.0118416	1.92659	ENSG00000100162	CENPM	Yes
-0.597733	6.19048	93.3774	2.13e-06	0.000123516	3.90828	ENSG00000114446	IFT57	Yes
-0.597456	3.22221	47.7287	4.09e-05	0.00101483	2.99361	ENSG00000050344	NFE2L3	Yes
-0.596938	4.9926	12.4473	0.00544144	0.0291396	1.53552	ENSG00000161513	FDXR	Yes
-0.5957	1.66545	13.4141	0.00435089	0.0253999	1.59517	ENSG00000170417	TMEM182	Yes
-0.595634	2.71771	18.7053	0.00149183	0.0131464	1.88119	ENSG00000135298	ADGRB3	Yes
-0.595211	4.03654	12.8112	0.00499609	0.0276498	1.55831	ENSG00000088727	KIF9	Yes
-0.594567	6.70126	12.1546	0.00583477	0.0303757	1.51747	ENSG00000174547	MRPL11	Yes
-0.594491	1.86823	10.1323	0.0097349	0.0416619	1.38026	ENSG00000163794	UCN	Yes
-0.593456	0.892594	11.7516	0.00643393	0.0322144	1.49195	ENSG00000176563	CNTD1	Yes
-0.592968	6.27527	24.3954	0.000583118	0.00700412	2.15465	ENSG00000185813	PCYT2	Yes
-0.592685	3.10144	10.9957	0.00777165	0.0362052	1.44123	ENSG00000244165	P2RY11	Yes
-0.592085	3.85117	16.8443	0.00211806	0.0161562	1.79166	ENSG00000214389	RPS3AP26	Yes
-0.591223	4.53446	49.2374	3.59e-05	0.000944464	3.02481	ENSG00000124785	NRN1	Yes
-0.589412	6.00049	16.2117	0.00240021	0.0174446	1.75834	ENSG00000133265	HSPBP1	Yes
-0.589352	1.01404	12.1278	0.00587251	0.0304809	1.51597	ENSG00000123360	PDE1B	Yes
-0.589318	2.0025	11.6978	0.00651954	0.0325145	1.48792	ENSG00000158164	TMSB15A	Yes
-0.588441	1.87593	12.1108	0.00589654	0.0305581	1.51487	ENSG00000178821	TMEM52	Yes
-0.586681	5.50928	16.0802	0.00246441	0.017785	1.74995	ENSG00000105258	POLR2I	Yes
-0.586254	2.57232	37.6873	0.000108628	0.00208376	2.68115	ENSG00000169252	ADRB2	Yes
-0.586034	1.48943	17.0677	0.00202806	0.0157165	1.80364	ENSG00000258365	AC073655.2	Yes
-0.585033	4.75423	17.4469	0.00188562	0.014988	1.82426	ENSG00000214113	LYRM4	Yes
-0.58502	7.58044	16.6721	0.00219072	0.0164836	1.78295	ENSG00000105202	FBL	Yes
-0.584058	5.58052	12.3699	0.00554217	0.0294244	1.53129	ENSG00000204392	LSM2	Yes
-0.583948	2.62736	20.3633	0.0011134	0.0108218	1.9657	ENSG00000233087	RAB6D	Yes
-0.583596	5.47164	14.1514	0.00369307	0.0228364	1.64137	ENSG00000174917	MICOS13	Yes
-0.583504	2.74038	15.7609	0.00262916	0.0185669	1.73126	ENSG00000223478	AL441992.2	Yes
-0.583298	3.25737	11.2422	0.00730152	0.034906	1.4571	ENSG00000198618	PPIAP22	Yes
-0.583237	3.48927	15.2298	0.00293351	0.0198514	1.70221	ENSG00000159958	TNFRSF13C	Yes
-0.582942	5.90042	40.4536	8.14e-05	0.00168764	2.77272	ENSG00000146386	ABRACL	Yes
-0.581754	6.5061	42.5389	6.62e-05	0.00144362	2.84055	ENSG00000113916	BCL6	Yes
-0.58173	4.35505	28.514	0.000325272	0.00462692	2.33471	ENSG00000188372	ZP3	Yes
-0.581693	6.5614	16.765	0.00215113	0.0162908	1.78806	ENSG00000167508	MVD	Yes
-0.581581	2.11542	14.7198	0.00326659	0.021242	1.6728	ENSG00000260083	MIR762HG	Yes
-0.57793	5.33416	48.9834	3.67e-05	0.000953361	3.02074	ENSG00000261659	Z92544.1	Yes
-0.577828	2.86539	32.9083	0.000186636	0.00305119	2.51553	ENSG00000115844	DLX2	Yes
-0.577479	7.64397	24.1287	0.000607088	0.00721424	2.14181	ENSG00000118985	ELL2	Yes
-0.577268	2.15502	11.4555	0.006922	0.0337278	1.47201	ENSG00000088826	SMOX	Yes
-0.576694	5.61571	45.9762	4.79e-05	0.00113776	2.94395	ENSG00000152661	GJA1	Yes
-0.57584	6.89219	17.9429	0.00171701	0.0142021	1.84765	ENSG00000063241	ISOC2	Yes
-0.575344	7.31605	111.228	9.52e-07	6.44e-05	4.19114	ENSG00000172893	DHCR7	Yes
-0.57399	6.53769	23.8572	0.000632703	0.00746554	2.12694	ENSG00000122140	MRPS2	Yes
-0.57367	5.09313	26.0668	0.000456318	0.00586724	2.23157	ENSG00000183763	TRAIP	Yes
-0.573341	6.64668	17.1241	0.00200606	0.0155749	1.80757	ENSG00000170291	ELP5	Yes
-0.572689	4.57236	57.1922	1.89e-05	0.000597078	3.22397	ENSG00000117013	KCNQ4	Yes
-0.572149	2.58798	23.8386	0.000634507	0.00748155	2.12601	ENSG00000259479	SORD2P	Yes
-0.57175	2.92377	12.4211	0.00547527	0.0292364	1.53408	ENSG00000151615	POU4F2	Yes
-0.569425	4.04208	52.9345	2.64e-05	0.000758437	3.12008	ENSG00000145569	OTULINL	Yes
-0.569271	4.64226	31.1846	0.000230383	0.00358401	2.44563	ENSG00000196091	MYBPC1	Yes
-0.568741	3.25639	22.448	0.0007886	0.00862778	2.0641	ENSG00000172339	ALG14	Yes
-0.568506	4.06902	49.1421	3.62e-05	0.000946959	3.02367	ENSG00000287064	AL606500.1	Yes
-0.568286	7.81148	124.436	5.65e-07	4.39e-05	4.35759	ENSG00000111666	CHPT1	Yes
-0.568274	3.54271	10.3357	0.00922298	0.0402344	1.3954	ENSG00000254093	PINX1	Yes
-0.566529	6.78837	13.45	0.00431581	0.0252796	1.59723	ENSG00000169689	CENPX	Yes
-0.566033	5.65162	28.1278	0.000342604	0.00480624	2.31819	ENSG00000173638	SLC19A1	Yes
-0.565915	5.59898	26.1462	0.000451167	0.00584012	2.23358	ENSG00000051180	RAD51	Yes
-0.565585	1.52617	9.82638	0.010571	0.0438483	1.35805	ENSG00000196656	AC004057.1	Yes
-0.563487	2.76608	15.2518	0.00292011	0.0198249	1.70279	ENSG00000131944	FAAP24	Yes
-0.562599	3.39611	32.316	0.000200442	0.00321092	2.49337	ENSG00000174469	CNTNAP2	Yes
-0.562107	6.96417	26.5199	0.000427841	0.00561979	2.25028	ENSG00000167513	CDT1	Yes
-0.561986	4.86282	17.487	0.00187128	0.0149452	1.8255	ENSG00000023902	PLEKHO1	Yes
-0.561669	4.60343	20.9611	0.00100604	0.0101137	1.99509	ENSG00000172731	LRRC20	Yes
-0.559946	1.27197	15.644	0.00269276	0.0188798	1.724	ENSG00000261949	GFY	Yes
-0.558959	5.07147	16.3511	0.00233433	0.0171362	1.76608	ENSG00000178718	RPP25	Yes
-0.558812	5.93545	23.2241	0.00069767	0.0079351	2.10045	ENSG00000135439	AGAP2	Yes
-0.558785	5.54629	10.0882	0.00985021	0.0419412	1.37736	ENSG00000183617	MRPL54	Yes
-0.558443	8.4179	59.6255	1.58e-05	0.000529376	3.27624	ENSG00000079459	FDFT1	Yes
-0.556401	5.6102	78.3679	4.71e-06	0.00021857	3.66041	ENSG00000265843	LINC01029	Yes
-0.556059	2.42551	12.4386	0.00545263	0.0291654	1.53513	ENSG00000258645	HSPE1P2	Yes
-0.555761	4.03178	20.8657	0.00102231	0.0101988	1.99145	ENSG00000176532	PRR15	Yes
-0.555419	5.25309	74.1732	6.03e-06	0.000257463	3.58928	ENSG00000117016	RIMS3	Yes
-0.55503	2.82624	22.7091	0.000756498	0.00842076	2.07465	ENSG00000115255	REEP6	Yes
-0.554774	4.62512	13.2931	0.00447191	0.0258357	1.58778	ENSG00000132661	NXT1	Yes
-0.554531	5.9745	16.089	0.00246004	0.0177778	1.75012	ENSG00000174939	ASPHD1	Yes
-0.554376	3.62591	9.59001	0.0112772	0.0455558	1.34146	ENSG00000215030	RPL13P12	Yes
-0.553758	1.71099	10.5751	0.00866142	0.0385495	1.41398	ENSG00000125462	C1orf61	Yes
-0.553745	3.73976	10.6814	0.00842552	0.0379895	1.42034	ENSG00000138030	KHK	Yes
-0.553452	6.98842	29.269	0.000294332	0.00428744	2.3678	ENSG00000123983	ACSL3	Yes
-0.553059	7.06957	17.0748	0.00202529	0.0157097	1.80383	ENSG00000100029	PES1	Yes
-0.552816	2.87422	12.4403	0.00545042	0.0291654	1.53513	ENSG00000270175	AC023509.3	Yes
-0.552627	2.62458	9.18373	0.0126292	0.0490035	1.30977	ENSG00000261342	AC006538.1	Yes
-0.552407	6.11483	50.2903	3.28e-05	0.000894391	3.04847	ENSG00000168243	GNG4	Yes
-0.552111	5.01039	15.3886	0.00283824	0.0194749	1.71052	ENSG00000223572	CKMT1A	Yes
-0.551999	2.80238	28.0315	0.000347099	0.00483681	2.31544	ENSG00000133874	RNF122	Yes
-0.551912	2.16085	21.6561	0.000896476	0.00943219	2.02539	ENSG00000224837	GCSHP5	Yes
-0.551658	6.00869	11.4629	0.00690938	0.0336979	1.4724	ENSG00000106268	NUDT1	Yes
-0.551139	5.58526	17.1832	0.00198334	0.0154529	1.81099	ENSG00000100142	POLR2F	Yes
-0.550668	9.4978	163.217	1.57e-07	1.69e-05	4.77328	ENSG00000072210	ALDH3A2	Yes
-0.550269	2.18034	10.6276	0.00854391	0.0382405	1.41748	ENSG00000158258	CLSTN2	Yes
-0.55022	5.05387	15.9747	0.00251744	0.0179977	1.74478	ENSG00000077348	EXOSC5	Yes
-0.549829	5.33058	20.8474	0.00102548	0.0102169	1.99068	ENSG00000131188	PRR7	Yes
-0.548942	3.21227	21.505	0.000919026	0.00960293	2.0176	ENSG00000240583	AQP1	Yes
-0.548812	3.98861	24.3759	0.000584831	0.00701966	2.15368	ENSG00000109861	CTSC	Yes
-0.54873	4.31987	9.67859	0.011006	0.0449362	1.3474	ENSG00000053501	USE1	Yes
-0.548443	8.67148	27.011	0.000399348	0.00535901	2.27092	ENSG00000034510	TMSB10	Yes
-0.548174	6.83049	20.6721	0.00105632	0.0103878	1.98347	ENSG00000140990	NDUFB10	Yes
-0.548114	3.44461	36.1947	0.000127836	0.00233317	2.63205	ENSG00000213420	GPC2	Yes
-0.547395	6.55074	15.2929	0.00289524	0.0197069	1.70538	ENSG00000079462	PAFAH1B3	Yes
-0.547056	2.37804	11.6793	0.00654915	0.032615	1.48658	ENSG00000188277	C15orf62	Yes
-0.547001	2.60444	25.3674	0.000504885	0.00629993	2.20066	ENSG00000157510	AFAP1L1	Yes
-0.546977	5.56304	23.1547	0.00070527	0.0080052	2.09663	ENSG00000164087	POC1A	Yes
-0.546843	6.32869	12.3882	0.00551817	0.0293753	1.53202	ENSG00000172366	MCRIP2	Yes
-0.546747	1.67463	11.5093	0.00683018	0.0334953	1.47502	ENSG00000196503	ARL9	Yes
-0.546374	5.90058	33.2088	0.00018007	0.0029811	2.52562	ENSG00000100285	NEFH	Yes
-0.546102	5.7034	66.7943	9.59e-06	0.000372778	3.42855	ENSG00000204856	FAM216A	Yes
-0.545859	7.79137	22.357	0.000800177	0.00870654	2.06015	ENSG00000173457	PPP1R14B	Yes
-0.545809	3.87207	19.2657	0.00134873	0.0123073	1.90984	ENSG00000196208	GREB1	Yes
-0.545491	0.852208	10.8906	0.00883759	0.0391034	1.40779	ENSG00000160963	COL26A1	Yes
-0.544137	6.33432	14.5905	0.00335819	0.021672	1.6641	ENSG00000213619	NDUFS3	Yes
-0.544078	2.59854	9.79193	0.0106705	0.0440532	1.35602	ENSG00000269918	AF131215.6	Yes
-0.54392	6.08314	18.0164	0.00169361	0.014078	1.85146	ENSG00000162062	TEDC2	Yes
-0.543912	6.66091	11.7353	0.00645981	0.0322855	1.49099	ENSG00000198832	SELENOM	Yes
-0.543711	7.06068	117.858	7.28e-07	5.26e-05	4.27881	ENSG00000113645	WWC1	Yes
-0.543637	7.61972	9.19498	0.0125892	0.0489051	1.31065	ENSG00000157214	STEAP2	Yes
-0.543595	6.31324	16.2337	0.00238968	0.0173821	1.7599	ENSG00000131153	GINS2	Yes
-0.542052	9.47214	62.8784	1.25e-05	0.000452518	3.34436	ENSG00000171388	APLN	Yes
-0.542027	2.43438	10.6024	0.00860011	0.0383482	1.41626	ENSG00000217094	PPIAP31	Yes
-0.541991	5.82527	28.139	0.000342086	0.00480624	2.31819	ENSG00000173599	PC	Yes
-0.541888	6.74404	20.5075	0.0010863	0.0105954	1.97488	ENSG00000007264	MATK	Yes
-0.54158	6.21099	54.9126	2.25e-05	0.000681038	3.16683	ENSG00000110063	DCPS	Yes
-0.541524	5.21071	11.2421	0.00730168	0.034906	1.4571	ENSG00000244187	TMEM141	Yes
-0.541266	4.67861	17.8751	0.00173896	0.0142985	1.84471	ENSG00000058799	YIPF1	Yes
-0.541166	6.33958	23.1448	0.000706367	0.00801221	2.09625	ENSG00000165644	COMTD1	Yes
-0.541048	6.84732	112.618	8.99e-07	6.13e-05	4.21262	ENSG00000183111	ARHGEF37	Yes
-0.541009	4.19242	14.2159	0.00364144	0.0226681	1.64459	ENSG00000121211	MND1	Yes
-0.540454	4.94332	11.6128	0.00665744	0.0329188	1.48256	ENSG00000160200	CBS	Yes
-0.540185	3.05174	43.6884	5.93e-05	0.00133644	2.87405	ENSG00000151224	MAT1A	Yes
-0.54005	6.11301	16.784	0.00214317	0.0162764	1.78844	ENSG00000130005	GAMT	Yes
-0.538993	6.22764	14.3618	0.00352782	0.0221923	1.6538	ENSG00000114767	RRP9	Yes
-0.538923	4.11352	14.3629	0.00352703	0.0221923	1.6538	ENSG00000179967	PPP1R14BP3	Yes
-0.538856	5.77888	19.5094	0.00129167	0.0119498	1.92264	ENSG00000137404	NRM	Yes
-0.538289	3.33223	41.7903	7.12e-05	0.00153563	2.81371	ENSG00000010319	SEMA3G	Yes
-0.538159	4.39295	57.9766	1.78e-05	0.00057312	3.24175	ENSG00000145365	TIFA	Yes
-0.537834	2.11323	17.9264	0.00172234	0.0142305	1.84678	ENSG00000138741	TRPC3	Yes
-0.53751	3.28384	10.434	0.00898709	0.0395805	1.40252	ENSG00000166426	CRABP1	Yes
-0.537203	5.0894	15.4465	0.00280446	0.0193704	1.71286	ENSG00000007255	TRAPPC6A	Yes
-0.537181	3.81959	18.1112	0.00166397	0.0139356	1.85587	ENSG00000100604	CHGA	Yes
-0.536861	4.58894	24.8472	0.000545071	0.00670774	2.17342	ENSG00000100575	TIMM9	Yes
-0.536221	6.61415	37.2331	0.000114082	0.00216354	2.66483	ENSG00000166840	GLYATL1	Yes
-0.535622	4.5551	46.6254	4.52e-05	0.00109183	2.96185	ENSG00000081277	PKP1	Yes
-0.534165	6.06266	13.6325	0.00414234	0.0246387	1.60838	ENSG00000145494	NDUFS6	Yes
-0.533895	4.54458	12.7434	0.00507554	0.0279598	1.55347	ENSG00000130748	TMEM160	Yes
-0.533752	7.54565	18.1883	0.00164035	0.0138234	1.85939	ENSG00000171345	KRT19	Yes
-0.533637	5.08435	11.4801	0.0068799	0.0336448	1.47308	ENSG00000148291	SURF2	Yes
-0.533234	4.99631	26.4048	0.000434868	0.00568083	2.24559	ENSG00000236081	ELFN1-AS1	Yes
-0.532807	5.72573	19.397	0.00131763	0.0121294	1.91616	ENSG00000166166	TRMT61A	Yes
-0.532793	5.46691	10.904	0.00795581	0.036659	1.43582	ENSG00000204922	UQCC3	Yes
-0.532418	5.77293	17.3829	0.0019088	0.0150933	1.82122	ENSG00000162004	CCDC78	Yes
-0.53241	6.08652	81.0303	4.05e-06	0.000195675	3.70846	ENSG00000117394	SLC2A1	Yes
-0.53168	3.82846	39.4533	9.02e-05	0.00180996	2.74233	ENSG00000215478	CES5AP1	Yes
-0.531461	5.96133	12.6677	0.00516621	0.0282451	1.54906	ENSG00000182154	MRPL41	Yes
-0.531269	4.74885	39.1328	9.32e-05	0.00184575	2.73383	ENSG00000171612	SLC25A33	Yes
-0.530943	5.70726	10.396	0.00907745	0.0398387	1.39969	ENSG00000239672	NME1	Yes
-0.530405	3.77596	16.5793	0.00223111	0.0166807	1.77779	ENSG00000138050	THUMPD2	Yes
-0.530402	2.47772	12.0968	0.0059164	0.030642	1.51368	ENSG00000106336	FBXO24	Yes
-0.528828	6.52965	18.8055	0.00146495	0.0130162	1.88551	ENSG00000168393	DTYMK	Yes
-0.527931	4.42069	50.5516	3.21e-05	0.000880657	3.05519	ENSG00000163083	INHBB	Yes
-0.527766	6.38953	16.1673	0.00242167	0.0175613	1.75544	ENSG00000131650	KREMEN2	Yes
-0.527752	5.01996	21.2759	0.000954532	0.00981435	2.00814	ENSG00000136933	RABEPK	Yes
-0.527629	5.85041	41.0629	7.66e-05	0.00162141	2.79011	ENSG00000159259	CHAF1B	Yes
-0.527063	7.23448	18.3686	0.00158659	0.0135936	1.86667	ENSG00000105655	ISYNA1	Yes
-0.527025	6.43237	13.6852	0.00409384	0.0244428	1.61185	ENSG00000164611	PTTG1	Yes
-0.526651	5.64151	13.1528	0.00461734	0.0263568	1.57911	ENSG00000197345	MRPL21	Yes
-0.526377	5.73734	54.8879	2.26e-05	0.000681038	3.16683	ENSG00000130193	THEM6	Yes
-0.526013	6.4485	17.5517	0.00184838	0.0148332	1.82876	ENSG00000065054	SLC9A3R2	Yes
-0.525908	2.17462	11.1634	0.00744785	0.0353218	1.45196	ENSG00000075884	ARHGAP15	Yes
-0.524717	2.94823	16.2765	0.00236929	0.0172941	1.7621	ENSG00000255650	FAM222A-AS1	Yes
-0.523774	5.66996	9.2438	0.0124174	0.0485197	1.31408	ENSG00000228300	FAM174C	Yes
-0.523343	6.3929	12.7235	0.00509924	0.0280349	1.5523	ENSG00000277972	CISD3	Yes
-0.522829	5.25273	9.92331	0.010297	0.0430879	1.36564	ENSG00000198816	ZNF358	Yes
-0.522593	2.09592	16.7255	0.00216786	0.0163758	1.7858	ENSG00000233461	AL445524.1	Yes
-0.522584	6.82774	15.2043	0.0029492	0.0199172	1.70077	ENSG00000133316	WDR74	Yes
-0.522132	3.70487	26.3019	0.000441265	0.00574642	2.2406	ENSG00000106688	SLC1A1	Yes
-0.522069	2.27601	13.2996	0.00446536	0.0258237	1.58798	ENSG00000240036	AC104563.1	Yes
-0.52092	5.42818	34.4549	0.000155633	0.00268351	2.5713	ENSG00000120254	MTHFD1L	Yes
-0.520752	2.9793	30.9397	0.000237553	0.00367504	2.43474	ENSG00000152076	CCDC74B	Yes
-0.520726	3.58954	12.1955	0.00577775	0.0302049	1.51992	ENSG00000152256	PDK1	Yes
-0.520531	1.14428	9.35281	0.0120439	0.0475497	1.32285	ENSG00000241431	RPL37P6	Yes
-0.520037	6.72186	50.1444	3.32e-05	0.00090255	3.04453	ENSG00000128165	ADM2	Yes
-0.519942	4.24068	14.1728	0.00367586	0.0227947	1.64217	ENSG00000105516	DBP	Yes
-0.519885	6.70913	13.2785	0.00448681	0.025877	1.58709	ENSG00000129255	MPDU1	Yes
-0.519318	6.89025	16.9171	0.0020882	0.0160103	1.7956	ENSG00000135940	COX5B	Yes
-0.519283	7.06193	19.2714	0.00134735	0.0123014	1.91005	ENSG00000145912	NHP2	Yes
-0.519151	4.14113	20.2144	0.00114224	0.0109997	1.95862	ENSG00000204103	MAFB	Yes
-0.519041	1.49203	11.3772	0.00705841	0.0341831	1.46619	ENSG00000119686	FLVCR2	Yes
-0.518728	2.20662	9.6065	0.0112261	0.0454373	1.34259	ENSG00000150672	DLG2	Yes
-0.517835	7.10786	22.4404	0.000789554	0.00862778	2.0641	ENSG00000105364	MRPL4	Yes
-0.517806	1.47531	10.0132	0.0100505	0.0424286	1.37234	ENSG00000135447	PPP1R1A	Yes
-0.517543	8.12909	17.1324	0.00200288	0.0155639	1.80788	ENSG00000108106	UBE2S	Yes
-0.517322	6.108	15.732	0.00264469	0.0186373	1.72962	ENSG00000104976	SNAPC2	Yes
-0.517133	5.63136	15.267	0.00291086	0.0197943	1.70346	ENSG00000130822	PNCK	Yes
-0.516943	3.20896	12.1619	0.00582453	0.0303544	1.51778	ENSG00000284668	LINC02780	Yes
-0.516267	4.79312	22.3134	0.000805791	0.00874202	2.05839	ENSG00000102393	GLA	Yes
-0.51577	4.64749	18.6481	0.00150744	0.0131997	1.87944	ENSG00000167183	PRR15L	Yes
-0.515478	5.73313	14.9751	0.00309448	0.0205659	1.68685	ENSG00000171960	PPIH	Yes
-0.515057	6.76437	92.3134	2.24e-06	0.000128367	3.89155	ENSG00000113657	DPYSL3	Yes
-0.514922	4.75096	36.9557	0.000117575	0.00220229	2.65712	ENSG00000069399	BCL3	Yes
-0.514483	7.7406	12.6285	0.00521387	0.0283997	1.54669	ENSG00000090273	NUDC	Yes
-0.513629	5.55027	14.1028	0.00373258	0.0229955	1.63836	ENSG00000184508	HDDC3	Yes
-0.513609	8.3933	49.5043	3.51e-05	0.000930409	3.03133	ENSG00000189060	H1-0	Yes
-0.513427	5.60123	16.3217	0.00234803	0.017199	1.7645	ENSG00000037897	METTL1	Yes
-0.51337	7.25272	32.101	0.000205754	0.00327091	2.48533	ENSG00000116649	SRM	Yes
-0.513085	4.68368	13.9713	0.00384206	0.023394	1.6309	ENSG00000005448	WDR54	Yes
-0.51255	3.13486	12.4964	0.00537857	0.0289525	1.53831	ENSG00000280120	AC073857.1	Yes
-0.512546	6.8042	14.8235	0.00319537	0.0210273	1.67722	ENSG00000126890	CTAG2	Yes
-0.51253	5.9208	11.3335	0.0071361	0.0344197	1.46319	ENSG00000161981	SNRNP25	Yes
-0.512099	2.10331	10.0694	0.00990006	0.042057	1.37616	ENSG00000233247	AC002524.1	Yes
-0.511986	6.64852	12.2015	0.0057695	0.0301806	1.52027	ENSG00000183011	NAA38	Yes
-0.511213	5.60302	18.13	0.00165818	0.0139126	1.85659	ENSG00000147804	SLC39A4	Yes
-0.510978	2.72873	15.799	0.00260882	0.0184866	1.73314	ENSG00000186132	C2orf76	Yes
-0.510926	7.07279	20.0722	0.00117064	0.0111894	1.9512	ENSG00000146670	CDCA5	Yes
-0.510762	2.81165	20.1558	0.00115384	0.0110731	1.95573	ENSG00000161940	BCL6B	Yes
-0.510513	6.13315	15.0473	0.00304779	0.0203088	1.69232	ENSG00000106605	BLVRA	Yes
-0.509704	2.56276	18.8503	0.00145311	0.0129417	1.88801	ENSG00000184937	WT1	Yes
-0.509647	3.66833	36.2254	0.000127403	0.00232893	2.63284	ENSG00000160117	ANKLE1	Yes
-0.509612	6.16825	26.1424	0.000451411	0.00584012	2.23358	ENSG00000051596	THOC3	Yes
-0.509561	6.31911	10.3853	0.00910315	0.0399201	1.39881	ENSG00000179271	GADD45GIP1	Yes
-0.50954	3.05807	11.1748	0.00742661	0.0352465	1.45288	ENSG00000278023	RDM1	Yes
-0.509261	6.84953	29.7721	0.000275666	0.00407956	2.38939	ENSG00000122034	GTF3A	Yes
-0.508663	2.97588	10.6685	0.00845362	0.0380606	1.41952	ENSG00000127084	FGD3	Yes
-0.508349	4.98937	10.7811	0.00821119	0.0374536	1.42651	ENSG00000205138	SDHAF1	Yes
-0.508331	7.53256	17.1648	0.00199041	0.0154894	1.80997	ENSG00000089685	BIRC5	Yes
-0.508253	7.29951	12.2678	0.00567873	0.0298835	1.52457	ENSG00000176046	NUPR1	Yes
-0.50809	6.27581	12.3966	0.0055072	0.0293506	1.53238	ENSG00000161888	SPC24	Yes
-0.508055	7.12661	12.7867	0.00502462	0.0277709	1.55641	ENSG00000175756	AURKAIP1	Yes
-0.507842	6.37019	13.6847	0.00409424	0.0244428	1.61185	ENSG00000179958	DCTPP1	Yes
-0.507486	6.45954	20.5964	0.00106998	0.0104852	1.97943	ENSG00000048162	NOP16	Yes
-0.507413	3.9037	19.2758	0.00134631	0.0123014	1.91005	ENSG00000160999	SH2B2	Yes
-0.507289	6.74617	35.7711	0.000134015	0.00240507	2.61887	ENSG00000124766	SOX4	Yes
-0.50718	8.82686	90.7037	2.43e-06	0.000136286	3.86555	ENSG00000134333	LDHA	Yes
-0.507055	6.34067	34.5823	0.000153367	0.00265606	2.57576	ENSG00000182379	NXPH4	Yes
-0.506891	7.73176	25.3802	0.000503941	0.00629757	2.20083	ENSG00000168268	NT5DC2	Yes
-0.506797	4.2633	10.0769	0.00988005	0.0420049	1.3767	ENSG00000204315	FKBPL	Yes
-0.506144	2.5013	12.271	0.00567433	0.0298698	1.52477	ENSG00000149403	GRIK4	Yes
-0.505998	6.61042	58.1028	1.77e-05	0.000570556	3.2437	ENSG00000120915	EPHX2	Yes
-0.50593	6.63362	11.1815	0.00741392	0.035224	1.45316	ENSG00000042753	AP2S1	Yes
-0.505872	6.93794	16.2766	0.00236925	0.0172941	1.7621	ENSG00000101412	E2F1	Yes
-0.505745	6.83815	10.46	0.00892618	0.0393921	1.40459	ENSG00000214530	STARD10	Yes
-0.505615	4.74059	12.8432	0.00495904	0.0275359	1.5601	ENSG00000260001	TGFBR3L	Yes
-0.505569	6.29642	10.8206	0.00812807	0.0372065	1.42938	ENSG00000156411	ATP5MPL	Yes
-0.505323	5.76138	22.5137	0.00078037	0.00857791	2.06662	ENSG00000226950	DANCR	Yes
-0.504757	4.3674	10.6439	0.00850777	0.0381768	1.4182	ENSG00000083807	SLC27A5	Yes
-0.504751	2.58668	9.10375	0.0129181	0.0498103	1.30268	ENSG00000233913	RPL10P9	Yes
-0.503502	6.46948	12.1681	0.0058158	0.0303319	1.5181	ENSG00000163344	PMVK	Yes
-0.50344	7.08828	60.336	1.5e-05	0.000515177	3.28804	ENSG00000012660	ELOVL5	Yes
-0.503427	4.50915	12.16	0.00582724	0.030359	1.51771	ENSG00000233762	RPS15P4	Yes
-0.503055	4.03442	25.5295	0.000493095	0.00619912	2.20767	ENSG00000154328	NEIL2	Yes
-0.502983	5.03294	10.9388	0.00788527	0.0364591	1.43819	ENSG00000254531	AP001816.1	Yes
-0.502957	4.79189	17.0862	0.00202081	0.0156822	1.80459	ENSG00000132423	COQ3	Yes
-0.502392	9.33958	22.9954	0.000723091	0.008132	2.0898	ENSG00000166165	CKB	Yes
-0.50223	5.86039	18.3405	0.00159483	0.013616	1.86595	ENSG00000145220	LYAR	Yes
-0.5021	3.30811	16.2925	0.00236173	0.0172691	1.76273	ENSG00000214756	CSKMT	Yes
-0.50209	5.31369	11.6967	0.00652119	0.0325145	1.48792	ENSG00000147383	NSDHL	Yes
-0.501874	5.40228	63.1478	1.23e-05	0.000445409	3.35124	ENSG00000198435	NRARP	Yes
-0.501378	3.76054	10.6478	0.00849918	0.0381689	1.41829	ENSG00000132821	VSTM2L	Yes
-0.501365	5.32393	12.8689	0.00492955	0.0274419	1.56159	ENSG00000163923	RPL39L	Yes
-0.501296	2.97876	9.97564	0.0101526	0.0426957	1.36962	ENSG00000167733	HSD11B1L	Yes
-0.501139	6.88197	23.102	0.000711104	0.00803865	2.09482	ENSG00000164081	TEX264	Yes
-0.500558	5.91139	11.4755	0.00688772	0.033647	1.47305	ENSG00000107833	NPM3	Yes
-0.500469	6.88338	10.9439	0.00787503	0.0364591	1.43819	ENSG00000188186	LAMTOR4	Yes
-0.499889	5.95112	53.0397	2.62e-05	0.000755493	3.12177	ENSG00000181938	GINS3	Yes
-0.499882	5.0689	11.6691	0.00656568	0.0326681	1.48588	ENSG00000185608	MRPL40	Yes
-0.498681	3.22752	21.5392	0.000913858	0.00956089	2.0195	ENSG00000136867	SLC31A2	Yes
-0.498596	6.92445	16.255	0.0023795	0.0173441	1.76085	ENSG00000177685	CRACR2B	Yes
-0.498361	6.93889	15.1826	0.00296259	0.0199628	1.69978	ENSG00000185920	PTCH1	Yes
-0.498255	8.26688	21.1215	0.000979401	0.00995973	2.00175	ENSG00000106628	POLD2	Yes
-0.497816	4.54744	11.8115	0.0063404	0.031966	1.49531	ENSG00000198546	ZNF511	Yes
-0.497746	6.52525	18.5888	0.00152383	0.0132735	1.87702	ENSG00000103253	HAGHL	Yes
-0.497706	6.49545	31.9177	0.000210417	0.00331977	2.47889	ENSG00000117877	CD3EAP	Yes
-0.49766	5.26232	11.4337	0.00695965	0.0338817	1.47004	ENSG00000108961	RANGRF	Yes
-0.497599	8.74943	70.2375	7.68e-06	0.000312225	3.50553	ENSG00000164104	HMGB2	Yes
-0.497517	6.62613	9.6123	0.0112082	0.0453979	1.34296	ENSG00000277791	PSMB3	Yes
-0.496873	7.33335	12.511	0.00536004	0.0289075	1.53899	ENSG00000178982	EIF3K	Yes
-0.495772	6.87962	12.7261	0.00509615	0.0280349	1.5523	ENSG00000112514	CUTA	Yes
-0.495083	5.82306	12.9618	0.00482469	0.027087	1.56724	ENSG00000177674	AGTRAP	Yes
-0.494393	6.68138	10.7503	0.00827665	0.0375982	1.42483	ENSG00000147123	NDUFB11	Yes
-0.494099	4.69979	17.7831	0.00176927	0.0144544	1.84	ENSG00000213442	RPL18AP3	Yes
-0.493711	5.04915	23.5495	0.00066333	0.00766453	2.11551	ENSG00000102967	DHODH	Yes
-0.493214	4.11948	15.2566	0.0029172	0.0198132	1.70304	ENSG00000165948	IFI27L1	Yes
-0.492662	2.33799	12.735	0.00508558	0.0279875	1.55304	ENSG00000175536	LIPT2	Yes
-0.492353	5.75546	14.5257	0.0034052	0.0217901	1.66174	ENSG00000169750	RAC3	Yes
-0.491922	2.58012	15.6297	0.00270064	0.0189193	1.7231	ENSG00000116771	AGMAT	Yes
-0.491799	4.55818	10.6652	0.00846085	0.0380727	1.41939	ENSG00000214274	ANG	Yes
-0.491694	5.80264	52.0816	2.83e-05	0.000792513	3.10099	ENSG00000130054	FAM155B	Yes
-0.491474	6.00335	9.72643	0.0108629	0.0445065	1.35158	ENSG00000107872	FBXL15	Yes
-0.491416	5.18303	28.2957	0.000334938	0.00474978	2.32333	ENSG00000115541	HSPE1	Yes
-0.491116	3.77578	12.3487	0.00557024	0.0295171	1.52993	ENSG00000234851	RPL23AP42	Yes
-0.490693	8.13717	31.9847	0.000208699	0.00329578	2.48204	ENSG00000163631	ALB	Yes
-0.490402	7.52745	22.573	0.000773029	0.00853653	2.06872	ENSG00000130204	TOMM40	Yes
-0.490304	3.22743	10.7477	0.00828224	0.0376035	1.42477	ENSG00000167397	VKORC1	Yes
-0.489566	4.2828	9.56968	0.0113405	0.0457012	1.34007	ENSG00000100319	ZMAT5	Yes
-0.489546	4.1092	41.4804	7.34e-05	0.0015753	2.80264	ENSG00000179598	PLD6	Yes
-0.488821	5.82495	24.8419	0.0005455	0.00670774	2.17342	ENSG00000005189	REXO5	Yes
-0.488597	4.18576	10.1235	0.0097578	0.0416965	1.3799	ENSG00000106927	AMBP	Yes
-0.48803	1.95708	11.1095	0.00755015	0.035616	1.44835	ENSG00000228889	UBAC2-AS1	Yes
-0.487783	4.20312	14.0278	0.00379457	0.0232403	1.63376	ENSG00000135119	RNFT2	Yes
-0.487258	5.75263	11.6737	0.00655832	0.0326493	1.48613	ENSG00000153774	CFDP1	Yes
-0.487026	4.3463	39.9425	8.58e-05	0.00174958	2.75707	ENSG00000104147	OIP5	Yes
-0.486638	5.18001	35.7531	0.000134285	0.00240733	2.61846	ENSG00000167523	SPATA33	Yes
-0.485503	4.78366	9.63898	0.0111263	0.0451743	1.34511	ENSG00000241837	ATP5PO	Yes
-0.485046	4.5489	14.184	0.0036669	0.0227757	1.64253	ENSG00000129355	CDKN2D	Yes
-0.484359	6.33768	75.1702	5.68e-06	0.000246331	3.60848	ENSG00000184613	NELL2	Yes
-0.484097	1.15041	9.88693	0.0103988	0.04336	1.36291	ENSG00000172602	RND1	Yes
-0.483816	7.64209	20.7593	0.00104083	0.0103104	1.98672	ENSG00000108179	PPIF	Yes
-0.483679	6.11493	14.7996	0.00321156	0.0210427	1.6769	ENSG00000269893	SNHG8	Yes
-0.483517	2.51115	9.44599	0.0117354	0.0467513	1.33021	ENSG00000180720	CHRM4	Yes
-0.483352	8.02668	16.4742	0.00227797	0.0169232	1.77152	ENSG00000127884	ECHS1	Yes
-0.483171	7.5325	17.705	0.0017955	0.0145982	1.8357	ENSG00000100075	SLC25A1	Yes
-0.483027	3.29487	21.5534	0.000911724	0.00955052	2.01997	ENSG00000140511	HAPLN3	Yes
-0.482358	6.92169	14.8197	0.00319794	0.0210318	1.67712	ENSG00000169683	LRRC45	Yes
-0.482119	3.35784	9.2377	0.0124387	0.0485576	1.31374	ENSG00000224578	HNRNPA1P48	Yes
-0.482061	4.40734	27.9691	0.000350046	0.00486165	2.31322	ENSG00000164362	TERT	Yes
-0.481378	3.00867	20.8	0.0010337	0.0102743	1.98825	ENSG00000130810	PPAN	Yes
-0.481356	5.71734	24.1864	0.000601803	0.00716673	2.14468	ENSG00000129195	PIMREG	Yes
-0.481285	6.89879	16.7574	0.00215437	0.0162948	1.78795	ENSG00000167965	MLST8	Yes
-0.481132	7.51996	64.1075	1.15e-05	0.000428676	3.36787	ENSG00000082781	ITGB5	Yes
-0.481098	7.12998	18.6184	0.00151562	0.0132235	1.87865	ENSG00000159399	HK2	Yes
-0.480982	4.61394	39.8181	8.69e-05	0.00176128	2.75417	ENSG00000176244	ACBD7	Yes
-0.480726	6.67899	12.8312	0.00497286	0.0275893	1.55926	ENSG00000204568	MRPS18B	Yes
-0.479375	7.20715	13.3661	0.00439843	0.0255869	1.59198	ENSG00000123136	DDX39A	Yes
-0.479324	5.18871	14.3532	0.00353444	0.0222172	1.65331	ENSG00000183605	SFXN4	Yes
-0.478842	6.69824	13.4104	0.00435459	0.0254127	1.59495	ENSG00000100097	LGALS1	Yes
-0.478814	2.98391	9.59463	0.0112628	0.0455467	1.34154	ENSG00000122694	GLIPR2	Yes
-0.478711	4.76872	10.529	0.00876618	0.0389105	1.40993	ENSG00000140443	IGF1R	Yes
-0.478666	7.07491	15.1353	0.00299203	0.0200686	1.69748	ENSG00000101365	IDH3B	Yes
-0.478635	6.14852	13.8713	0.00392783	0.023742	1.62448	ENSG00000103245	CIAO3	Yes
-0.478336	4.70079	13.6044	0.0041685	0.0247415	1.60657	ENSG00000184857	TMEM186	Yes
-0.47787	5.00376	14.4438	0.00346587	0.0220039	1.6575	ENSG00000118894	EEF2KMT	Yes
-0.477501	3.53646	16.766	0.00215073	0.0162908	1.78806	ENSG00000227615	AP001324.1	Yes
-0.477231	8.20989	20.7425	0.0010438	0.0103111	1.98669	ENSG00000160752	FDPS	Yes
-0.476684	8.99778	22.7944	0.000746361	0.00832456	2.07964	ENSG00000110492	MDK	Yes
-0.476652	6.87978	11.7672	0.00640952	0.0321314	1.49307	ENSG00000130731	METTL26	Yes
-0.476419	6.00898	11.8504	0.00628046	0.0317982	1.4976	ENSG00000126088	UROD	Yes
-0.476312	3.99893	15.4173	0.00282143	0.0193994	1.71221	ENSG00000233426	EIF3FP3	Yes
-0.476044	3.80324	10.6141	0.00857393	0.0382876	1.41694	ENSG00000150456	EEF1AKMT1	Yes
-0.475443	3.93068	35.2354	0.000142348	0.00251232	2.59993	ENSG00000135549	PKIB	Yes
-0.475361	5.47973	40.7517	7.9e-05	0.00165413	2.78143	ENSG00000141576	RNF157	Yes
-0.47536	6.9945	21.1049	0.000982114	0.00998074	2.00084	ENSG00000125520	SLC2A4RG	Yes
-0.475352	5.47674	13.6988	0.00408141	0.0244154	1.61234	ENSG00000175575	PAAF1	Yes
-0.475193	5.83618	17.5443	0.00185099	0.0148399	1.82857	ENSG00000174915	PTDSS2	Yes
-0.475033	1.2915	10.7012	0.00838231	0.0379133	1.42121	ENSG00000234694	AL139289.1	Yes
-0.474828	6.46901	11.2005	0.00737855	0.0351528	1.45404	ENSG00000177971	IMP3	Yes
-0.47479	3.65606	9.34758	0.0120615	0.0475967	1.32242	ENSG00000010626	LRRC23	Yes
-0.4745	2.44323	11.0307	0.00770271	0.0361102	1.44237	ENSG00000196456	ZNF775	Yes
-0.474331	5.46526	10.0177	0.0100384	0.042407	1.37256	ENSG00000096080	MRPS18A	Yes
-0.474182	7.02921	15.094	0.00301807	0.0201636	1.69543	ENSG00000077312	SNRPA	Yes
-0.474015	5.03774	50.3576	3.26e-05	0.000892238	3.04952	ENSG00000135245	HILPDA	Yes
-0.47393	2.91156	21.4337	0.000929903	0.0096622	2.01492	ENSG00000168621	GDNF	Yes
-0.473824	7.49461	15.1555	0.00297942	0.0200161	1.69862	ENSG00000169230	PRELID1	Yes
-0.47322	7.34639	16.3901	0.00231629	0.0170713	1.76773	ENSG00000167797	CDK2AP2	Yes
-0.473054	5.74177	9.85932	0.0104769	0.0435618	1.36089	ENSG00000131495	NDUFA2	Yes
-0.473023	2.71225	13.8732	0.00392624	0.023742	1.62448	ENSG00000075043	KCNQ2	Yes
-0.472999	7.74028	15.8087	0.00260364	0.018472	1.73348	ENSG00000099901	RANBP1	Yes
-0.472779	4.34453	23.5319	0.000665136	0.00767816	2.11474	ENSG00000213430	HSPD1P1	Yes
-0.472299	3.10263	11.72	0.00648403	0.0323775	1.48976	ENSG00000137331	IER3	Yes
-0.472255	5.99554	11.6669	0.00656928	0.0326763	1.48577	ENSG00000131652	THOC6	Yes
-0.472212	6.23297	10.8357	0.00809652	0.0370951	1.43068	ENSG00000175197	DDIT3	Yes
-0.471811	7.61135	13.0099	0.00477139	0.026969	1.56913	ENSG00000183207	RUVBL2	Yes
-0.471695	5.10593	9.94313	0.010242	0.0429635	1.3669	ENSG00000100908	EMC9	Yes
-0.471609	5.51745	26.7821	0.000412332	0.00546585	2.26234	ENSG00000175643	RMI2	Yes
-0.47148	3.24	26.0584	0.000456864	0.00586724	2.23157	ENSG00000099953	MMP11	Yes
-0.471412	7.21926	21.9397	0.000855917	0.00912604	2.03972	ENSG00000101057	MYBL2	Yes
-0.470938	6.29373	13.0355	0.00474334	0.0268923	1.57037	ENSG00000152082	MZT2B	Yes
-0.470414	7.61518	14.1613	0.00368509	0.0228292	1.64151	ENSG00000143314	MRPL24	Yes
-0.470176	5.65494	23.1066	0.000710598	0.00803837	2.09483	ENSG00000184220	CMSS1	Yes
-0.470175	5.23506	24.3317	0.000588738	0.00705641	2.15142	ENSG00000110057	UNC93B1	Yes
-0.469879	6.11499	11.3022	0.00719218	0.0345506	1.46154	ENSG00000099385	BCL7C	Yes
-0.469535	6.42156	11.8932	0.00621535	0.0315834	1.50054	ENSG00000102003	SYP	Yes
-0.468953	3.20846	17.4588	0.00188135	0.0149763	1.8246	ENSG00000164076	CAMKV	Yes
-0.46891	2.30366	16.0111	0.002499	0.0179368	1.74626	ENSG00000108932	SLC16A6	Yes
-0.468852	3.57852	12.9789	0.00480565	0.0270455	1.5679	ENSG00000226221	RPL26P19	Yes
-0.468772	5.52634	35.4844	0.000138399	0.00245736	2.60953	ENSG00000163170	BOLA3	Yes
-0.468596	4.68064	10.9425	0.00787782	0.0364591	1.43819	ENSG00000132004	FBXW9	Yes
-0.468161	8.83625	24.6015	0.000565382	0.00686512	2.16335	ENSG00000163931	TKT	Yes
-0.467845	3.92047	18.0043	0.00169742	0.0140957	1.85091	ENSG00000079215	SLC1A3	Yes
-0.4677	5.55809	14.8062	0.00320707	0.0210393	1.67697	ENSG00000270170	NCBP2AS2	Yes
-0.467565	6.33862	10.4139	0.0090348	0.0396933	1.40128	ENSG00000174775	HRAS	Yes
-0.467256	7.4514	23.529	0.000665428	0.00767816	2.11474	ENSG00000127564	PKMYT1	Yes
-0.467252	2.40822	14.8361	0.00318679	0.0209956	1.67787	ENSG00000242114	MTFP1	Yes
-0.467137	5.4989	9.74046	0.0108214	0.0443907	1.35271	ENSG00000198937	CCDC167	Yes
-0.467002	6.12142	13.1369	0.00463425	0.026427	1.57795	ENSG00000174851	YIF1A	Yes
-0.466996	6.73036	36.7203	0.00012064	0.00223962	2.64983	ENSG00000105011	ASF1B	Yes
-0.466957	6.02466	15.355	0.00285809	0.0195501	1.70885	ENSG00000181610	MRPS23	Yes
-0.466812	4.76656	11.3788	0.00705566	0.0341797	1.46623	ENSG00000253626	EIF5AL1	Yes
-0.466759	4.2944	16.9268	0.00208428	0.0160103	1.7956	ENSG00000183072	NKX2-5	Yes
-0.466176	6.87714	13.019	0.00476138	0.0269398	1.56961	ENSG00000110717	NDUFS8	Yes
-0.46604	2.49376	17.6822	0.00180325	0.0146256	1.83489	ENSG00000123810	B9D2	Yes
-0.465724	4.54615	12.1852	0.00579207	0.0302421	1.51939	ENSG00000066379	ZNRD1	Yes
-0.46537	5.48397	58.9018	1.66e-05	0.000549207	3.26026	ENSG00000158813	EDA	Yes
-0.465075	5.46514	11.8095	0.00634349	0.0319709	1.49524	ENSG00000103876	FAH	Yes
-0.465039	5.68218	32.9948	0.000184717	0.00303468	2.51789	ENSG00000179094	PER1	Yes
-0.464879	3.13672	27.6331	0.000366455	0.00505593	2.2962	ENSG00000115525	ST3GAL5	Yes
-0.464776	3.5669	18.671	0.00150117	0.0131997	1.87944	ENSG00000198756	COLGALT2	Yes
-0.464514	6.5102	22.6421	0.000764586	0.00848817	2.07119	ENSG00000173207	CKS1B	Yes
-0.464211	7.90829	15.8575	0.00257795	0.0183365	1.73668	ENSG00000130255	RPL36	Yes
-0.463751	6.76892	20.5562	0.00107732	0.0105262	1.97773	ENSG00000139579	NABP2	Yes
-0.463412	2.8699	18.195	0.00163831	0.0138234	1.85939	ENSG00000134533	RERG	Yes
-0.463357	4.61957	16.6388	0.0022051	0.0165522	1.78115	ENSG00000132196	HSD17B7	Yes
-0.463337	7.11476	17.6723	0.00180664	0.014646	1.83428	ENSG00000168476	REEP4	Yes
-0.463163	4.2873	11.5693	0.00672932	0.0331463	1.47956	ENSG00000010361	FUZ	Yes
-0.462883	7.60797	18.117	0.00166218	0.0139276	1.85612	ENSG00000168496	FEN1	Yes
-0.462864	7.02619	17.0231	0.00204565	0.0158308	1.8005	ENSG00000144867	SRPRB	Yes
-0.462786	3.49887	9.66587	0.0110445	0.0450186	1.34661	ENSG00000120068	HOXB8	Yes
-0.462689	6.12682	10.9335	0.00789607	0.0364844	1.43789	ENSG00000149541	B3GAT3	Yes
-0.46253	5.81038	16.9129	0.00208992	0.0160103	1.7956	ENSG00000103942	HOMER2	Yes
-0.462371	6.31322	29.5979	0.000281965	0.00415072	2.38188	ENSG00000214160	ALG3	Yes
-0.46229	4.46244	9.20041	0.01257	0.0488758	1.31091	ENSG00000249353	NPM1P27	Yes
-0.462145	4.66642	13.6637	0.00411354	0.0245198	1.61048	ENSG00000184451	CCR10	Yes
-0.462085	2.45687	10.8848	0.00799504	0.036779	1.4344	ENSG00000172345	STARD5	Yes
-0.461516	5.59838	10.2558	0.00941997	0.0407849	1.3895	ENSG00000175581	MRPL48	Yes
-0.461472	6.60785	10.1316	0.00973673	0.0416619	1.38026	ENSG00000099795	NDUFB7	Yes
-0.461147	3.5514	12.234	0.00572481	0.0300503	1.52215	ENSG00000143590	EFNA3	Yes
-0.461086	5.06311	12.8624	0.00493692	0.0274588	1.56132	ENSG00000125652	ALKBH7	Yes
-0.460879	6.90478	13.416	0.00434906	0.0253981	1.5952	ENSG00000007080	CCDC124	Yes
-0.460733	5.68403	10.5374	0.00874708	0.038879	1.41028	ENSG00000148335	NTMT1	Yes
-0.460598	6.23817	9.09343	0.0129559	0.0498773	1.3021	ENSG00000007520	TSR3	Yes
-0.460018	3.50269	23.0924	0.000712172	0.00804528	2.09446	ENSG00000160867	FGFR4	Yes
-0.459843	6.77129	19.7085	0.00124722	0.0117005	1.9318	ENSG00000173153	ESRRA	Yes
-0.459838	5.49662	27.0668	0.000396259	0.00532638	2.27357	ENSG00000173826	KCNH6	Yes
-0.459755	2.62814	9.09547	0.0129484	0.0498599	1.30225	ENSG00000225518	LINC01703	Yes
-0.459648	5.90637	23.2768	0.000691969	0.00788099	2.10342	ENSG00000169093	ASMTL	Yes
-0.459304	3.76589	9.62395	0.0111723	0.0453186	1.34372	ENSG00000235560	AC002310.1	Yes
-0.459245	6.8716	9.22155	0.0124954	0.0487077	1.3124	ENSG00000107874	CUEDC2	Yes
-0.459224	5.12642	11.6242	0.00663872	0.0328554	1.48339	ENSG00000182810	DDX28	Yes
-0.45918	6.19181	63.9822	1.16e-05	0.000431412	3.36511	ENSG00000140263	SORD	Yes
-0.458967	7.18598	12.9003	0.00489372	0.0273312	1.56334	ENSG00000171858	RPS21	Yes
-0.458826	4.55565	10.142	0.00970966	0.0415865	1.38105	ENSG00000243364	EFNA4	Yes
-0.458646	7.75226	15.5819	0.00272729	0.0189949	1.72136	ENSG00000092621	PHGDH	Yes
-0.458401	7.12391	16.8851	0.00210127	0.0160604	1.79424	ENSG00000172009	THOP1	Yes
-0.457741	3.03244	18.0321	0.00168865	0.0140502	1.85232	ENSG00000175868	CALCB	Yes
-0.457687	5.35859	15.4273	0.00281562	0.0193922	1.71237	ENSG00000120697	ALG5	Yes
-0.457525	5.31545	12.7833	0.00502864	0.0277839	1.55621	ENSG00000119705	SLIRP	Yes
-0.457323	6.88664	12.7514	0.00506611	0.0279263	1.55399	ENSG00000172500	FIBP	Yes
-0.456875	6.79135	42.1747	6.86e-05	0.00148637	2.82787	ENSG00000198720	ANKRD13B	Yes
-0.456804	8.69731	21.7688	0.000880086	0.00930397	2.03133	ENSG00000117632	STMN1	Yes
-0.456376	9.20382	17.6883	0.0018012	0.014616	1.83517	ENSG00000169083	AR	Yes
-0.45618	3.16499	14.5335	0.00339952	0.0217869	1.66181	ENSG00000272173	U47924.2	Yes
-0.455994	8.63552	14.621	0.00333634	0.0215475	1.6666	ENSG00000167468	GPX4	Yes
-0.455806	6.76659	22.2336	0.00081619	0.00882375	2.05435	ENSG00000175866	BAIAP2	Yes
-0.455589	5.77168	10.8798	0.00800537	0.0368062	1.43408	ENSG00000204220	PFDN6	Yes
-0.455396	7.61684	82.6563	3.7e-06	0.000183678	3.73594	ENSG00000112972	HMGCS1	Yes
-0.455318	5.58689	15.538	0.00275204	0.019111	1.71872	ENSG00000163888	CAMK2N2	Yes
-0.454931	6.69202	9.25205	0.0123887	0.0484981	1.31427	ENSG00000164708	PGAM2	Yes
-0.454924	5.44858	10.4871	0.00886283	0.0391746	1.40699	ENSG00000189046	ALKBH2	Yes
-0.454819	6.43282	57.1677	1.89e-05	0.000597078	3.22397	ENSG00000135597	REPS1	Yes
-0.454687	6.04216	16.1164	0.00244653	0.0177185	1.75157	ENSG00000097021	ACOT7	Yes
-0.454641	5.9226	17.4872	0.0018712	0.0149452	1.8255	ENSG00000188677	PARVB	Yes
-0.454538	1.81372	11.6548	0.00658882	0.0327053	1.48538	ENSG00000211454	AKR7L	Yes
-0.454283	8.10428	49.7023	3.45e-05	0.000919179	3.0366	ENSG00000113719	ERGIC1	Yes
-0.453952	7.04518	27.1211	0.000393275	0.00530762	2.2751	ENSG00000177508	IRX3	Yes
-0.453895	6.03533	59.2506	1.62e-05	0.000539777	3.26779	ENSG00000104419	NDRG1	Yes
-0.453829	5.59921	27.8952	0.000353581	0.0049026	2.30957	ENSG00000153574	RPIA	Yes
-0.453815	6.46754	9.89551	0.0103747	0.0433026	1.36349	ENSG00000099800	TIMM13	Yes
-0.45344	1.59079	12.1957	0.00577747	0.0302049	1.51992	ENSG00000167920	TMEM99	Yes
-0.453294	6.4591	13.1115	0.00466132	0.0265444	1.57603	ENSG00000004779	NDUFAB1	Yes
-0.453188	5.36832	9.7314	0.0108481	0.0444569	1.35206	ENSG00000116691	MIIP	Yes
-0.452975	4.73176	15.2313	0.0029326	0.0198514	1.70221	ENSG00000244045	TMEM199	Yes
-0.45297	2.7387	14.5432	0.00339244	0.0217821	1.6619	ENSG00000224861	YBX1P1	Yes
-0.452891	5.00752	18.5527	0.00153393	0.0132999	1.87615	ENSG00000100526	CDKN3	Yes
-0.452686	5.29744	9.49513	0.0115766	0.0462953	1.33446	ENSG00000224877	NDUFAF8	Yes
-0.452175	6.9955	70.6778	7.47e-06	0.000305165	3.51547	ENSG00000166123	GPT2	Yes
-0.451994	1.83048	16.7632	0.00215189	0.0162908	1.78806	ENSG00000198003	CCDC151	Yes
-0.451884	4.62228	12.0708	0.00595363	0.0306827	1.51311	ENSG00000125611	CHCHD5	Yes
-0.451301	6.89366	62.4378	1.29e-05	0.000461672	3.33567	ENSG00000067064	IDI1	Yes
-0.450799	4.98916	11.7118	0.00649708	0.0324233	1.48914	ENSG00000242071	RPL7AP6	Yes
-0.450421	4.95168	27.4112	0.000377803	0.0051698	2.28653	ENSG00000160221	GATD3A	Yes
-0.449412	5.24245	11.8812	0.0062335	0.0316467	1.49967	ENSG00000129932	DOHH	Yes
-0.449367	8.45211	27.4487	0.000375856	0.00515875	2.28746	ENSG00000064961	HMG20B	Yes
-0.449015	9.43124	19.5405	0.00128462	0.0119223	1.92364	ENSG00000074800	ENO1	Yes
-0.448748	6.69509	13.5023	0.00426518	0.0251367	1.59969	ENSG00000241468	ATP5MF	Yes
-0.448743	7.81749	11.5962	0.00668478	0.0329954	1.48155	ENSG00000103266	STUB1	Yes
-0.448673	5.19502	11.0917	0.00758436	0.0357258	1.44702	ENSG00000141499	WRAP53	Yes
-0.448439	6.68311	11.7483	0.00643922	0.0322308	1.49173	ENSG00000178999	AURKB	Yes
-0.448305	2.93691	16.011	0.00249905	0.0179368	1.74626	ENSG00000263843	AC022211.3	Yes
-0.448171	6.05115	32.6397	0.00019275	0.00312142	2.50565	ENSG00000107815	TWNK	Yes
-0.448148	5.88275	14.5364	0.00339739	0.0217869	1.66181	ENSG00000244398	AC116533.1	Yes
-0.447746	6.90641	14.4238	0.00348082	0.0220461	1.65667	ENSG00000167088	SNRPD1	Yes
-0.447665	5.964	16.6619	0.00219512	0.0165059	1.78236	ENSG00000250479	CHCHD10	Yes
-0.447622	5.68037	24.5873	0.000566581	0.00687469	2.16275	ENSG00000214182	PTMAP5	Yes
-0.447344	4.07142	17.4556	0.00188247	0.0149763	1.8246	ENSG00000182324	KCNJ14	Yes
-0.447278	6.70134	24.1417	0.000605887	0.00720509	2.14236	ENSG00000093009	CDC45	Yes
-0.446933	3.61547	9.30171	0.0122173	0.0480396	1.3184	ENSG00000105538	RASIP1	Yes
-0.446906	5.97945	18.8287	0.00145881	0.0129786	1.88677	ENSG00000213347	MXD3	Yes
-0.446844	5.64324	39.8614	8.65e-05	0.00175987	2.75452	ENSG00000090447	TFAP4	Yes
-0.446304	1.59431	10.6809	0.00842644	0.0379895	1.42034	ENSG00000233325	MIPEPP3	Yes
-0.446054	6.83724	11.983	0.00608126	0.0311292	1.50683	ENSG00000100216	TOMM22	Yes
-0.445849	3.53197	9.54132	0.0114296	0.0459495	1.33772	ENSG00000179743	AL450998.2	Yes
-0.445779	5.58816	20.6161	0.00106641	0.0104624	1.98037	ENSG00000134222	PSRC1	Yes
-0.445317	5.5806	9.5399	0.0114341	0.0459564	1.33765	ENSG00000169189	NSMCE1	Yes
-0.445162	6.45443	12.252	0.00570017	0.0299608	1.52345	ENSG00000116898	MRPS15	Yes
-0.445131	4.93236	10.1754	0.00962342	0.0413084	1.38396	ENSG00000164182	NDUFAF2	Yes
-0.445096	7.38289	12.0919	0.00592348	0.0306597	1.51343	ENSG00000111678	C12orf57	Yes
-0.445001	3.98094	26.1526	0.000450754	0.00584012	2.23358	ENSG00000229644	NAMPTP1	Yes
-0.444636	7.63876	19.7829	0.00123106	0.0115945	1.93575	ENSG00000117399	CDC20	Yes
-0.444572	6.33117	49.1338	3.62e-05	0.000946959	3.02367	ENSG00000076864	RAP1GAP	Yes
-0.444123	8.14671	10.4337	0.00898781	0.0395805	1.40252	ENSG00000167792	NDUFV1	Yes
-0.444013	2.40176	12.0497	0.00598393	0.0308103	1.5113	ENSG00000109794	FAM149A	Yes
-0.443823	6.47231	15.243	0.00292543	0.01984	1.70246	ENSG00000125656	CLPP	Yes
-0.443592	6.98128	15.6595	0.00268422	0.0188358	1.72502	ENSG00000105254	TBCB	Yes
-0.442919	4.47228	16.3217	0.00234803	0.017199	1.7645	ENSG00000182518	FAM104B	Yes
-0.442554	7.0208	12.4248	0.00547051	0.0292204	1.53431	ENSG00000155115	GTF3C6	Yes
-0.442284	6.83412	13.0311	0.00474818	0.0269051	1.57017	ENSG00000136810	TXN	Yes
-0.442267	2.4475	12.089	0.00592756	0.0306611	1.51341	ENSG00000263513	FAM72C	Yes
-0.441457	8.07519	10.9075	0.00794868	0.0366464	1.43597	ENSG00000130520	LSM4	Yes
-0.441203	5.84923	17.3265	0.00192949	0.0152139	1.81776	ENSG00000137038	DMAC1	Yes
-0.441072	7.44439	25.8071	0.000473666	0.00600939	2.22117	ENSG00000183010	PYCR1	Yes
-0.440793	1.51796	11.0736	0.00761913	0.0358492	1.44552	ENSG00000151364	KCTD14	Yes
-0.440454	2.56454	11.9884	0.00607329	0.0310979	1.50727	ENSG00000153485	TMEM251	Yes
-0.44027	7.395	21.4771	0.000923256	0.00962209	2.01673	ENSG00000101224	CDC25B	Yes
-0.440152	5.25923	23.6079	0.000657383	0.0076402	2.1169	ENSG00000163528	CHCHD4	Yes
-0.44002	6.40218	10.7662	0.0082428	0.0375261	1.42567	ENSG00000105671	DDX49	Yes
-0.439869	6.95482	12.3821	0.00552624	0.0293959	1.53171	ENSG00000159199	ATP5MC1	Yes
-0.439751	7.13016	11.2889	0.00721621	0.0346362	1.46047	ENSG00000125835	SNRPB	Yes
-0.439535	4.4514	16.5437	0.00224683	0.0167515	1.77595	ENSG00000174109	C16orf91	Yes
-0.439261	7.79624	77.0598	5.08e-06	0.000230596	3.63715	ENSG00000103257	SLC7A5	Yes
-0.439198	7.66013	64.8938	1.09e-05	0.000410959	3.3862	ENSG00000186193	SAPCD2	Yes
-0.438578	4.5995	33.3618	0.000176832	0.00296043	2.52865	ENSG00000183307	TMEM121B	Yes
-0.438192	6.50275	19.7207	0.00124456	0.0116886	1.93224	ENSG00000163918	RFC4	Yes
-0.438031	7.28122	12.6794	0.00515206	0.0282296	1.54929	ENSG00000104823	ECH1	Yes
-0.437565	7.89231	46.6123	4.52e-05	0.00109183	2.96185	ENSG00000073060	SCARB1	Yes
-0.437537	3.11366	10.9187	0.00792592	0.0365618	1.43697	ENSG00000138587	MNS1	Yes
-0.437396	6.84627	11.0951	0.0075778	0.035705	1.44727	ENSG00000126267	COX6B1	Yes
-0.437245	6.48853	12.0484	0.0059859	0.030811	1.51129	ENSG00000112667	DNPH1	Yes
-0.437102	5.62602	16.2776	0.00236881	0.0172941	1.7621	ENSG00000183765	CHEK2	Yes
-0.436814	6.70171	17.2586	0.00195479	0.0153336	1.81435	ENSG00000204209	DAXX	Yes
-0.436799	6.81232	18.2116	0.00163326	0.013798	1.86018	ENSG00000175063	UBE2C	Yes
-0.436542	7.23622	12.8448	0.00495718	0.0275347	1.56012	ENSG00000119333	WDR34	Yes
-0.436528	8.06824	30.0839	0.000264812	0.00397252	2.40093	ENSG00000070814	TCOF1	Yes
-0.436199	5.92194	15.0309	0.00305835	0.02035	1.69144	ENSG00000232956	SNHG15	Yes
-0.436003	4.47309	12.9772	0.00480758	0.0270455	1.5679	ENSG00000272512	AL645608.7	Yes
-0.435954	7.31896	12.6758	0.00515637	0.0282296	1.54929	ENSG00000165283	STOML2	Yes
-0.435792	8.14346	17.7249	0.0017888	0.0145508	1.83711	ENSG00000087086	FTL	Yes
-0.435736	5.97675	15.2334	0.00293134	0.0198514	1.70221	ENSG00000105197	TIMM50	Yes
-0.435625	4.78652	9.61524	0.0111991	0.0453979	1.34296	ENSG00000168273	SMIM4	Yes
-0.434877	4.75598	27.2705	0.000385214	0.00524117	2.28057	ENSG00000221869	CEBPD	Yes
-0.434856	6.81427	11.0635	0.00763882	0.0359216	1.44464	ENSG00000178531	CTXN1	Yes
-0.434833	3.12159	12.7125	0.00511229	0.0280697	1.55176	ENSG00000171970	ZNF57	Yes
-0.434656	4.24987	18.3444	0.0015937	0.013614	1.86601	ENSG00000128011	LRFN1	Yes
-0.434629	4.59869	9.1976	0.0125799	0.0489031	1.31066	ENSG00000169740	ZNF32	Yes
-0.434442	4.6739	27.1534	0.000391513	0.0052924	2.27635	ENSG00000197744	PTMAP2	Yes
-0.434259	4.43422	11.5112	0.00682691	0.0334953	1.47502	ENSG00000148344	PTGES	Yes
-0.434017	6.38031	12.9839	0.00480008	0.0270455	1.5679	ENSG00000137100	DCTN3	Yes
-0.433984	2.29695	10.022	0.0100266	0.0423829	1.37281	ENSG00000205744	DENND1C	Yes
-0.433898	10.2378	68.4938	8.59e-06	0.000341545	3.46655	ENSG00000169710	FASN	Yes
-0.433814	6.06427	10.6814	0.00842537	0.0379895	1.42034	ENSG00000006625	GGCT	Yes
-0.433761	5.43768	9.64405	0.0111108	0.0451567	1.34528	ENSG00000172586	CHCHD1	Yes
-0.433635	7.92833	13.2801	0.00448518	0.025877	1.58709	ENSG00000184897	H1-10	Yes
-0.433476	5.95317	11.3654	0.00707936	0.034251	1.46533	ENSG00000148671	ADIRF	Yes
-0.433447	3.61836	18.1293	0.00165838	0.0139126	1.85659	ENSG00000267858	MZF1-AS1	Yes
-0.433125	7.11714	11.5682	0.00673124	0.0331463	1.47956	ENSG00000175467	SART1	Yes
-0.432811	5.64569	13.5269	0.00424165	0.0250422	1.60133	ENSG00000049449	RCN1	Yes
-0.432555	6.54949	13.369	0.00439559	0.0255869	1.59198	ENSG00000143256	PFDN2	Yes
-0.432522	5.05602	15.3542	0.00285856	0.0195501	1.70885	ENSG00000108784	NAGLU	Yes
-0.432494	7.20598	19.222	0.00135927	0.0123697	1.90764	ENSG00000120053	GOT1	Yes
-0.432137	5.99	41.1584	7.58e-05	0.00161413	2.79206	ENSG00000184271	POU6F1	Yes
-0.431901	6.13534	31.0214	0.000235132	0.00364432	2.43838	ENSG00000153044	CENPH	Yes
-0.431883	7.21921	11.1104	0.0075485	0.035616	1.44835	ENSG00000189159	JPT1	Yes
-0.431716	6.86697	16.463	0.00228299	0.016953	1.77075	ENSG00000054148	PHPT1	Yes
-0.431575	4.00236	20.174	0.00115024	0.0110576	1.95634	ENSG00000109576	AADAT	Yes
-0.43102	7.20214	14.9472	0.00311278	0.0206546	1.68498	ENSG00000261236	BOP1	Yes
-0.430942	2.27012	9.60892	0.0112186	0.0454181	1.34277	ENSG00000214975	PPIAP29	Yes
-0.43058	3.86157	10.2768	0.00936766	0.0406532	1.39091	ENSG00000130347	RTN4IP1	Yes
-0.430292	6.68073	12.0395	0.00599871	0.0308463	1.5108	ENSG00000115286	NDUFS7	Yes
-0.4301	6.01034	9.3759	0.0119666	0.0473226	1.32493	ENSG00000166595	CIAO2B	Yes
-0.429838	4.5097	9.38039	0.0119516	0.0472857	1.32527	ENSG00000112699	GMDS	Yes
-0.429729	5.15578	18.2551	0.00162017	0.0137674	1.86115	ENSG00000166788	SAAL1	Yes
-0.429597	4.22042	12.3991	0.00550394	0.0293427	1.5325	ENSG00000198113	TOR4A	Yes
-0.429099	7.19205	15.9943	0.00250749	0.0179653	1.74557	ENSG00000183684	ALYREF	Yes
-0.429026	7.63163	10.338	0.00921729	0.04022	1.39556	ENSG00000123144	TRIR	Yes
-0.428723	3.85328	10.8468	0.00807344	0.0370173	1.4316	ENSG00000152253	SPC25	Yes
-0.428576	6.08431	22.669	0.000761335	0.00846896	2.07217	ENSG00000109917	ZPR1	Yes
-0.428236	5.59683	10.3412	0.00920961	0.04022	1.39556	ENSG00000075914	EXOSC7	Yes
-0.428223	6.78922	11.5885	0.00669748	0.0330288	1.48111	ENSG00000178741	COX5A	Yes
-0.427915	7.98778	19.746	0.00123905	0.01165	1.93367	ENSG00000101444	AHCY	Yes
-0.427828	5.62933	40.3172	8.25e-05	0.00170691	2.76779	ENSG00000175745	NR2F1	Yes
-0.427633	6.02764	15.6567	0.00268575	0.0188386	1.72495	ENSG00000169188	APEX2	Yes
-0.427482	5.15101	10.6472	0.00850051	0.0381689	1.41829	ENSG00000100410	PHF5A	Yes
-0.427465	3.65836	21.0129	0.000997349	0.0100722	1.99688	ENSG00000156795	WDYHV1	Yes
-0.426912	7.35005	10.2699	0.00938498	0.0406967	1.39044	ENSG00000177156	TALDO1	Yes
-0.426904	7.69013	75.0248	5.73e-06	0.0002478	3.6059	ENSG00000149485	FADS1	Yes
-0.426299	5.06837	24.5376	0.000570813	0.00689599	2.1614	ENSG00000124374	PAIP2B	Yes
-0.42612	8.64562	30.634	0.000246885	0.00379131	2.42121	ENSG00000105220	GPI	Yes
-0.425861	6.92158	52.1816	2.8e-05	0.000790025	3.10236	ENSG00000128951	DUT	Yes
-0.425383	6.05988	9.15013	0.0127496	0.0493414	1.30679	ENSG00000165724	ZMYND19	Yes
-0.42536	7.37208	11.3024	0.0071918	0.0345506	1.46154	ENSG00000104969	SGTA	Yes
-0.425345	6.52025	12.659	0.00517674	0.0282759	1.54858	ENSG00000139343	SNRPF	Yes
-0.42524	7.36995	13.0701	0.00470582	0.0267431	1.57279	ENSG00000100138	SNU13	Yes
-0.4252	6.51482	10.0203	0.0100315	0.0423889	1.37275	ENSG00000124562	SNRPC	Yes
-0.425139	8.11761	9.1801	0.0126422	0.0490309	1.30953	ENSG00000010256	UQCRC1	Yes
-0.424463	5.18343	12.1511	0.00583964	0.0303833	1.51737	ENSG00000125454	SLC25A19	Yes
-0.424418	6.4725	11.9747	0.00609347	0.0311631	1.50636	ENSG00000184207	PGP	Yes
-0.424078	4.64723	19.653	0.00125942	0.0117819	1.92878	ENSG00000115540	MOB4	Yes
-0.423868	5.07184	23.181	0.000702381	0.00797783	2.09812	ENSG00000260804	LINC01963	Yes
-0.423767	5.98573	21.9358	0.000856454	0.00912604	2.03972	ENSG00000132481	TRIM47	Yes
-0.42374	8.42344	18.7395	0.0014826	0.0131019	1.88267	ENSG00000188486	H2AX	Yes
-0.423593	5.46323	16.8261	0.00212558	0.0162017	1.79044	ENSG00000247626	MARS2	Yes
-0.423524	7.47011	14.0914	0.00374196	0.0230278	1.63775	ENSG00000074071	MRPS34	Yes
-0.423059	2.31773	10.7552	0.00826621	0.0375792	1.42505	ENSG00000260920	AL031985.3	Yes
-0.42298	6.49382	9.42892	0.0117912	0.0468936	1.32889	ENSG00000242485	MRPL20	Yes
-0.422838	5.75573	26.06	0.000456763	0.00586724	2.23157	ENSG00000111696	NT5DC3	Yes
-0.422761	4.43671	9.19668	0.0125832	0.0489044	1.31065	ENSG00000115594	IL1R1	Yes
-0.422731	9.37046	22.5334	0.000777929	0.00857363	2.06683	ENSG00000166508	MCM7	Yes
-0.422536	3.1038	13.2801	0.00448513	0.025877	1.58709	ENSG00000174721	FGFBP3	Yes
-0.422224	6.06193	11.4591	0.00691576	0.0337073	1.47228	ENSG00000256269	HMBS	Yes
-0.421968	2.49965	11.3505	0.00710575	0.0342931	1.46479	ENSG00000101871	MID1	Yes
-0.421927	3.85725	18.2464	0.00162279	0.0137772	1.86084	ENSG00000114200	BCHE	Yes
-0.42192	5.99391	11.2545	0.00727895	0.0348408	1.45791	ENSG00000184162	NR2C2AP	Yes
-0.421884	4.22698	13.3952	0.00436959	0.0254735	1.59391	ENSG00000220583	RPL35P2	Yes
-0.421813	5.2673	20.7617	0.00104041	0.0103104	1.98672	ENSG00000152240	HAUS1	Yes
-0.421767	6.13671	11.9437	0.00613945	0.031312	1.50429	ENSG00000104524	PYCR3	Yes
-0.421759	6.87603	11.7872	0.00637814	0.0320789	1.49378	ENSG00000164897	TMUB1	Yes
-0.421617	3.915	19.0203	0.00140925	0.0126795	1.8969	ENSG00000186792	HYAL3	Yes
-0.421386	3.64549	23.7335	0.000644803	0.00756026	2.12146	ENSG00000080709	KCNN2	Yes
-0.421363	8.92884	26.1482	0.000451035	0.00584012	2.23358	ENSG00000182199	SHMT2	Yes
-0.421352	4.93896	16.081	0.00246404	0.017785	1.74995	ENSG00000162576	MXRA8	Yes
-0.421228	6.41246	13.8533	0.00394358	0.0237954	1.62351	ENSG00000177192	PUS1	Yes
-0.421148	4.41313	19.4834	0.00129763	0.0119982	1.92088	ENSG00000026025	VIM	Yes
-0.420723	5.43724	10.1869	0.00959409	0.0412289	1.3848	ENSG00000124074	ENKD1	Yes
-0.420594	5.59623	43.8328	5.85e-05	0.00132721	2.87706	ENSG00000165480	SKA3	Yes
-0.420577	7.95268	13.7628	0.00402362	0.0241856	1.61644	ENSG00000126457	PRMT1	Yes
-0.420256	7.10606	11.6994	0.0065169	0.0325125	1.48795	ENSG00000117411	B4GALT2	Yes
-0.419825	6.77953	60.7409	1.46e-05	0.000506564	3.29537	ENSG00000100522	GNPNAT1	Yes
-0.419707	6.8548	13.6781	0.00410031	0.0244671	1.61142	ENSG00000198805	PNP	Yes
-0.419639	8.02896	19.1334	0.00138098	0.0125243	1.90225	ENSG00000142657	PGD	Yes
-0.419615	5.56733	27.2097	0.000388471	0.00526833	2.27833	ENSG00000154920	EME1	Yes
-0.419353	2.35943	12.6854	0.00514481	0.0282112	1.54958	ENSG00000167995	BEST1	Yes
-0.419314	8.1664	19.2731	0.00134694	0.0123014	1.91005	ENSG00000101361	NOP56	Yes
-0.419261	7.50774	14.8185	0.00319871	0.0210318	1.67712	ENSG00000175792	RUVBL1	Yes
-0.41918	3.39673	15.2922	0.00289565	0.0197069	1.70538	ENSG00000215784	FAM72D	Yes
-0.419131	7.90322	16.4486	0.00228954	0.0169941	1.7697	ENSG00000169718	DUS1L	Yes
-0.418851	7.43681	9.87727	0.0104261	0.0434303	1.36221	ENSG00000111639	MRPL51	Yes
-0.418813	7.52816	19.8957	0.00120707	0.0114459	1.94135	ENSG00000140612	SEC11A	Yes
-0.418478	6.78727	49.4091	3.54e-05	0.000933586	3.02985	ENSG00000130164	LDLR	Yes
-0.418418	4.27382	23.523	0.000666044	0.00767996	2.11464	ENSG00000168556	ING2	Yes
-0.418217	6.11296	10.6425	0.00851087	0.0381768	1.4182	ENSG00000149929	HIRIP3	Yes
-0.417364	7.77342	16.671	0.00219117	0.0164836	1.78295	ENSG00000106348	IMPDH1	Yes
-0.417345	5.4274	9.63954	0.0111246	0.0451743	1.34511	ENSG00000129460	NGDN	Yes
-0.417024	5.79329	12.3465	0.00557308	0.0295228	1.52984	ENSG00000172590	MRPL52	Yes
-0.416903	5.84475	12.001	0.00605491	0.0310397	1.50808	ENSG00000106399	RPA3	Yes
-0.416691	6.50709	9.55725	0.0113795	0.045792	1.33921	ENSG00000169020	ATP5ME	Yes
-0.416618	6.47033	28.0465	0.000346392	0.00483634	2.31548	ENSG00000238227	TMEM250	Yes
-0.416561	4.88992	17.8833	0.00173629	0.014297	1.84476	ENSG00000197989	SNHG12	Yes
-0.416425	5.92493	17.9488	0.00171514	0.0142021	1.84765	ENSG00000131470	PSMC3IP	Yes
-0.41631	5.03342	28.1317	0.000342423	0.00480624	2.31819	ENSG00000188322	SBK1	Yes
-0.416202	5.08293	10.2948	0.00932327	0.0405343	1.39218	ENSG00000198736	MSRB1	Yes
-0.416053	3.09386	11.232	0.00732015	0.0349713	1.45629	ENSG00000240356	RPL23AP7	Yes
-0.415947	6.29439	21.279	0.000954037	0.00981435	2.00814	ENSG00000136718	IMP4	Yes
-0.415792	5.52638	13.879	0.00392116	0.0237283	1.62473	ENSG00000259781	HMGB1P6	Yes
-0.415788	4.3127	9.49853	0.0115657	0.0462953	1.33446	ENSG00000145982	FARS2	Yes
-0.415654	2.44969	10.113	0.00978523	0.0417816	1.37902	ENSG00000189366	ALG1L	Yes
-0.41562	6.48026	10.1039	0.00980906	0.041862	1.37818	ENSG00000125877	ITPA	Yes
-0.415619	7.31208	15.1693	0.00297081	0.0199824	1.69935	ENSG00000233927	RPS28	Yes
-0.415607	4.17441	10.86	0.00804622	0.0369533	1.43235	ENSG00000205643	CDPF1	Yes
-0.415589	5.15638	10.9639	0.00783499	0.0364035	1.43886	ENSG00000069482	GAL	Yes
-0.415508	1.58419	9.12282	0.0128485	0.0496467	1.30411	ENSG00000138400	MDH1B	Yes
-0.415137	6.57564	18.501	0.00154851	0.0133777	1.87362	ENSG00000157456	CCNB2	Yes
-0.415133	4.44919	32.4295	0.000197702	0.00318535	2.49684	ENSG00000226887	ERVMER34-1	Yes
-0.414811	5.68762	11.7786	0.00639162	0.0321235	1.49318	ENSG00000168286	THAP11	Yes
-0.414769	2.6731	12.9212	0.00487018	0.0272437	1.56473	ENSG00000144158	AL078621.1	Yes
-0.414681	5.90136	15.5312	0.00275587	0.0191296	1.71829	ENSG00000143819	EPHX1	Yes
-0.413886	6.14347	16.2533	0.0023803	0.0173441	1.76085	ENSG00000105185	PDCD5	Yes
-0.413814	8.31035	10.6233	0.00855344	0.038252	1.41735	ENSG00000131143	COX4I1	Yes
-0.413522	6.55926	25.4423	0.000499391	0.00625944	2.20346	ENSG00000132768	DPH2	Yes
-0.413439	7.72028	12.005	0.00604895	0.0310304	1.50821	ENSG00000139767	SRRM4	Yes
-0.4132	2.82118	10.6488	0.00849692	0.0381689	1.41829	ENSG00000170296	GABARAP	Yes
-0.413084	8.40241	10.3062	0.009295	0.0404535	1.39304	ENSG00000170889	RPS9	Yes
-0.412427	6.64659	9.83684	0.010541	0.0437564	1.35896	ENSG00000095906	NUBP2	Yes
-0.412067	6.21621	12.9829	0.00480126	0.0270455	1.5679	ENSG00000176340	COX8A	Yes
-0.411976	4.89113	11.6066	0.00666756	0.0329205	1.48253	ENSG00000139180	NDUFA9	Yes
-0.411766	7.61675	11.1175	0.00753493	0.0355933	1.44863	ENSG00000179950	PUF60	Yes
-0.411756	5.52815	15.3267	0.00287495	0.0196362	1.70694	ENSG00000108384	RAD51C	Yes
-0.411743	5.62567	12.6758	0.00515646	0.0282296	1.54929	ENSG00000126453	BCL2L12	Yes
-0.411494	7.01065	14.247	0.00361685	0.0225571	1.64672	ENSG00000141349	G6PC3	Yes
-0.411408	5.73581	14.0064	0.00381249	0.0232826	1.63297	ENSG00000182512	GLRX5	Yes
-0.411145	8.15757	18.5494	0.00153483	0.0133008	1.87612	ENSG00000196365	LONP1	Yes
-0.410819	1.97521	12.33	0.00559512	0.0295994	1.52872	ENSG00000186615	KTN1-AS1	Yes
-0.410764	3.98522	14.2333	0.00362765	0.0225991	1.64591	ENSG00000168754	FAM178B	Yes
-0.410404	7.00998	13.3648	0.00439975	0.0255869	1.59198	ENSG00000099797	TECR	Yes
-0.410393	3.74858	14.0864	0.00374601	0.0230443	1.63744	ENSG00000185339	TCN2	Yes
-0.41015	6.55892	22.105	0.000833288	0.00897074	2.04717	ENSG00000069998	HDHD5	Yes
-0.409952	3.69953	26.5979	0.000423157	0.0055846	2.25301	ENSG00000230393	AC092667.1	Yes
-0.409939	4.39618	14.4528	0.00345913	0.0219837	1.6579	ENSG00000184831	APOO	Yes
-0.40987	5.32103	14.9832	0.00308917	0.0205469	1.68725	ENSG00000171453	POLR1C	Yes
-0.409762	6.97189	13.4216	0.00434353	0.0253981	1.5952	ENSG00000117395	EBNA1BP2	Yes
-0.409744	8.17654	20.4462	0.00109771	0.0106942	1.97085	ENSG00000013810	TACC3	Yes
-0.409625	5.91871	17.5662	0.0018433	0.0148138	1.82933	ENSG00000141562	NARF	Yes
-0.409487	5.91131	23.3519	0.000683931	0.00782795	2.10635	ENSG00000198157	HMGN5	Yes
-0.409344	6.5534	9.58714	0.0112861	0.045579	1.34123	ENSG00000006015	REX1BD	Yes
-0.408786	5.61494	15.9362	0.00253711	0.0181077	1.74214	ENSG00000070761	CFAP20	Yes
-0.408743	5.10629	28.1847	0.000339981	0.00479763	2.31897	ENSG00000005187	ACSM3	Yes
-0.408223	4.50759	12.3435	0.00557706	0.0295346	1.52967	ENSG00000082515	MRPL22	Yes
-0.407879	7.13665	10.4399	0.00897337	0.0395377	1.40299	ENSG00000100348	TXN2	Yes
-0.407608	5.70842	9.49512	0.0115766	0.0462953	1.33446	ENSG00000164051	CCDC51	Yes
-0.407441	7.81326	12.6958	0.00513235	0.0281613	1.55035	ENSG00000167085	PHB	Yes
-0.407428	6.23268	45.3754	5.06e-05	0.00118944	2.92466	ENSG00000109084	TMEM97	Yes
-0.407059	4.9033	23.0244	0.000719812	0.00811425	2.09075	ENSG00000075131	TIPIN	Yes
-0.406749	7.15247	11.2088	0.00736306	0.035109	1.45458	ENSG00000125743	SNRPD2	Yes
-0.406682	4.90627	10.6963	0.00839304	0.0379413	1.42089	ENSG00000141378	PTRH2	Yes
-0.40655	2.88979	10.6105	0.00858195	0.0382876	1.41694	ENSG00000122574	WIPF3	Yes
-0.406377	6.07987	16.2968	0.00235973	0.017262	1.76291	ENSG00000141480	ARRB2	Yes
-0.405876	3.77749	14.6125	0.00334235	0.0215781	1.66599	ENSG00000110148	CCKBR	Yes
-0.405753	5.02187	10.4234	0.00901225	0.0396463	1.4018	ENSG00000103145	HCFC1R1	Yes
-0.405241	6.48357	26.5516	0.000425926	0.00559904	2.25189	ENSG00000105376	ICAM5	Yes
-0.405086	6.99668	23.7979	0.000638472	0.00750572	2.12461	ENSG00000164867	NOS3	Yes
-0.405028	3.02433	14.6799	0.00329458	0.0213521	1.67056	ENSG00000287222	AC234917.3	Yes
-0.404999	6.75288	11.5121	0.00682546	0.0334953	1.47502	ENSG00000183624	HMCES	Yes
-0.404899	4.84068	13.2982	0.00446676	0.0258237	1.58798	ENSG00000213853	EMP2	Yes
-0.404549	4.9417	11.0153	0.00773299	0.0361554	1.44183	ENSG00000158716	DUSP23	Yes
-0.404186	8.20312	25.2234	0.000515637	0.00639589	2.1941	ENSG00000126602	TRAP1	Yes
-0.404045	5.89574	13.2615	0.00450416	0.0259553	1.58577	ENSG00000161179	YDJC	Yes
-0.403978	8.63778	12.7169	0.0051071	0.0280537	1.55201	ENSG00000105372	RPS19	Yes
-0.403553	3.23401	9.22092	0.0124976	0.0487077	1.3124	ENSG00000086506	HBQ1	Yes
-0.40329	5.05023	10.6112	0.00858042	0.0382876	1.41694	ENSG00000171861	MRM3	Yes
-0.403232	7.42512	21.3587	0.000941518	0.00972242	2.01223	ENSG00000136261	BZW2	Yes
-0.403146	5.52766	10.2135	0.00952638	0.0410569	1.38661	ENSG00000204438	GPANK1	Yes
-0.403049	6.91016	10.4298	0.00899723	0.0395907	1.40241	ENSG00000168653	NDUFS5	Yes
-0.403018	4.16852	14.5497	0.00338768	0.0217698	1.66215	ENSG00000132437	DDC	Yes
-0.402833	4.86945	16.0112	0.00249893	0.0179368	1.74626	ENSG00000156968	MPV17L	Yes
-0.402457	6.73984	9.26706	0.0123366	0.0483735	1.31539	ENSG00000167969	ECI1	Yes
-0.40244	2.56855	10.048	0.00995712	0.0421814	1.37488	ENSG00000273906	AC011297.1	Yes
-0.402201	5.93263	9.53703	0.0114432	0.0459708	1.33752	ENSG00000172336	POP7	Yes
-0.402179	7.45588	10.3821	0.0091108	0.0399222	1.39879	ENSG00000160818	GPATCH4	Yes
-0.402033	6.43714	13.9142	0.00389079	0.0236133	1.62684	ENSG00000184076	UQCR10	Yes
-0.401972	6.77735	11.6068	0.00666723	0.0329205	1.48253	ENSG00000124733	MEA1	Yes
-0.401624	3.78363	22.8308	0.000742074	0.00829891	2.08098	ENSG00000189283	FHIT	Yes
-0.401539	6.40183	11.7616	0.00641821	0.0321546	1.49276	ENSG00000176946	THAP4	Yes
-0.401416	7.54851	10.3008	0.00930841	0.0404908	1.39264	ENSG00000198931	APRT	Yes
-0.400936	8.24251	14.2808	0.00359042	0.0224761	1.64828	ENSG00000178952	TUFM	Yes
-0.400704	4.53085	12.0858	0.00593218	0.0306611	1.51341	ENSG00000167394	ZNF668	Yes
-0.400384	3.6756	14.3193	0.00356047	0.0223472	1.65078	ENSG00000148950	IMMP1L	Yes
-0.400363	8.08129	77.5624	4.93e-06	0.000225809	3.64626	ENSG00000136997	MYC	Yes
-0.399973	7.31799	21.168	0.000971829	0.00988966	2.00482	ENSG00000168003	SLC3A2	Yes
-0.399759	4.2904	17.6981	0.00179787	0.0146018	1.8356	ENSG00000175772	LINC01106	Yes
-0.399755	8.01543	16.8097	0.0021324	0.0162226	1.78988	ENSG00000136938	ANP32B	Yes
-0.399493	4.80718	12.6112	0.00523508	0.0284356	1.54614	ENSG00000169884	WNT10B	Yes
-0.399278	4.64193	30.0683	0.000265342	0.00397252	2.40093	ENSG00000092020	PPP2R3C	Yes
-0.399198	6.61575	21.4915	0.000921068	0.00961825	2.0169	ENSG00000136444	RSAD1	Yes
-0.399191	7.24363	17.0316	0.00204228	0.015812	1.80101	ENSG00000156709	AIFM1	Yes
-0.398916	7.02568	11.7976	0.00636202	0.0320364	1.49436	ENSG00000130725	UBE2M	Yes
-0.398567	5.30901	11.9445	0.00613833	0.031312	1.50429	ENSG00000175183	CSRP2	Yes
-0.398501	7.42872	23.5669	0.000661552	0.00766333	2.11558	ENSG00000180198	RCC1	Yes
-0.398008	8.11868	13.1219	0.00465013	0.0264897	1.57692	ENSG00000115268	RPS15	Yes
-0.397678	8.87751	11.8441	0.00629017	0.031816	1.49735	ENSG00000149273	RPS3	Yes
-0.397606	7.53384	14.7193	0.00326699	0.021242	1.6728	ENSG00000198355	PIM3	Yes
-0.397329	6.49778	17.8252	0.00175532	0.0143694	1.84256	ENSG00000184990	SIVA1	Yes
-0.396992	5.36705	21.0925	0.000984149	0.0099837	2.00071	ENSG00000204389	HSPA1A	Yes
-0.396933	5.59635	28.7667	0.000314498	0.00451817	2.34504	ENSG00000132763	MMACHC	Yes
-0.396833	3.05536	9.85788	0.010481	0.0435618	1.36089	ENSG00000173928	SWSAP1	Yes
-0.396704	6.3721	11.4238	0.00697681	0.0338991	1.46981	ENSG00000158042	MRPL17	Yes
-0.396631	7.35949	12	0.00605635	0.0310397	1.50808	ENSG00000068120	COASY	Yes
-0.396436	5.26943	10.089	0.00984811	0.0419412	1.37736	ENSG00000104825	NFKBIB	Yes
-0.396424	6.81654	9.21279	0.0125262	0.0487738	1.31181	ENSG00000237550	AC243919.1	Yes
-0.396172	7.96216	14.7308	0.00325893	0.0212323	1.673	ENSG00000108604	SMARCD2	Yes
-0.395882	6.06899	9.24006	0.0124305	0.0485481	1.31383	ENSG00000067829	IDH3G	Yes
-0.395246	8.75565	11.5367	0.00678389	0.0333663	1.47669	ENSG00000128272	ATF4	Yes
-0.395089	7.01742	34.2251	0.000159825	0.002735	2.56304	ENSG00000112759	SLC29A1	Yes
-0.395056	5.82081	15.78	0.00261894	0.0185177	1.73241	ENSG00000105607	GCDH	Yes
-0.394454	8.23419	11.3736	0.00706486	0.0342045	1.46592	ENSG00000112306	RPS12	Yes
-0.394229	5.83858	20.6596	0.00105855	0.0103976	1.98307	ENSG00000147889	CDKN2A	Yes
-0.394091	9.33318	11.4396	0.00694951	0.0338433	1.47053	ENSG00000167526	RPL13	Yes
-0.394054	8.25804	13.4637	0.00430244	0.0252481	1.59777	ENSG00000177600	RPLP2	Yes
-0.394016	5.54168	33.2641	0.000178892	0.00297473	2.52655	ENSG00000198912	C1orf174	Yes
-0.393742	7.63401	21.6175	0.000902165	0.00948607	2.02291	ENSG00000100297	MCM5	Yes
-0.393591	6.22613	14.4907	0.00343095	0.0218879	1.6598	ENSG00000064545	TMEM161A	Yes
-0.393591	3.03345	13.5274	0.00424112	0.0250422	1.60133	ENSG00000130675	MNX1	Yes
-0.393588	6.75877	15.0426	0.00305083	0.0203162	1.69216	ENSG00000142945	KIF2C	Yes
-0.393197	7.54574	11.6331	0.00662424	0.0328035	1.48408	ENSG00000123143	PKN1	Yes
-0.393163	4.43228	16.5173	0.00225862	0.0168093	1.77445	ENSG00000148459	PDSS1	Yes
-0.392882	6.51074	18.3606	0.00158895	0.0135936	1.86667	ENSG00000110104	CCDC86	Yes
-0.39274	6.78334	11.0148	0.00773399	0.0361554	1.44183	ENSG00000125901	MRPS26	Yes
-0.392737	6.95897	28.1283	0.000342583	0.00480624	2.31819	ENSG00000130299	GTPBP3	Yes
-0.392551	7.16512	17.371	0.00191314	0.0151205	1.82043	ENSG00000149091	DGKZ	Yes
-0.39239	7.26763	14.5735	0.00337042	0.0217006	1.66353	ENSG00000049541	RFC2	Yes
-0.392354	6.7374	12.9359	0.00485359	0.0271944	1.56552	ENSG00000106028	SSBP1	Yes
-0.392318	5.98615	11.7906	0.00637291	0.0320654	1.49396	ENSG00000105135	ILVBL	Yes
-0.392297	5.62167	9.41817	0.0118265	0.0469799	1.32809	ENSG00000167645	YIF1B	Yes
-0.392228	5.74006	16.6897	0.00218317	0.0164527	1.78376	ENSG00000073536	NLE1	Yes
-0.392076	6.02243	15.3927	0.00283584	0.0194744	1.71054	ENSG00000145919	BOD1	Yes
-0.391917	5.50715	23.3466	0.0006845	0.00782795	2.10635	ENSG00000059691	GATB	Yes
-0.391874	5.25684	18.001	0.00169849	0.0140975	1.85086	ENSG00000167695	TLCD3A	Yes
-0.391735	5.61055	11.952	0.00612714	0.0312836	1.50468	ENSG00000164258	NDUFS4	Yes
-0.391568	6.2736	42.9662	6.35e-05	0.00139998	2.85388	ENSG00000177427	MIEF2	Yes
-0.391444	3.84972	18.6337	0.00151141	0.0132144	1.87895	ENSG00000196636	SDHAF3	Yes
-0.391345	7.41121	39.463	9.01e-05	0.00180996	2.74233	ENSG00000160285	LSS	Yes
-0.391336	6.21733	17.3365	0.0019258	0.015199	1.81819	ENSG00000130312	MRPL34	Yes
-0.391276	6.55166	13.1836	0.00458498	0.0262647	1.58063	ENSG00000146066	HIGD2A	Yes
-0.39108	7.17582	13.8024	0.00398835	0.0240221	1.61939	ENSG00000173660	UQCRH	Yes
-0.391001	6.17322	9.45317	0.0117121	0.0467029	1.33066	ENSG00000167118	URM1	Yes
-0.390749	3.5138	12.9542	0.00483309	0.0271069	1.56692	ENSG00000110169	HPX	Yes
-0.390482	4.54778	10.6315	0.0085352	0.0382322	1.41757	ENSG00000152147	GEMIN6	Yes
-0.390468	3.08365	9.28906	0.0122607	0.0481777	1.31715	ENSG00000168539	CHRM1	Yes
-0.390386	6.59348	10.7799	0.00821362	0.0374545	1.4265	ENSG00000143106	PSMA5	Yes
-0.390383	8.37374	63.9442	1.16e-05	0.000431576	3.36494	ENSG00000113368	LMNB1	Yes
-0.390097	7.26752	56.6372	1.97e-05	0.000614681	3.21135	ENSG00000072042	RDH11	Yes
-0.389979	7.7025	9.18242	0.0126339	0.0490103	1.30971	ENSG00000116288	PARK7	Yes
-0.389448	7.41844	10.0765	0.00988123	0.0420049	1.3767	ENSG00000175334	BANF1	Yes
-0.389101	4.76902	24.4124	0.00058163	0.00699475	2.15523	ENSG00000065809	FAM107B	Yes
-0.389076	6.27188	22.3511	0.000800931	0.00870654	2.06015	ENSG00000109519	GRPEL1	Yes
-0.38906	3.77531	10.9387	0.00788551	0.0364591	1.43819	ENSG00000247092	SNHG10	Yes
-0.388869	5.7278	25.8525	0.000470574	0.00599191	2.22243	ENSG00000165704	HPRT1	Yes
-0.388612	7.19137	24.4868	0.000575176	0.00693866	2.15872	ENSG00000163950	SLBP	Yes
-0.387735	7.61092	11.2541	0.00727969	0.0348408	1.45791	ENSG00000125970	RALY	Yes
-0.387698	4.87305	11.1672	0.00744081	0.0352984	1.45224	ENSG00000135521	LTV1	Yes
-0.387119	8.24846	21.2427	0.000959813	0.00982939	2.00747	ENSG00000164032	H2AZ1	Yes
-0.387103	8.37593	48.8846	3.7e-05	0.000957075	3.01905	ENSG00000102144	PGK1	Yes
-0.387057	5.02683	20.1659	0.00115185	0.0110604	1.95623	ENSG00000154719	MRPL39	Yes
-0.386993	3.42302	14.7299	0.00325957	0.0212323	1.673	ENSG00000267106	ZNF561-AS1	Yes
-0.38625	7.90271	19.1235	0.00138341	0.0125243	1.90225	ENSG00000108561	C1QBP	Yes
-0.386238	3.92918	16.8104	0.00213214	0.0162226	1.78988	ENSG00000186665	C17orf58	Yes
-0.385911	5.23742	16.6875	0.00218411	0.0164527	1.78376	ENSG00000183527	PSMG1	Yes
-0.385631	3.487	14.3976	0.00350061	0.0220826	1.65595	ENSG00000134901	POGLUT2	Yes
-0.3855	6.62992	14.0961	0.00373805	0.0230208	1.63788	ENSG00000131174	COX7B	Yes
-0.385333	4.44976	12.921	0.0048704	0.0272437	1.56473	ENSG00000278619	MRM1	Yes
-0.385207	7.31979	30.3842	0.00025484	0.00387079	2.4122	ENSG00000198556	ZNF789	Yes
-0.385122	6.45474	21.8383	0.000870156	0.00923982	2.03434	ENSG00000175826	CTDNEP1	Yes
-0.385121	5.64658	20.7706	0.00103885	0.010307	1.98687	ENSG00000075336	TIMM21	Yes
-0.384985	3.2526	10.8162	0.0081373	0.0372386	1.42901	ENSG00000213889	PPM1N	Yes
-0.384944	5.99106	13.4166	0.00434842	0.0253981	1.5952	ENSG00000070423	RNF126	Yes
-0.384712	6.5987	20.5256	0.00108294	0.010575	1.97572	ENSG00000163050	COQ8A	Yes
-0.38436	9.04342	13.2606	0.00450508	0.0259553	1.58577	ENSG00000146701	MDH2	Yes
-0.384347	6.26576	9.85762	0.0104817	0.0435618	1.36089	ENSG00000105771	SMG9	Yes
-0.383668	6.09272	10.8444	0.00807839	0.0370298	1.43145	ENSG00000131876	SNRPA1	Yes
-0.383102	5.99645	11.6364	0.00661885	0.0327959	1.48418	ENSG00000184428	TOP1MT	Yes
-0.38296	8.03508	9.51483	0.0115136	0.0461871	1.33548	ENSG00000122026	RPL21	Yes
-0.382943	4.9039	11.7166	0.00648953	0.0323953	1.48952	ENSG00000224032	EPB41L4A-AS1	Yes
-0.382786	8.01445	13.744	0.00404049	0.0242563	1.61518	ENSG00000179091	CYC1	Yes
-0.382593	4.95686	10.7119	0.00835913	0.0378391	1.42206	ENSG00000186577	SMIM29	Yes
-0.382462	5.33851	10.7634	0.00824858	0.0375319	1.4256	ENSG00000100294	MCAT	Yes
-0.382294	6.78278	14.2755	0.00359452	0.0224857	1.64809	ENSG00000106305	AIMP2	Yes
-0.382291	7.46272	14.1788	0.00367105	0.0227845	1.64236	ENSG00000146834	MEPCE	Yes
-0.381951	4.83202	12.3848	0.00552266	0.0293862	1.53186	ENSG00000004799	PDK4	Yes
-0.381624	6.18924	19.2227	0.0013591	0.0123697	1.90764	ENSG00000128944	KNSTRN	Yes
-0.381388	6.16355	19.0456	0.00140288	0.0126562	1.8977	ENSG00000126215	XRCC3	Yes
-0.381081	6.87531	16.0197	0.00249466	0.0179368	1.74626	ENSG00000141759	TXNL4A	Yes
-0.38094	6.3343	10.4149	0.00903254	0.0396933	1.40128	ENSG00000130734	ATG4D	Yes
-0.380801	8.26704	10.877	0.00801114	0.036818	1.43394	ENSG00000221983	UBA52	Yes
-0.380765	5.84029	11.4788	0.00688197	0.0336448	1.47308	ENSG00000188290	HES4	Yes
-0.380287	6.51926	25.758	0.000477032	0.00604215	2.21881	ENSG00000240342	RPS2P5	Yes
-0.379937	5.99389	10.7466	0.00828457	0.0376035	1.42477	ENSG00000168993	CPLX1	Yes
-0.379909	6.49914	9.73725	0.0108308	0.0444078	1.35254	ENSG00000112695	COX7A2	Yes
-0.379519	6.64554	47.6028	4.14e-05	0.00102163	2.9907	ENSG00000165175	MID1IP1	Yes
-0.379177	6.13705	9.7008	0.0109393	0.0447755	1.34896	ENSG00000091640	SPAG7	Yes
-0.379043	3.14335	14.8427	0.00318237	0.020983	1.67813	ENSG00000279088	AC022400.8	Yes
-0.37902	3.67519	14.0331	0.00379017	0.0232219	1.6341	ENSG00000196550	FAM72A	Yes
-0.378733	8.38724	17.6128	0.00182709	0.0147402	1.8315	ENSG00000108107	RPL28	Yes
-0.378666	5.53647	26.0589	0.000456832	0.00586724	2.23157	ENSG00000110881	ASIC1	Yes
-0.378229	8.69183	10.7674	0.00824014	0.0375242	1.42569	ENSG00000135624	CCT7	Yes
-0.378081	5.98547	19.4163	0.00131312	0.0121012	1.91717	ENSG00000174607	UGT8	Yes
-0.377996	3.93122	10.0217	0.0100275	0.0423829	1.37281	ENSG00000170270	GON7	Yes
-0.377813	6.64787	9.93762	0.0102573	0.0429781	1.36675	ENSG00000053372	MRTO4	Yes
-0.377798	4.51839	17.5926	0.0018341	0.0147754	1.83046	ENSG00000125319	HROB	Yes
-0.377752	8.41125	15.3093	0.00288537	0.019677	1.70604	ENSG00000105193	RPS16	Yes
-0.377363	5.88815	26.7968	0.000411482	0.0054646	2.26244	ENSG00000181026	AEN	Yes
-0.377122	6.56583	9.34863	0.012058	0.0475939	1.32245	ENSG00000198721	ECI2	Yes
-0.377	8.85749	14.9059	0.00314003	0.0207941	1.68206	ENSG00000149136	SSRP1	Yes
-0.376865	6.2947	11.4829	0.00687501	0.0336448	1.47308	ENSG00000143977	SNRPG	Yes
-0.376509	3.9708	13.5941	0.00417814	0.0247723	1.60603	ENSG00000148935	GAS2	Yes
-0.37622	5.50456	16.9331	0.00208172	0.0159988	1.79591	ENSG00000027001	MIPEP	Yes
-0.376174	6.93499	12.5084	0.0053634	0.0289085	1.53898	ENSG00000183258	DDX41	Yes
-0.375687	3.72831	13.7291	0.00405394	0.0242946	1.61449	ENSG00000269386	RAB11B-AS1	Yes
-0.375503	7.50185	9.91482	0.0103207	0.0431526	1.36499	ENSG00000101182	PSMA7	Yes
-0.375466	4.36409	14.534	0.0033992	0.0217869	1.66181	ENSG00000110080	ST3GAL4	Yes
-0.375409	7.59795	19.698	0.0012495	0.0117096	1.93146	ENSG00000100462	PRMT5	Yes
-0.37467	6.22828	10.5163	0.00879549	0.0389698	1.40927	ENSG00000163832	ELP6	Yes
-0.374534	7.50424	32.3518	0.000199574	0.00320623	2.49401	ENSG00000116574	RHOU	Yes
-0.374484	7.13271	9.95867	0.0101992	0.0428483	1.36807	ENSG00000124172	ATP5F1E	Yes
-0.374285	4.80213	15.9566	0.00252664	0.0180407	1.74375	ENSG00000275342	PRAG1	Yes
-0.374227	5.27135	12.0762	0.0059458	0.030675	1.51322	ENSG00000185088	RPS27L	Yes
-0.374127	7.95942	12.3892	0.00551688	0.0293753	1.53202	ENSG00000135390	ATP5MC2	Yes
-0.374119	5.4954	11.4048	0.00700994	0.0340076	1.46842	ENSG00000100347	SAMM50	Yes
-0.37378	8.55918	10.9187	0.00792595	0.0365618	1.43697	ENSG00000063177	RPL18	Yes
-0.373523	5.2488	25.3725	0.00050451	0.00629993	2.20066	ENSG00000137714	FDX1	Yes
-0.373426	5.50866	41.146	7.59e-05	0.00161413	2.79206	ENSG00000139438	FAM222A	Yes
-0.37321	4.10752	16.7228	0.002169	0.0163758	1.7858	ENSG00000167216	KATNAL2	Yes
-0.3732	6.12678	10.7638	0.00824789	0.0375319	1.4256	ENSG00000106355	LSM5	Yes
-0.373156	7.81031	49.4419	3.53e-05	0.000932437	3.03038	ENSG00000143179	UCK2	Yes
-0.373135	4.37582	23.5922	0.000658974	0.00764713	2.1165	ENSG00000134056	MRPS36	Yes
-0.372888	6.36614	9.67059	0.0110302	0.0450043	1.34675	ENSG00000117448	AKR1A1	Yes
-0.372845	5.41249	9.38392	0.0119399	0.0472504	1.32559	ENSG00000125863	MKKS	Yes
-0.372839	6.34689	18.0612	0.00167953	0.0139819	1.85443	ENSG00000006047	YBX2	Yes
-0.372407	5.93961	10.4214	0.00901701	0.0396568	1.40168	ENSG00000115128	SF3B6	Yes
-0.372333	7.44809	26.048	0.00045755	0.00587154	2.23125	ENSG00000130826	DKC1	Yes
-0.372331	2.98085	11.6513	0.00659454	0.032724	1.48513	ENSG00000172456	FGGY	Yes
-0.37217	7.05102	12.9046	0.00488892	0.0273282	1.56339	ENSG00000076604	TRAF4	Yes
-0.372163	4.08505	11.2967	0.00720216	0.0345886	1.46107	ENSG00000115325	DOK1	Yes
-0.371823	5.302	9.29304	0.012247	0.0481352	1.31754	ENSG00000162076	FLYWCH2	Yes
-0.371821	7.31844	21.7667	0.000880391	0.00930397	2.03133	ENSG00000178773	CPNE7	Yes
-0.371583	6.69692	11.3624	0.00708472	0.034251	1.46533	ENSG00000213593	TMX2	Yes
-0.371433	6.08429	22.075	0.000837351	0.00900288	2.04562	ENSG00000140854	KATNB1	Yes
-0.37133	7.6603	18.0899	0.00167058	0.0139421	1.85567	ENSG00000134684	YARS1	Yes
-0.371323	6.58363	10.9389	0.00788511	0.0364591	1.43819	ENSG00000232112	TMA7	Yes
-0.371299	5.74086	15.743	0.00263874	0.0186183	1.73006	ENSG00000173418	NAA20	Yes
-0.370956	6.35877	17.9552	0.00171306	0.0142021	1.84765	ENSG00000117748	RPA2	Yes
-0.370683	6.40265	18.0806	0.00167347	0.0139592	1.85514	ENSG00000156521	TYSND1	Yes
-0.370619	2.15535	9.35546	0.012035	0.0475257	1.32307	ENSG00000186197	EDARADD	Yes
-0.369877	4.50483	23.63	0.000655149	0.00762804	2.11759	ENSG00000100479	POLE2	Yes
-0.369853	5.05479	18.2295	0.00162786	0.0137857	1.86057	ENSG00000204899	MZT1	Yes
-0.369768	7.56742	15.1255	0.00299821	0.0200859	1.69711	ENSG00000188130	MAPK12	Yes
-0.369615	4.17896	12.4934	0.00538239	0.0289626	1.53816	ENSG00000243477	NAA80	Yes
-0.369172	3.92542	14.17	0.00367816	0.0227947	1.64217	ENSG00000237149	ZNF503-AS2	Yes
-0.368821	2.91771	10.3488	0.00919104	0.0401789	1.396	ENSG00000185112	FAM43A	Yes
-0.368633	5.32254	9.15422	0.0127349	0.0493218	1.30696	ENSG00000158019	BABAM2	Yes
-0.368504	4.81167	17.7516	0.00177981	0.014513	1.83824	ENSG00000100749	VRK1	Yes
-0.36812	4.82799	9.26772	0.0123343	0.0483735	1.31539	ENSG00000203760	CENPW	Yes
-0.368079	7.61309	12.6879	0.00514188	0.0282044	1.54968	ENSG00000004142	POLDIP2	Yes
-0.368048	5.74395	12.2981	0.00563777	0.0297617	1.52634	ENSG00000173915	ATP5MD	Yes
-0.368023	6.86395	39.3416	9.12e-05	0.00182126	2.73963	ENSG00000007968	E2F2	Yes
-0.36799	5.48637	12.6012	0.00524738	0.0284851	1.54538	ENSG00000254858	MPV17L2	Yes
-0.367199	7.14853	23.8616	0.000632281	0.00746554	2.12694	ENSG00000061794	MRPS35	Yes
-0.36713	6.32097	37.0932	0.000115828	0.00218673	2.6602	ENSG00000164109	MAD2L1	Yes
-0.36711	6.16108	13.6855	0.00409353	0.0244428	1.61185	ENSG00000133935	ERG28	Yes
-0.366662	7.76887	15.5688	0.00273466	0.0190378	1.72038	ENSG00000091483	FH	Yes
-0.366509	6.9691	26.4387	0.000432779	0.00567127	2.24632	ENSG00000174669	SLC29A2	Yes
-0.36642	7.17849	12.0076	0.00604517	0.0310205	1.50835	ENSG00000109919	MTCH2	Yes
-0.366301	5.88463	17.2592	0.00195455	0.0153336	1.81435	ENSG00000123975	CKS2	Yes
-0.366231	6.77217	27.273	0.000385081	0.00524117	2.28057	ENSG00000161267	BDH1	Yes
-0.365648	5.071	11.021	0.00772168	0.0361485	1.44191	ENSG00000168275	COA6	Yes
-0.365636	4.5993	9.65529	0.0110766	0.0450724	1.34609	ENSG00000164011	ZNF691	Yes
-0.365568	7.3319	25.243	0.000514159	0.00638511	2.19483	ENSG00000132254	ARFIP2	Yes
-0.365017	7.61824	11.5016	0.00684327	0.03353	1.47457	ENSG00000079616	KIF22	Yes
-0.364881	9.11884	18.0973	0.00166829	0.0139421	1.85567	ENSG00000169100	SLC25A6	Yes
-0.36479	7.98767	9.26419	0.0123465	0.0483897	1.31525	ENSG00000084623	EIF3I	Yes
-0.364526	3.96631	17.2427	0.00196077	0.0153661	1.81344	ENSG00000134461	ANKRD16	Yes
-0.364498	7.95817	10.2156	0.00952121	0.041053	1.38666	ENSG00000163682	RPL9	Yes
-0.364498	4.41151	10.8325	0.00810312	0.0371126	1.43048	ENSG00000008324	SS18L2	Yes
-0.364267	6.13826	10.6423	0.00851142	0.0381768	1.4182	ENSG00000135972	MRPS9	Yes
-0.363764	6.83262	28.1657	0.000340857	0.00479784	2.31895	ENSG00000077152	UBE2T	Yes
-0.363382	4.69508	12.234	0.00572469	0.0300503	1.52215	ENSG00000105792	CFAP69	Yes
-0.363356	6.76182	12.6314	0.0052104	0.0283997	1.54669	ENSG00000117118	SDHB	Yes
-0.363276	9.03927	54.4657	2.33e-05	0.000697539	3.15643	ENSG00000131844	MCCC2	Yes
-0.36295	6.76771	13.2141	0.00455316	0.0261424	1.58266	ENSG00000213563	C8orf82	Yes
-0.362813	8.62024	17.2021	0.00197615	0.0154071	1.81228	ENSG00000132780	NASP	Yes
-0.362787	8.29291	12.1899	0.00578556	0.0302362	1.51947	ENSG00000135446	CDK4	Yes
-0.362672	9.95651	35.7134	0.000134884	0.00241548	2.617	ENSG00000144381	HSPD1	Yes
-0.36249	8.36552	11.7722	0.00640169	0.0321235	1.49318	ENSG00000105640	RPL18A	Yes
-0.362269	6.24187	9.57342	0.0113288	0.0456871	1.34021	ENSG00000267100	ILF3-DT	Yes
-0.361673	6.44303	19.3843	0.0013206	0.01213	1.91614	ENSG00000001497	LAS1L	Yes
-0.361614	6.40769	32.317	0.000200417	0.00321092	2.49337	ENSG00000155380	SLC16A1	Yes
-0.361557	4.60901	9.68689	0.010981	0.0448804	1.34794	ENSG00000213199	ASIC3	Yes
-0.361253	6.81642	18.936	0.00143082	0.0128183	1.89217	ENSG00000106554	CHCHD3	Yes
-0.360884	7.36411	20.6978	0.00105173	0.010361	1.9846	ENSG00000183963	SMTN	Yes
-0.360796	4.75389	9.98012	0.0101404	0.0426656	1.36992	ENSG00000170364	SETMAR	Yes
-0.360742	4.44418	10.63	0.00853865	0.0382336	1.41755	ENSG00000135423	GLS2	Yes
-0.36065	7.75656	10.2133	0.00952702	0.0410569	1.38661	ENSG00000141456	PELP1	Yes
-0.360389	7.38856	20.9953	0.00100029	0.0100796	1.99656	ENSG00000105835	NAMPT	Yes
-0.360295	4.05547	14.0112	0.00380843	0.023274	1.63313	ENSG00000198331	HYLS1	Yes
-0.360255	6.89483	41.4062	7.4e-05	0.0015829	2.80055	ENSG00000176407	KCMF1	Yes
-0.360242	5.82348	10.8855	0.00799367	0.036779	1.4344	ENSG00000102977	ACD	Yes
-0.359592	5.63726	13.6505	0.00412568	0.0245659	1.60967	ENSG00000189343	RPS2P46	Yes
-0.359392	5.71478	10.5816	0.00864682	0.0385051	1.41448	ENSG00000182544	MFSD5	Yes
-0.359363	8.63895	17.8972	0.00173176	0.0142674	1.84566	ENSG00000215021	PHB2	Yes
-0.359317	6.08917	17.7619	0.00177636	0.0144919	1.83887	ENSG00000112110	MRPL18	Yes
-0.35866	9.07308	21.3162	0.000948166	0.00976693	2.01024	ENSG00000128564	VGF	Yes
-0.358619	8.94309	32.2035	0.000203201	0.00324577	2.48868	ENSG00000116133	DHCR24	Yes
-0.358575	7.21582	9.93394	0.0102675	0.0430032	1.3665	ENSG00000108528	SLC25A11	Yes
-0.358504	6.09445	30.1324	0.00026317	0.00395774	2.40255	ENSG00000115902	SLC1A4	Yes
-0.358138	6.59227	14.7597	0.00323898	0.0211312	1.67508	ENSG00000165689	ENTR1	Yes
-0.357923	5.98913	9.46293	0.0116804	0.0466098	1.33152	ENSG00000064763	FAR2	Yes
-0.357864	3.34903	9.17857	0.0126476	0.0490408	1.30944	ENSG00000154556	SORBS2	Yes
-0.357798	8.37483	19.8472	0.00121732	0.0115301	1.93817	ENSG00000005022	SLC25A5	Yes
-0.357437	7.39456	18.0951	0.00166895	0.0139421	1.85567	ENSG00000072135	PTPN18	Yes
-0.357409	7.46491	14.0792	0.00375193	0.0230468	1.63739	ENSG00000179115	FARSA	Yes
-0.357186	6.48647	13.5954	0.00417684	0.0247723	1.60603	ENSG00000182004	SNRPE	Yes
-0.356712	7.15856	25.8068	0.000473687	0.00600939	2.22117	ENSG00000055044	NOP58	Yes
-0.356706	6.57901	9.88887	0.0103934	0.043348	1.36303	ENSG00000203875	SNHG5	Yes
-0.356271	7.43728	17.5964	0.00183277	0.0147718	1.83057	ENSG00000214706	IFRD2	Yes
-0.356022	9.18657	10.9508	0.00786131	0.0364591	1.43819	ENSG00000159335	PTMS	Yes
-0.355671	4.1892	18.3039	0.00160563	0.0136732	1.86413	ENSG00000167074	TEF	Yes
-0.355537	5.84033	30.4284	0.00025341	0.00386311	2.41306	ENSG00000118600	RXYLT1	Yes
-0.355413	4.47905	9.21051	0.0125343	0.0487891	1.31168	ENSG00000100802	C14orf93	Yes
-0.35537	7.94437	12.8456	0.00495627	0.0275347	1.56012	ENSG00000118181	RPS25	Yes
-0.35515	5.48286	31.5212	0.000220946	0.00345652	2.46136	ENSG00000182923	CEP63	Yes
-0.355149	6.80832	23.8338	0.000634976	0.00748179	2.12599	ENSG00000221829	FANCG	Yes
-0.354842	5.38301	10.9516	0.00785956	0.0364591	1.43819	ENSG00000141570	CBX8	Yes
-0.354779	6.90014	12.5639	0.00529373	0.0286304	1.54317	ENSG00000170604	IRF2BP1	Yes
-0.354608	7.74086	47.7325	4.09e-05	0.00101483	2.99361	ENSG00000100714	MTHFD1	Yes
-0.354605	8.97984	15.7361	0.0026425	0.0186369	1.72963	ENSG00000099783	HNRNPM	Yes
-0.354594	3.83329	15.4617	0.00279567	0.0193399	1.71355	ENSG00000188610	FAM72B	Yes
-0.354356	7.00618	12.5646	0.00529282	0.0286304	1.54317	ENSG00000094914	AAAS	Yes
-0.354162	8.70324	12.0839	0.00593479	0.0306613	1.51341	ENSG00000143621	ILF2	Yes
-0.354102	4.02882	15.157	0.0029785	0.0200161	1.69862	ENSG00000204588	LINC01123	Yes
-0.353888	5.05662	10.9858	0.00779127	0.0362811	1.44032	ENSG00000109534	GAR1	Yes
-0.353861	8.04785	14.397	0.0035011	0.0220826	1.65595	ENSG00000211459	MT-RNR1	Yes
-0.353588	4.50155	18.6659	0.00150257	0.0131997	1.87944	ENSG00000184903	IMMP2L	Yes
-0.353577	4.6835	18.5384	0.00153794	0.0133208	1.87547	ENSG00000060140	STYK1	Yes
-0.353576	7.80625	22.416	0.000792644	0.00865023	2.06297	ENSG00000112118	MCM3	Yes
-0.353388	5.64994	9.89295	0.0103819	0.0433172	1.36334	ENSG00000033011	ALG1	Yes
-0.353071	9.53273	10.8071	0.00815637	0.0372831	1.42849	ENSG00000168028	RPSA	Yes
-0.352908	4.10672	11.6405	0.00661213	0.032782	1.48436	ENSG00000163545	NUAK2	Yes
-0.351905	8.07299	11.147	0.0074789	0.0353881	1.45114	ENSG00000106153	CHCHD2	Yes
-0.351709	5.80802	35.5411	0.000137519	0.00244692	2.61138	ENSG00000128039	SRD5A3	Yes
-0.350963	7.18177	21.0852	0.000985344	0.0099837	2.00071	ENSG00000237649	KIFC1	Yes
-0.350901	7.01745	37.2421	0.000113971	0.00216354	2.66483	ENSG00000076003	MCM6	Yes
-0.350569	5.03087	10.2771	0.00936704	0.0406532	1.39091	ENSG00000137210	TMEM14B	Yes
-0.350522	4.96709	12.291	0.00564733	0.0297934	1.52588	ENSG00000172974	AC007318.1	Yes
-0.35045	5.36319	20.9548	0.00100711	0.0101183	1.99489	ENSG00000120647	CCDC77	Yes
-0.350292	5.34108	13.3043	0.00446058	0.0258237	1.58798	ENSG00000129990	SYT5	Yes
-0.349772	6.62417	38.3481	0.000101242	0.00196692	2.70621	ENSG00000197498	RPF2	Yes
-0.349621	3.04738	14.2082	0.00364757	0.0226893	1.64418	ENSG00000261678	SCRT1	Yes
-0.349294	6.72854	13.0861	0.00468853	0.0266704	1.57397	ENSG00000141030	COPS3	Yes
-0.349215	6.5146	16.4164	0.00230424	0.0170426	1.76846	ENSG00000120265	PCMT1	Yes
-0.349198	7.27105	20.6622	0.00105809	0.0103976	1.98307	ENSG00000177542	SLC25A22	Yes
-0.349167	5.74396	10.25	0.00943462	0.040806	1.38928	ENSG00000176490	DIRAS1	Yes
-0.349149	4.37586	17.6999	0.00179726	0.0146018	1.8356	ENSG00000138617	PARP16	Yes
-0.34906	9.09588	11.192	0.00739444	0.0352008	1.45345	ENSG00000004478	FKBP4	Yes
-0.34893	5.25685	15.6068	0.00271337	0.0189563	1.72225	ENSG00000085840	ORC1	Yes
-0.348928	7.60551	11.5095	0.00682985	0.0334953	1.47502	ENSG00000099817	POLR2E	Yes
-0.348032	7.6808	13.39	0.00437466	0.0254764	1.59386	ENSG00000108773	KAT2A	Yes
-0.347806	6.92161	17.7255	0.00178859	0.0145508	1.83711	ENSG00000211689	TRGC1	Yes
-0.347773	3.57798	14.2012	0.00365314	0.0227156	1.64368	ENSG00000185361	TNFAIP8L1	Yes
-0.347733	5.59998	23.7117	0.000646964	0.00756436	2.12123	ENSG00000154839	SKA1	Yes
-0.34767	3.69797	21.0169	0.000996682	0.0100722	1.99688	ENSG00000179750	APOBEC3B	Yes
-0.347591	7.56153	50.0884	3.34e-05	0.000903744	3.04395	ENSG00000065911	MTHFD2	Yes
-0.347471	8.55669	16.7346	0.00216401	0.0163603	1.78621	ENSG00000138668	HNRNPD	Yes
-0.347428	7.59046	10.0273	0.0100125	0.0423518	1.37313	ENSG00000179632	MAF1	Yes
-0.347418	7.16078	20.2704	0.00113129	0.0109289	1.96142	ENSG00000131828	PDHA1	Yes
-0.347378	4.52524	10.6369	0.00852325	0.0381889	1.41806	ENSG00000167264	DUS2	Yes
-0.346926	4.21882	11.3887	0.00703829	0.0341154	1.46705	ENSG00000136167	LCP1	Yes
-0.346551	8.674	10.9962	0.00777072	0.0362052	1.44123	ENSG00000178035	IMPDH2	Yes
-0.346499	8.30028	16.7715	0.0021484	0.0162865	1.78817	ENSG00000197451	HNRNPAB	Yes
-0.34649	8.51762	11.3642	0.00708143	0.034251	1.46533	ENSG00000175061	SNHG29	Yes
-0.346346	2.70007	12.4883	0.00538889	0.0289789	1.53792	ENSG00000234518	PTGES3P1	Yes
-0.346263	9.67896	11.4899	0.00686308	0.0335981	1.47369	ENSG00000111669	TPI1	Yes
-0.346179	4.57697	21.1833	0.000969356	0.00988767	2.00491	ENSG00000143499	SMYD2	Yes
-0.346125	7.20838	18.5814	0.0015259	0.0132785	1.87685	ENSG00000166851	PLK1	Yes
-0.34551	6.00447	18.3681	0.00158675	0.0135936	1.86667	ENSG00000120699	EXOSC8	Yes
-0.345329	3.92522	22.5966	0.000770141	0.00851889	2.06962	ENSG00000146410	MTFR2	Yes
-0.345283	7.07572	10.9951	0.0077728	0.0362052	1.44123	ENSG00000125912	NCLN	Yes
-0.344738	7.40557	10.5237	0.00877834	0.0389313	1.4097	ENSG00000136883	KIF12	Yes
-0.344222	6.40944	17.344	0.00192304	0.0151843	1.8186	ENSG00000102900	NUP93	Yes
-0.344201	6.71456	13.0635	0.00471288	0.0267641	1.57245	ENSG00000255717	SNHG1	Yes
-0.344126	5.55975	21.7769	0.000878915	0.00930013	2.03151	ENSG00000156110	ADK	Yes
-0.344023	7.13347	38.9638	9.49e-05	0.00186907	2.72838	ENSG00000117298	ECE1	Yes
-0.343685	7.7923	19.5824	0.00127515	0.0118758	1.92534	ENSG00000132646	PCNA	Yes
-0.34302	6.14242	13.8699	0.00392905	0.023742	1.62448	ENSG00000156697	UTP14A	Yes
-0.342718	6.21312	18.4571	0.00156102	0.0134579	1.87102	ENSG00000113460	BRIX1	Yes
-0.342642	8.44202	39.6843	8.81e-05	0.00178135	2.74925	ENSG00000073111	MCM2	Yes
-0.342471	9.35283	11.2955	0.00720428	0.0345888	1.46106	ENSG00000130726	TRIM28	Yes
-0.342351	6.21976	28.1677	0.000340763	0.00479784	2.31895	ENSG00000091651	ORC6	Yes
-0.342331	8.7754	10.9199	0.00792347	0.0365618	1.43697	ENSG00000142937	RPS8	Yes
-0.342237	6.02195	21.9192	0.000858771	0.00913907	2.0391	ENSG00000141994	DUS3L	Yes
-0.342164	7.47138	10.0357	0.00999001	0.0422886	1.37378	ENSG00000116521	SCAMP3	Yes
-0.342051	7.76635	19.1102	0.00138671	0.0125374	1.90179	ENSG00000132305	IMMT	Yes
-0.341993	8.50264	13.1538	0.00461635	0.0263568	1.57911	ENSG00000170515	PA2G4	Yes
-0.341912	4.21902	9.22969	0.0124668	0.0486217	1.31317	ENSG00000127423	AUNIP	Yes
-0.341748	6.60015	30.4188	0.000253719	0.0038643	2.41293	ENSG00000104549	SQLE	Yes
-0.341515	7.12806	21.526	0.000915854	0.00957577	2.01883	ENSG00000007923	DNAJC11	Yes
-0.341343	8.84031	10.0546	0.0099393	0.0421487	1.37522	ENSG00000198034	RPS4X	Yes
-0.341269	4.79155	19.7999	0.00122742	0.0115797	1.9363	ENSG00000128694	OSGEPL1	Yes
-0.340992	5.39692	10.0041	0.0100752	0.0424877	1.37174	ENSG00000178096	BOLA1	Yes
-0.340961	5.67244	9.48107	0.0116217	0.0464111	1.33338	ENSG00000187713	TMEM203	Yes
-0.340937	3.59357	12.8149	0.00499173	0.027644	1.5584	ENSG00000106004	HOXA5	Yes
-0.34069	5.01752	9.10067	0.0129293	0.0498261	1.30254	ENSG00000250317	SMIM20	Yes
-0.340461	5.65303	10.6926	0.00840099	0.0379513	1.42077	ENSG00000149328	GLB1L2	Yes
-0.340423	6.65545	41.9881	6.99e-05	0.00150991	2.82105	ENSG00000169122	FAM110B	Yes
-0.34029	5.66942	9.13949	0.012788	0.0494516	1.30582	ENSG00000134072	CAMK1	Yes
-0.340186	8.05698	19.5097	0.00129161	0.0119498	1.92264	ENSG00000076248	UNG	Yes
-0.339963	7.26484	13.8811	0.00391934	0.0237283	1.62473	ENSG00000114631	PODXL2	Yes
-0.339452	5.13259	12.2193	0.00574489	0.030099	1.52145	ENSG00000243943	ZNF512	Yes
-0.339389	6.14749	11.1462	0.00748036	0.0353881	1.45114	ENSG00000265354	TIMM23	Yes
-0.339275	4.60676	23.8165	0.000636655	0.00749101	2.12546	ENSG00000135002	RFK	Yes
-0.339081	6.47331	9.66837	0.0110369	0.045013	1.34666	ENSG00000130511	SSBP4	Yes
-0.339025	6.49021	24.6971	0.000557373	0.00679193	2.16801	ENSG00000052802	MSMO1	Yes
-0.338976	9.05066	10.7674	0.00824013	0.0375242	1.42569	ENSG00000196419	XRCC6	Yes
-0.338972	4.84581	9.10818	0.0129019	0.0497678	1.30305	ENSG00000170791	CHCHD7	Yes
-0.338798	9.62645	16.8975	0.00209618	0.0160433	1.79471	ENSG00000067225	PKM	Yes
-0.338629	6.41912	13.3909	0.00437381	0.0254764	1.59386	ENSG00000151465	CDC123	Yes
-0.338246	7.3751	13.8153	0.00397692	0.0239619	1.62048	ENSG00000116221	MRPL37	Yes
-0.338154	5.21381	9.25926	0.0123636	0.0484166	1.31501	ENSG00000185551	NR2F2	Yes
-0.337976	6.36311	9.17197	0.0126712	0.0491208	1.30873	ENSG00000160688	FLAD1	Yes
-0.337876	6.96712	41.0796	7.64e-05	0.00162076	2.79028	ENSG00000168078	PBK	Yes
-0.337738	6.20777	19.8339	0.00122014	0.0115436	1.93766	ENSG00000080608	PUM3	Yes
-0.337727	6.97325	33.1684	0.000180936	0.00299019	2.5243	ENSG00000090889	KIF4A	Yes
-0.337202	7.21084	16.062	0.00247349	0.0178287	1.74888	ENSG00000230989	HSBP1	Yes
-0.337124	4.82358	23.3533	0.000683782	0.00782795	2.10635	ENSG00000104691	UBXN8	Yes
-0.33709	5.36856	22.1227	0.00083091	0.00895667	2.04785	ENSG00000197299	BLM	Yes
-0.33697	8.44196	10.0491	0.00995406	0.0421814	1.37488	ENSG00000083845	RPS5	Yes
-0.336769	2.68671	10.4532	0.008942	0.0394266	1.40421	ENSG00000147586	MRPS28	Yes
-0.336734	6.48143	16.7164	0.00217175	0.0163892	1.78544	ENSG00000124762	CDKN1A	Yes
-0.336724	6.97836	18.4029	0.00157664	0.0135576	1.86782	ENSG00000165637	VDAC2	Yes
-0.336703	9.00437	9.58142	0.0113039	0.0456034	1.341	ENSG00000132507	EIF5A	Yes
-0.336539	5.7251	17.0207	0.00204659	0.0158308	1.8005	ENSG00000006634	DBF4	Yes
-0.336501	8.05246	12.5567	0.00530268	0.0286537	1.54282	ENSG00000270647	TAF15	Yes
-0.336351	5.52824	9.57237	0.0113321	0.0456894	1.34018	ENSG00000162227	TAF6L	Yes
-0.336276	6.52747	26.3136	0.000440534	0.00574585	2.24065	ENSG00000164904	ALDH7A1	Yes
-0.336045	4.30754	9.09568	0.0129477	0.0498599	1.30225	ENSG00000130475	FCHO1	Yes
-0.335898	6.91766	16.6467	0.00220166	0.0165439	1.78136	ENSG00000085552	IGSF9	Yes
-0.33578	9.7336	45.3164	5.09e-05	0.00119256	2.92352	ENSG00000124313	IQSEC2	Yes
-0.335631	2.77519	14.109	0.00372753	0.0229754	1.63874	ENSG00000261167	AC107027.3	Yes
-0.335609	5.77439	9.91866	0.0103099	0.0431185	1.36534	ENSG00000149177	PTPRJ	Yes
-0.335431	8.89035	10.3606	0.00916258	0.0400789	1.39708	ENSG00000106263	EIF3B	Yes
-0.335303	3.90021	9.11395	0.0128808	0.0497256	1.30342	ENSG00000188959	C9orf152	Yes
-0.335249	6.77311	21.0048	0.000998702	0.0100763	1.9967	ENSG00000106443	PHF14	Yes
-0.334941	3.36697	11.9693	0.00610157	0.0311854	1.50605	ENSG00000197275	RAD54B	Yes
-0.334687	8.24509	9.87403	0.0104352	0.0434576	1.36193	ENSG00000136942	RPL35	Yes
-0.334588	4.71626	9.69182	0.0109662	0.0448528	1.34821	ENSG00000119929	CUTC	Yes
-0.334558	8.18908	13.2794	0.00448593	0.025877	1.58709	ENSG00000125691	RPL23	Yes
-0.334225	4.651	11.6318	0.00662627	0.0328035	1.48408	ENSG00000179611	DGKZP1	Yes
-0.334034	9.62296	10.0849	0.0098591	0.0419577	1.37719	ENSG00000142541	RPL13A	Yes
-0.333855	7.82467	39.8952	8.62e-05	0.00175593	2.75549	ENSG00000128595	CALU	Yes
-0.333739	6.96056	22.1802	0.000823234	0.00887966	2.0516	ENSG00000171793	CTPS1	Yes
-0.333683	7.78754	11.3897	0.00703649	0.0341154	1.46705	ENSG00000100353	EIF3D	Yes
-0.333544	4.61407	10.0569	0.00993331	0.042134	1.37537	ENSG00000108515	ENO3	Yes
-0.333426	5.46644	12.4592	0.00542607	0.0290946	1.53619	ENSG00000240972	MIF	Yes
-0.333391	7.22019	12.9995	0.00478292	0.0269976	1.56867	ENSG00000185236	RAB11B	Yes
-0.333308	6.61315	10.2912	0.00933216	0.0405623	1.39188	ENSG00000169957	ZNF768	Yes
-0.332981	5.48493	10.3712	0.00913689	0.0400155	1.39777	ENSG00000165526	RPUSD4	Yes
-0.332975	7.37417	25.0256	0.000530865	0.00655259	2.18359	ENSG00000129128	SPCS3	Yes
-0.332946	6.04381	10.3268	0.00924462	0.0402867	1.39484	ENSG00000135632	SMYD5	Yes
-0.332853	5.85888	10.62	0.00856069	0.0382643	1.41721	ENSG00000011260	UTP18	Yes
-0.332805	9.13616	16.1683	0.00242118	0.0175613	1.75544	ENSG00000181163	NPM1	Yes
-0.332776	8.52851	11.3548	0.00709812	0.0342761	1.46501	ENSG00000198242	RPL23A	Yes
-0.332605	6.58345	14.0922	0.00374132	0.0230278	1.63775	ENSG00000213551	DNAJC9	Yes
-0.332581	4.1326	11.1021	0.00756443	0.0356521	1.44792	ENSG00000077935	SMC1B	Yes
-0.332533	4.21609	13.2585	0.00450723	0.0259553	1.58577	ENSG00000175198	PCCA	Yes
-0.332453	6.07569	16.1203	0.00244465	0.0177126	1.75172	ENSG00000204160	ZDHHC18	Yes
-0.332433	4.65262	11.1771	0.00742223	0.0352403	1.45296	ENSG00000168569	TMEM223	Yes
-0.332366	3.68254	15.913	0.00254908	0.0181543	1.74102	ENSG00000114405	C3orf14	Yes
-0.33234	7.13981	26.1485	0.000451017	0.00584012	2.23358	ENSG00000107937	GTPBP4	Yes
-0.332283	5.01815	11.7902	0.00637355	0.0320654	1.49396	ENSG00000100246	DNAL4	Yes
-0.332101	7.44611	16.7605	0.00215302	0.016292	1.78803	ENSG00000138363	ATIC	Yes
-0.33205	10.4389	13.9513	0.003859	0.0234753	1.62939	ENSG00000111640	GAPDH	Yes
-0.33197	6.84502	10.0763	0.0098816	0.0420049	1.3767	ENSG00000099958	DERL3	Yes
-0.331954	4.46107	20.3428	0.00111733	0.0108411	1.96493	ENSG00000128654	MTX2	Yes
-0.331871	5.90248	10.1587	0.00966652	0.0414294	1.38269	ENSG00000119013	NDUFB3	Yes
-0.331819	9.54437	21.9677	0.00085203	0.00909631	2.04114	ENSG00000187514	PTMA	Yes
-0.331493	5.16345	11.6318	0.00662628	0.0328035	1.48408	ENSG00000128789	PSMG2	Yes
-0.331274	5.13672	18.253	0.00162081	0.0137674	1.86115	ENSG00000278535	DHRS11	Yes
-0.331205	5.03165	28.8148	0.000312499	0.00450106	2.34669	ENSG00000118655	DCLRE1B	Yes
-0.330799	8.02579	26.2276	0.000445957	0.00579397	2.23702	ENSG00000051620	HEBP2	Yes
-0.330704	6.29034	24.7175	0.000555676	0.00678672	2.16834	ENSG00000071539	TRIP13	Yes
-0.330681	7.92549	10.6597	0.00847307	0.0381171	1.41888	ENSG00000110107	PRPF19	Yes
-0.330446	3.71072	10.4971	0.0088397	0.0391034	1.40779	ENSG00000183688	RFLNB	Yes
-0.32995	6.73724	11.3121	0.00717448	0.0345251	1.46186	ENSG00000169021	UQCRFS1	Yes
-0.329867	5.24018	20.9028	0.00101595	0.0101888	1.99188	ENSG00000277161	PIGW	Yes
-0.329849	5.15969	13.0557	0.00472134	0.0267858	1.5721	ENSG00000196449	YRDC	Yes
-0.329643	8.21465	52.678	2.69e-05	0.000765924	3.11581	ENSG00000148672	GLUD1	Yes
-0.329291	9.68022	10.012	0.0100538	0.0424296	1.37233	ENSG00000161016	RPL8	Yes
-0.329178	6.10207	14.3952	0.00350244	0.0220826	1.65595	ENSG00000100814	CCNB1IP1	Yes
-0.329023	5.11823	10.7406	0.00829728	0.03763	1.42447	ENSG00000164053	ATRIP	Yes
-0.32899	8.12341	11.8419	0.00629351	0.031816	1.49735	ENSG00000123064	DDX54	Yes
-0.3289	6.47782	28.0445	0.000346487	0.00483634	2.31548	ENSG00000143228	NUF2	Yes
-0.328741	6.44007	23.0208	0.00072022	0.00811425	2.09075	ENSG00000151725	CENPU	Yes
-0.328634	7.40319	10.772	0.00823037	0.0375104	1.42585	ENSG00000136270	TBRG4	Yes
-0.328623	7.26381	9.54317	0.0114238	0.0459371	1.33784	ENSG00000182872	RBM10	Yes
-0.328529	6.24121	9.30576	0.0122034	0.0480224	1.31856	ENSG00000136950	ARPC5L	Yes
-0.328497	7.13202	33.3233	0.000177642	0.00296804	2.52753	ENSG00000141905	NFIC	Yes
-0.328437	7.43856	32.94	0.00018593	0.00304494	2.51642	ENSG00000133895	MEN1	Yes
-0.328146	8.31294	17.9375	0.00171876	0.0142093	1.84743	ENSG00000188846	RPL14	Yes
-0.327758	8.60124	12.2754	0.00566834	0.0298476	1.52509	ENSG00000089220	PEBP1	Yes
-0.327671	6.92234	16.4069	0.00230855	0.0170616	1.76798	ENSG00000095321	CRAT	Yes
-0.327609	6.69768	11.2644	0.00726082	0.0348003	1.45842	ENSG00000112640	PPP2R5D	Yes
-0.32736	5.59322	17.386	0.00190766	0.0150915	1.82127	ENSG00000141510	TP53	Yes
-0.327313	10.0854	17.4983	0.00186724	0.0149373	1.82573	ENSG00000115053	NCL	Yes
-0.327194	5.50201	9.23623	0.0124439	0.0485663	1.31366	ENSG00000139725	RHOF	Yes
-0.327096	8.91865	11.8383	0.00629896	0.0318339	1.49711	ENSG00000122406	RPL5	Yes
-0.326998	6.43122	34.2019	0.000160256	0.002735	2.56304	ENSG00000133519	ZDHHC8P1	Yes
-0.326985	7.25406	17.8304	0.00175362	0.0143694	1.84256	ENSG00000087269	NOP14	Yes
-0.326832	5.50191	16.365	0.00232787	0.0171194	1.76651	ENSG00000111196	MAGOHB	Yes
-0.326579	6.20656	11.9699	0.00610065	0.0311854	1.50605	ENSG00000154723	ATP5PF	Yes
-0.32604	8.0855	9.69608	0.0109535	0.0448225	1.3485	ENSG00000197756	RPL37A	Yes
-0.326011	4.42443	18.9698	0.00142213	0.0127678	1.89388	ENSG00000083635	NUFIP1	Yes
-0.32585	2.97186	13.0166	0.00476411	0.0269461	1.5695	ENSG00000228192	AL512353.1	Yes
-0.32539	6.64534	13.6687	0.00410896	0.0245012	1.61081	ENSG00000110619	CARS1	Yes
-0.325382	5.93163	14.1477	0.00369606	0.0228464	1.64118	ENSG00000120533	ENY2	Yes
-0.325268	6.01803	24.4687	0.000576733	0.00695242	2.15786	ENSG00000111319	SCNN1A	Yes
-0.324608	5.87827	9.38625	0.0119321	0.0472431	1.32566	ENSG00000154582	ELOC	Yes
-0.32459	7.03551	13.5965	0.00417587	0.0247723	1.60603	ENSG00000112715	VEGFA	Yes
-0.324396	7.00133	18.5605	0.00153172	0.0132954	1.8763	ENSG00000182180	MRPS16	Yes
-0.324129	6.21901	16.0006	0.00250427	0.0179577	1.74575	ENSG00000171208	NETO2	Yes
-0.324127	10.1073	15.1778	0.00296556	0.0199628	1.69978	ENSG00000123416	TUBA1B	Yes
-0.32412	6.32231	9.15092	0.0127468	0.0493414	1.30679	ENSG00000144659	SLC25A38	Yes
-0.323789	5.88794	21.2126	0.000964636	0.00986965	2.0057	ENSG00000059915	PSD	Yes
-0.323561	6.81028	16.3537	0.00233311	0.0171362	1.76608	ENSG00000176974	SHMT1	Yes
-0.323561	5.48101	16.9336	0.0020815	0.0159988	1.79591	ENSG00000100167	SEPTIN3	Yes
-0.323409	6.87173	10.4669	0.00890991	0.0393411	1.40515	ENSG00000107949	BCCIP	Yes
-0.323358	6.29064	13.2596	0.00450615	0.0259553	1.58577	ENSG00000137547	MRPL15	Yes
-0.323263	5.2909	19.3859	0.00132021	0.01213	1.91614	ENSG00000145990	GFOD1	Yes
-0.323198	7.06645	10.9444	0.00787398	0.0364591	1.43819	ENSG00000149476	TKFC	Yes
-0.323137	5.38028	15.2326	0.00293184	0.0198514	1.70221	ENSG00000101464	PIGU	Yes
-0.323102	9.1882	9.11079	0.0128923	0.0497471	1.30323	ENSG00000145425	RPS3A	Yes
-0.322983	4.55419	19.21	0.00136218	0.0123894	1.90695	ENSG00000214999	AC129492.1	Yes
-0.322593	7.69292	17.2877	0.00194392	0.0152771	1.81596	ENSG00000134057	CCNB1	Yes
-0.322547	10.025	14.0359	0.0037878	0.0232161	1.63421	ENSG00000110955	ATP5F1B	Yes
-0.322514	5.24467	24.3137	0.000590336	0.00706543	2.15086	ENSG00000161647	MPP3	Yes
-0.322443	4.53432	10.2895	0.00933622	0.0405695	1.3918	ENSG00000111424	VDR	Yes
-0.322186	6.32414	9.50849	0.0115338	0.0462259	1.33511	ENSG00000100632	ERH	Yes
-0.322085	6.27922	10.6967	0.00839202	0.0379413	1.42089	ENSG00000177732	SOX12	Yes
-0.32205	4.54889	12.6337	0.0052076	0.0283977	1.54672	ENSG00000156787	TBC1D31	Yes
-0.322028	7.95456	39.2321	9.23e-05	0.00183113	2.73728	ENSG00000120899	PTK2B	Yes
-0.321872	6.9257	14.2597	0.00360687	0.0225158	1.64751	ENSG00000116120	FARSB	Yes
-0.321813	7.00018	12.9659	0.00482009	0.0270703	1.56751	ENSG00000173113	TRMT112	Yes
-0.321793	6.02422	28.2906	0.000335168	0.00474978	2.32333	ENSG00000149554	CHEK1	Yes
-0.321554	6.66091	17.8783	0.00173792	0.014297	1.84476	ENSG00000100418	DESI1	Yes
-0.321075	6.09156	11.2302	0.00732353	0.0349713	1.45629	ENSG00000184752	NDUFA12	Yes
-0.320494	5.91515	12.3916	0.00551367	0.0293753	1.53202	ENSG00000165264	NDUFB6	Yes
-0.319908	4.19209	9.69339	0.0109615	0.0448445	1.34829	ENSG00000147065	MSN	Yes
-0.319881	5.02088	10.9525	0.00785781	0.0364591	1.43819	ENSG00000162639	HENMT1	Yes
-0.319746	8.57124	10.6739	0.00844177	0.0380402	1.41976	ENSG00000162244	RPL29	Yes
-0.319585	6.62552	9.4827	0.0116165	0.0464104	1.33338	ENSG00000204536	CCHCR1	Yes
-0.319519	4.36512	13.1648	0.00460474	0.0263435	1.57933	ENSG00000103269	RHBDL1	Yes
-0.319355	7.10387	27.6226	0.000366984	0.00505906	2.29593	ENSG00000106462	EZH2	Yes
-0.318836	5.38294	11.1821	0.00741294	0.035224	1.45316	ENSG00000137054	POLR1E	Yes
-0.31852	3.64358	14.5181	0.00341077	0.0218174	1.6612	ENSG00000175711	B3GNTL1	Yes
-0.318262	4.57608	18.2689	0.00161606	0.013748	1.86176	ENSG00000105649	RAB3A	Yes
-0.318124	7.29925	16.2619	0.00237624	0.0173372	1.76102	ENSG00000102317	RBM3	Yes
-0.317867	4.41181	16.9718	0.00206612	0.0159523	1.79718	ENSG00000167654	ATCAY	Yes
-0.317621	4.23754	13.7069	0.00407398	0.0243884	1.61282	ENSG00000244026	FAM86DP	Yes
-0.31744	6.72179	10.0168	0.0100408	0.042407	1.37256	ENSG00000283041	AC008038.1	Yes
-0.31712	9.77311	13.1708	0.0045984	0.0263207	1.5797	ENSG00000140988	RPS2	Yes
-0.317061	6.22647	14.2754	0.00359464	0.0224857	1.64809	ENSG00000160298	C21orf58	Yes
-0.316887	6.01414	24.0156	0.000617599	0.00731832	2.13559	ENSG00000198860	TSEN15	Yes
-0.316691	5.44244	11.6726	0.00655995	0.0326493	1.48613	ENSG00000125398	SOX9	Yes
-0.316532	9.55678	11.5209	0.00681045	0.0334586	1.47549	ENSG00000143321	HDGF	Yes
-0.316404	7.08109	9.26499	0.0123438	0.0483897	1.31525	ENSG00000188986	NELFB	Yes
-0.316361	6.67443	10.1242	0.00975597	0.0416965	1.3799	ENSG00000100889	PCK2	Yes
-0.315911	7.59635	14.6717	0.0033003	0.0213781	1.67003	ENSG00000171490	RSL1D1	Yes
-0.315364	7.05796	14.9088	0.00313811	0.0207897	1.68215	ENSG00000101255	TRIB3	Yes
-0.314973	4.13358	9.80601	0.0106297	0.0439658	1.35688	ENSG00000163319	MRPS18C	Yes
-0.314664	7.55548	9.65635	0.0110734	0.0450703	1.34611	ENSG00000110700	RPS13	Yes
-0.314642	6.74349	29.7039	0.000278112	0.00410485	2.3867	ENSG00000261373	VPS9D1-AS1	Yes
-0.314548	7.72894	10.361	0.00916152	0.0400789	1.39708	ENSG00000143575	HAX1	Yes
-0.314407	7.26601	15.997	0.00250609	0.017963	1.74562	ENSG00000167670	CHAF1A	Yes
-0.314325	7.21901	38.9511	9.5e-05	0.00186907	2.72838	ENSG00000110400	NECTIN1	Yes
-0.314141	5.61637	21.3671	0.000940199	0.0097148	2.01257	ENSG00000122643	NT5C3A	Yes
-0.314077	7.19409	23.4717	0.000671347	0.00771449	2.11269	ENSG00000100304	TTLL12	Yes
-0.313967	4.51081	15.4963	0.0027758	0.019236	1.71589	ENSG00000163002	NUP35	Yes
-0.313801	6.24094	9.50349	0.0115498	0.04626	1.33479	ENSG00000075702	WDR62	Yes
-0.313794	5.76495	14.1582	0.00368761	0.0228364	1.64137	ENSG00000085999	RAD54L	Yes
-0.313426	4.67646	18.1845	0.00164149	0.0138234	1.85939	ENSG00000007341	ST7L	Yes
-0.31337	8.4092	10.7024	0.00837982	0.0379123	1.42122	ENSG00000158864	NDUFS2	Yes
-0.313317	9.02378	13.3429	0.00442164	0.0256695	1.59058	ENSG00000174748	RPL15	Yes
-0.313258	5.79019	14.1085	0.00372793	0.0229754	1.63874	ENSG00000164045	CDC25A	Yes
-0.313223	4.4744	13.417	0.0043481	0.0253981	1.5952	ENSG00000100564	PIGH	Yes
-0.312676	6.72648	13.8324	0.00396187	0.0238885	1.62181	ENSG00000166710	B2M	Yes
-0.312503	6.15871	18.9563	0.00142559	0.0127824	1.89339	ENSG00000138028	CGREF1	Yes
-0.312466	6.32682	14.4219	0.00348225	0.0220468	1.65665	ENSG00000001036	FUCA2	Yes
-0.312338	6.43645	13.2535	0.00451238	0.0259706	1.58552	ENSG00000147224	PRPS1	Yes
-0.312316	3.90292	17.0179	0.00204773	0.0158323	1.80046	ENSG00000108423	TUBD1	Yes
-0.312271	7.68127	14.9598	0.00310447	0.020624	1.68563	ENSG00000100823	APEX1	Yes
-0.311823	7.35215	42.9278	6.37e-05	0.00140333	2.85284	ENSG00000135069	PSAT1	Yes
-0.311663	4.69644	12.3028	0.00563142	0.029747	1.52656	ENSG00000196517	SLC6A9	Yes
-0.311639	5.3782	21.3736	0.000939186	0.00971197	2.01269	ENSG00000102743	SLC25A15	Yes
-0.311386	9.35804	38.0954	0.000103993	0.00200869	2.69709	ENSG00000187109	NAP1L1	Yes
-0.311212	6.78861	34.5711	0.000153565	0.00265606	2.57576	ENSG00000121152	NCAPH	Yes
-0.311208	5.33063	11.3213	0.00715793	0.0344554	1.46274	ENSG00000162385	MAGOH	Yes
-0.311144	6.28342	28.4698	0.000327203	0.00464478	2.33304	ENSG00000214357	NEURL1B	Yes
-0.310319	5.56466	21.5842	0.000907113	0.00952611	2.02108	ENSG00000235823	OLMALINC	Yes
-0.310282	7.0573	17.9243	0.00172302	0.0142305	1.84678	ENSG00000148229	POLE3	Yes
-0.31023	6.28464	27.2553	0.000386027	0.00524795	2.28001	ENSG00000123485	HJURP	Yes
-0.308526	5.73542	10.9464	0.00787009	0.0364591	1.43819	ENSG00000148985	PGAP2	Yes
-0.308498	5.6793	24.7557	0.000552525	0.00675812	2.17017	ENSG00000188807	TMEM201	Yes
-0.308171	6.36701	12.8291	0.00497526	0.0275893	1.55926	ENSG00000143303	RRNAD1	Yes
-0.308124	6.91184	15.1358	0.00299171	0.0200686	1.69748	ENSG00000140416	TPM1	Yes
-0.308055	6.66398	10.7322	0.00831533	0.0376715	1.42399	ENSG00000184205	TSPYL2	Yes
-0.307915	4.31842	10.1168	0.00977516	0.0417493	1.37935	ENSG00000197766	CFD	Yes
-0.307775	7.2386	15.2893	0.00289736	0.0197106	1.7053	ENSG00000062822	POLD1	Yes
-0.307438	5.069	20.6115	0.00106723	0.0104644	1.98029	ENSG00000165389	SPTSSA	Yes
-0.307414	7.05921	11.4172	0.00698844	0.0339328	1.46938	ENSG00000099821	POLRMT	Yes
-0.307233	4.84578	12.3109	0.00562056	0.0297084	1.52712	ENSG00000104888	SLC17A7	Yes
-0.30714	3.73701	9.30285	0.0122134	0.048037	1.31842	ENSG00000152669	CCNO	Yes
-0.307122	5.05496	12.6267	0.00521614	0.0283997	1.54669	ENSG00000160161	CILP2	Yes
-0.307049	2.72223	9.93991	0.0102509	0.0429781	1.36675	ENSG00000260231	KDM7A-DT	Yes
-0.306868	5.93771	16.1339	0.00243796	0.0176717	1.75272	ENSG00000179041	RRS1	Yes
-0.306658	5.77428	10.1273	0.00974781	0.0416858	1.38001	ENSG00000123080	CDKN2C	Yes
-0.306628	7.84975	22.5668	0.000773803	0.00853943	2.06857	ENSG00000176890	TYMS	Yes
-0.3064	9.25636	25.8481	0.000470875	0.00599191	2.22243	ENSG00000113013	HSPA9	Yes
-0.306396	7.62034	14.9563	0.00310675	0.020631	1.68548	ENSG00000204673	AKT1S1	Yes
-0.306304	3.46399	9.99164	0.010109	0.042589	1.3707	ENSG00000023608	SNAPC1	Yes
-0.306011	8.41989	12.1262	0.00587476	0.0304831	1.51594	ENSG00000173812	EIF1	Yes
-0.305781	4.25063	9.31823	0.0121609	0.0479209	1.31947	ENSG00000183077	AFMID	Yes
-0.305196	7.55039	13.1368	0.00463437	0.026427	1.57795	ENSG00000116161	CACYBP	Yes
-0.305069	6.73557	11.792	0.00637061	0.0320654	1.49396	ENSG00000172775	PSME3IP1	Yes
-0.304564	6.64983	10.6223	0.00855564	0.038252	1.41735	ENSG00000204219	TCEA3	Yes
-0.304433	4.62821	14.8657	0.00316689	0.0209306	1.67922	ENSG00000259768	AC004943.2	Yes
-0.304362	7.55665	17.5602	0.00184542	0.0148166	1.82925	ENSG00000140740	UQCRC2	Yes
-0.304036	9.8319	9.97807	0.010146	0.0426785	1.36979	ENSG00000174444	RPL4	Yes
-0.303998	7.60745	9.9219	0.0103009	0.0430916	1.36561	ENSG00000170017	ALCAM	Yes
-0.303387	5.96	12.6336	0.00520771	0.0283977	1.54672	ENSG00000269609	RPARP-AS1	Yes
-0.303026	4.82596	11.6101	0.00666183	0.0329205	1.48253	ENSG00000165138	ANKS6	Yes
-0.302965	4.42755	10.9374	0.0078881	0.0364591	1.43819	ENSG00000046647	GEMIN8	Yes
-0.302815	6.11723	18.6612	0.00150384	0.0131997	1.87944	ENSG00000077684	JADE1	Yes
-0.302788	5.42417	10.7954	0.00818079	0.0373455	1.42776	ENSG00000060642	PIGV	Yes
-0.302651	8.97891	22.02	0.000844839	0.00904844	2.04343	ENSG00000065978	YBX1	Yes
-0.302548	6.69465	12.9193	0.00487232	0.0272445	1.56472	ENSG00000111665	CDCA3	Yes
-0.302504	6.25815	15.2342	0.00293084	0.0198514	1.70221	ENSG00000084693	AGBL5	Yes
-0.301896	6.88991	10.9373	0.00788842	0.0364591	1.43819	ENSG00000127324	TSPAN8	Yes
-0.301734	3.8812	10.7606	0.00825464	0.0375457	1.42544	ENSG00000101084	RAB5IF	Yes
-0.301728	5.34326	12.8207	0.00498497	0.027634	1.55856	ENSG00000183943	PRKX	Yes
-0.301697	6.80029	9.61329	0.0112051	0.0453979	1.34296	ENSG00000076924	XAB2	Yes
-0.301599	6.32645	19.5711	0.00127769	0.0118862	1.92496	ENSG00000087586	AURKA	Yes
-0.301468	4.05649	10.3431	0.00920483	0.04022	1.39556	ENSG00000073578	SDHA	Yes
-0.301427	8.0743	10.089	0.00984817	0.0419412	1.37736	ENSG00000145741	BTF3	Yes
-0.301141	8.25991	11.0515	0.00766205	0.0359981	1.44372	ENSG00000137818	RPLP1	Yes
-0.301039	6.48404	27.2751	0.000384967	0.00524117	2.28057	ENSG00000254726	MEX3A	Yes
-0.300991	8.9316	15.2164	0.00294176	0.0198831	1.70152	ENSG00000115648	MLPH	Yes
-0.300916	6.11853	9.23142	0.0124607	0.0486143	1.31324	ENSG00000123737	EXOSC9	Yes
-0.300809	9.34372	9.61005	0.0112151	0.0454149	1.3428	ENSG00000172757	CFL1	Yes
-0.300535	8.83176	11.4772	0.00688481	0.0336448	1.47308	ENSG00000103495	MAZ	Yes
-0.30042	5.00196	13.2305	0.00453612	0.0260624	1.58399	ENSG00000124688	MAD2L1BP	Yes
-0.300398	6.06559	22.5286	0.000778524	0.00857454	2.06679	ENSG00000169258	GPRIN1	Yes
-0.300373	4.12125	15.4211	0.00281923	0.0193922	1.71237	ENSG00000125459	MSTO1	Yes
-0.300167	5.8067	19.1829	0.0013688	0.0124361	1.90532	ENSG00000116584	ARHGEF2	Yes
-0.299916	7.96477	9.75658	0.0107738	0.0443264	1.35334	ENSG00000171863	RPS7	Yes
-0.299492	4.42877	18.7863	0.00147006	0.0130371	1.88482	ENSG00000120158	RCL1	Yes
-0.299449	7.69943	19.1796	0.00136961	0.0124367	1.9053	ENSG00000105486	LIG1	Yes
-0.299148	7.35769	19.2786	0.00134562	0.0123014	1.91005	ENSG00000171314	PGAM1	Yes
-0.299017	6.08115	10.4624	0.00892041	0.0393771	1.40476	ENSG00000173141	MRPL57	Yes
-0.298901	6.95889	18.5908	0.00152329	0.0132735	1.87702	ENSG00000173456	RNF26	Yes
-0.298826	5.40505	10.8482	0.0080705	0.0370173	1.4316	ENSG00000168818	STX18	Yes
-0.298679	6.93088	18.2285	0.00162818	0.0137857	1.86057	ENSG00000116251	RPL22	Yes
-0.298531	8.3746	25.7732	0.00047599	0.00603402	2.21939	ENSG00000120438	TCP1	Yes
-0.298462	6.5127	9.51653	0.0115082	0.0461765	1.33558	ENSG00000177595	PIDD1	Yes
-0.298277	6.91892	11.9037	0.00619952	0.0315221	1.50139	ENSG00000160917	CPSF4	Yes
-0.298232	5.15045	15.5877	0.00272406	0.0189877	1.72153	ENSG00000136982	DSCC1	Yes
-0.297793	7.02836	14.1913	0.00366107	0.0227479	1.64306	ENSG00000104980	TIMM44	Yes
-0.29779	8.1176	12.2558	0.00569492	0.0299499	1.52361	ENSG00000132589	FLOT2	Yes
-0.297724	6.66166	26.3059	0.000441014	0.00574642	2.2406	ENSG00000141582	CBX4	Yes
-0.297695	5.95852	18.7731	0.00147358	0.0130406	1.8847	ENSG00000165905	LARGE2	Yes
-0.297583	6.83874	12.044	0.00599223	0.0308341	1.51097	ENSG00000010165	EEF1AKNMT	Yes
-0.297446	4.30119	9.77927	0.0107074	0.0441537	1.35503	ENSG00000119640	ACYP1	Yes
-0.297385	8.41583	12.4483	0.00544007	0.0291396	1.53552	ENSG00000186468	RPS23	Yes
-0.297354	6.51992	9.83018	0.0105601	0.0438248	1.35828	ENSG00000163516	ANKZF1	Yes
-0.297332	8.53511	11.8204	0.00632659	0.0319253	1.49586	ENSG00000198755	RPL10A	Yes
-0.297264	7.91509	12.1322	0.00586623	0.0304777	1.51602	ENSG00000115484	CCT4	Yes
-0.297024	5.56286	11.3251	0.00715099	0.0344403	1.46293	ENSG00000204634	TBC1D8	Yes
-0.2969	5.25763	11.1809	0.00741514	0.035224	1.45316	ENSG00000100979	PLTP	Yes
-0.296565	4.86466	10.8354	0.00809708	0.0370951	1.43068	ENSG00000204954	C12orf73	Yes
-0.296377	4.58634	15.176	0.00296669	0.0199628	1.69978	ENSG00000235314	LINC00957	Yes
-0.295996	8.54127	9.12625	0.012836	0.0496215	1.30433	ENSG00000147403	RPL10	Yes
-0.295853	5.40194	19.875	0.00121142	0.0114807	1.94003	ENSG00000170779	CDCA4	Yes
-0.295844	5.98991	24.5532	0.000569478	0.00688981	2.16179	ENSG00000101417	PXMP4	Yes
-0.295702	4.95297	11.8472	0.00628534	0.0318036	1.49752	ENSG00000157833	GAREM2	Yes
-0.295619	8.74465	9.49536	0.0115758	0.0462953	1.33446	ENSG00000143537	ADAM15	Yes
-0.295425	7.64123	15.6948	0.00266488	0.0187473	1.72706	ENSG00000102054	RBBP7	Yes
-0.295421	6.50968	15.8113	0.00260231	0.0184704	1.73352	ENSG00000104228	TRIM35	Yes
-0.295332	4.12124	9.84891	0.0105065	0.0436349	1.36017	ENSG00000151287	TEX30	Yes
-0.295008	8.28571	13.0149	0.00476596	0.0269474	1.56948	ENSG00000156261	CCT8	Yes
-0.294474	4.20323	12.7598	0.00505622	0.027881	1.55469	ENSG00000006757	PNPLA4	Yes
-0.294401	6.41626	11.1592	0.00745592	0.03533	1.45186	ENSG00000185100	ADSS1	Yes
-0.294275	5.94498	9.44787	0.0117293	0.0467463	1.33025	ENSG00000139405	RITA1	Yes
-0.294161	4.90564	10.7523	0.00827238	0.037589	1.42494	ENSG00000163626	COX18	Yes
-0.294091	6.0711	16.3952	0.00231396	0.0170616	1.76798	ENSG00000156502	SUPV3L1	Yes
-0.29402	7.23063	10.2082	0.00953976	0.04108	1.38637	ENSG00000164111	ANXA5	Yes
-0.293945	4.96728	11.2681	0.00725405	0.0347878	1.45857	ENSG00000149089	APIP	Yes
-0.293913	6.1166	12.6219	0.00522198	0.0284106	1.54652	ENSG00000101447	FAM83D	Yes
-0.293877	9.98447	16.1051	0.00245212	0.0177436	1.75096	ENSG00000196230	TUBB	Yes
-0.293854	6.13253	10.2818	0.00935526	0.0406311	1.39114	ENSG00000124784	RIOK1	Yes
-0.293629	4.81358	20.247	0.00113586	0.0109635	1.96005	ENSG00000161558	TMEM143	Yes
-0.293511	3.62023	15.3902	0.0028373	0.0194749	1.71052	ENSG00000152229	PSTPIP2	Yes
-0.29246	6.06627	18.7734	0.0014735	0.0130406	1.8847	ENSG00000146733	PSPH	Yes
-0.292419	8.70661	40.9172	7.77e-05	0.00163903	2.78541	ENSG00000128050	PAICS	Yes
-0.292326	6.09267	19.1144	0.00138568	0.0125349	1.90188	ENSG00000137124	ALDH1B1	Yes
-0.292264	5.42716	10.8106	0.00814889	0.037261	1.42875	ENSG00000134574	DDB2	Yes
-0.291881	7.51356	12.8737	0.00492405	0.0274328	1.56173	ENSG00000204371	EHMT2	Yes
-0.291752	5.00396	18.6427	0.00150892	0.0131997	1.87944	ENSG00000000460	C1orf112	Yes
-0.291258	6.32682	9.33249	0.0121125	0.0477526	1.321	ENSG00000167112	TRUB2	Yes
-0.291154	7.35775	12.813	0.00499393	0.027647	1.55835	ENSG00000178605	GTPBP6	Yes
-0.290926	7.86837	13.1909	0.0045773	0.0262449	1.58096	ENSG00000182481	KPNA2	Yes
-0.290705	4.87417	18.1819	0.00164229	0.0138234	1.85939	ENSG00000164038	SLC9B2	Yes
-0.290644	8.70935	9.9551	0.010209	0.0428788	1.36776	ENSG00000197958	RPL12	Yes
-0.290088	6.42614	12.9373	0.00485206	0.0271944	1.56552	ENSG00000178802	MPI	Yes
-0.289715	4.04932	13.3414	0.00442318	0.0256695	1.59058	ENSG00000171246	NPTX1	Yes
-0.289673	7.57244	22.3929	0.00079558	0.0086766	2.06165	ENSG00000076382	SPAG5	Yes
-0.289469	5.01625	12.4377	0.00545376	0.0291654	1.53513	ENSG00000175356	SCUBE2	Yes
-0.289185	5.57773	12.0372	0.00600205	0.0308463	1.5108	ENSG00000116455	WDR77	Yes
-0.288793	8.1283	34.3665	0.00015723	0.00270268	2.56821	ENSG00000104687	GSR	Yes
-0.288632	7.27546	18.6566	0.00150512	0.0131997	1.87944	ENSG00000122126	OCRL	Yes
-0.288229	2.89476	9.404	0.0118733	0.0471096	1.32689	ENSG00000153233	PTPRR	Yes
-0.287854	5.4299	14.1795	0.00367053	0.0227845	1.64236	ENSG00000168303	MPLKIP	Yes
-0.287852	7.84846	22.4897	0.000783366	0.00859388	2.06581	ENSG00000132382	MYBBP1A	Yes
-0.287742	8.02243	25.6453	0.000484877	0.00611421	2.21366	ENSG00000088325	TPX2	Yes
-0.287544	7.36686	30.5979	0.000248016	0.00380518	2.41962	ENSG00000161800	RACGAP1	Yes
-0.287333	5.29985	16.4034	0.00231018	0.0170616	1.76798	ENSG00000128973	CLN6	Yes
-0.287147	9.25586	9.7031	0.0109324	0.0447595	1.34912	ENSG00000152234	ATP5F1A	Yes
-0.286964	5.61508	9.21002	0.012536	0.0487891	1.31168	ENSG00000245910	SNHG6	Yes
-0.286893	7.90057	9.5589	0.0113743	0.0457821	1.3393	ENSG00000140983	RHOT2	Yes
-0.286715	7.44529	9.84352	0.0105219	0.043688	1.35964	ENSG00000125977	EIF2S2	Yes
-0.286691	5.48678	22.0301	0.000843452	0.00904519	2.04358	ENSG00000273841	TAF9	Yes
-0.286183	7.43068	24.7027	0.000556906	0.00679181	2.16801	ENSG00000167721	TSR1	Yes
-0.286139	6.01734	11.0459	0.00767309	0.036021	1.44344	ENSG00000152990	ADGRA3	Yes
-0.285859	5.03751	19.0644	0.00139815	0.0126272	1.89869	ENSG00000132286	TIMM10B	Yes
-0.285821	5.59264	16.6124	0.00221658	0.0166075	1.7797	ENSG00000174173	TRMT10C	Yes
-0.285749	4.50698	15.3045	0.00288824	0.0196886	1.70579	ENSG00000128408	RIBC2	Yes
-0.285347	5.43383	10.3126	0.00927929	0.0404061	1.39355	ENSG00000122873	CISD1	Yes
-0.285285	4.47352	10.7026	0.00837919	0.0379123	1.42122	ENSG00000150433	TMEM218	Yes
-0.285212	7.99248	19.1994	0.00136476	0.0124061	1.90636	ENSG00000106105	GARS1	Yes
-0.285124	5.58448	16.8906	0.00209902	0.0160505	1.79451	ENSG00000163933	RFT1	Yes
-0.284974	6.68168	21.2	0.000966653	0.00987351	2.00553	ENSG00000058804	NDC1	Yes
-0.284945	6.86893	11.18	0.00741669	0.035224	1.45316	ENSG00000116685	KIAA2013	Yes
-0.284782	5.71613	15.0931	0.00301861	0.0201636	1.69543	ENSG00000138430	OLA1	Yes
-0.284462	7.95117	18.1917	0.00163931	0.0138234	1.85939	ENSG00000264364	DYNLL2	Yes
-0.284083	5.94555	13.6123	0.00416112	0.0247152	1.60704	ENSG00000149636	DSN1	Yes
-0.28374	4.09072	14.7089	0.00327419	0.0212695	1.67224	ENSG00000134146	DPH6	Yes
-0.283473	6.15374	10.8038	0.00816317	0.0372956	1.42834	ENSG00000129484	PARP2	Yes
-0.283306	5.77747	14.6387	0.00332371	0.021476	1.66805	ENSG00000166347	CYB5A	Yes
-0.283148	8.04067	9.45959	0.0116912	0.0466419	1.33122	ENSG00000169714	CNBP	Yes
-0.283139	3.879	12.4828	0.00539587	0.0289885	1.53777	ENSG00000230202	AL450405.1	Yes
-0.283135	7.33554	12.8483	0.0049531	0.0275347	1.56012	ENSG00000183431	SF3A3	Yes
-0.283044	6.88822	26.9003	0.000405563	0.00541658	2.26627	ENSG00000164818	DNAAF5	Yes
-0.283037	7.85665	10.0575	0.00993176	0.042134	1.37537	ENSG00000179262	RAD23A	Yes
-0.282927	9.38927	9.80506	0.0106325	0.0439658	1.35688	ENSG00000148303	RPL7A	Yes
-0.282917	4.60942	17.4002	0.0019025	0.0150792	1.82162	ENSG00000153487	ING1	Yes
-0.282818	5.67785	13.7801	0.00400814	0.0241239	1.61755	ENSG00000137692	DCUN1D5	Yes
-0.281671	5.15145	13.995	0.00382204	0.0233097	1.63246	ENSG00000133627	ACTR3B	Yes
-0.281352	6.23226	23.6221	0.000655946	0.007632	2.11736	ENSG00000108439	PNPO	Yes
-0.281341	7.42219	14.3774	0.00351595	0.022151	1.65461	ENSG00000113048	MRPS27	Yes
-0.281061	5.45273	9.36531	0.012002	0.0474288	1.32396	ENSG00000131148	EMC8	Yes
-0.280821	3.54338	9.7432	0.0108133	0.0443684	1.35293	ENSG00000140057	AK7	Yes
-0.280721	7.93417	9.53798	0.0114402	0.0459698	1.33753	ENSG00000111481	COPZ1	Yes
-0.280148	5.91666	11.2013	0.00737695	0.0351528	1.45404	ENSG00000196205	EEF1A1P5	Yes
-0.279718	6.42733	10.2348	0.0094727	0.0409177	1.38809	ENSG00000162063	CCNF	Yes
-0.279634	5.9396	15.617	0.00270769	0.0189383	1.72266	ENSG00000196704	AMZ2	Yes
-0.279412	5.09899	16.6752	0.00218936	0.0164836	1.78295	ENSG00000101546	RBFA	Yes
-0.279267	4.06182	10.2646	0.00939804	0.0407238	1.39015	ENSG00000187522	HSPA14	Yes
-0.279258	7.1767	11.6941	0.00652547	0.0325164	1.4879	ENSG00000074201	CLNS1A	Yes
-0.279082	3.84942	9.40422	0.0118725	0.0471096	1.32689	ENSG00000110042	DTX4	Yes
-0.278778	6.34889	12.2443	0.00571067	0.0300044	1.52282	ENSG00000114491	UMPS	Yes
-0.278428	6.75015	12.6756	0.00515662	0.0282296	1.54929	ENSG00000185104	FAF1	Yes
-0.278307	5.84932	12.8317	0.00497223	0.0275893	1.55926	ENSG00000183520	UTP11	Yes
-0.278089	5.42772	17.5981	0.0018322	0.0147718	1.83057	ENSG00000171492	LRRC8D	Yes
-0.277948	7.07024	14.2606	0.00360617	0.0225158	1.64751	ENSG00000157593	SLC35B2	Yes
-0.27788	4.81622	15.6146	0.00270903	0.0189383	1.72266	ENSG00000285053	TBCE	Yes
-0.277721	3.91576	11.3592	0.00709038	0.0342685	1.46511	ENSG00000157470	FAM81A	Yes
-0.277168	8.89406	13.5761	0.00419505	0.0248373	1.6049	ENSG00000198830	HMGN2	Yes
-0.276637	5.35063	10.2385	0.00946329	0.0409077	1.3882	ENSG00000144354	CDCA7	Yes
-0.27636	6.88055	11.1565	0.00746102	0.0353441	1.45168	ENSG00000100413	POLR3H	Yes
-0.276297	4.68562	14.1724	0.00367623	0.0227947	1.64217	ENSG00000115107	STEAP3	Yes
-0.276165	6.44772	18.7041	0.00149216	0.0131464	1.88119	ENSG00000130713	EXOSC2	Yes
-0.276109	4.23625	9.74711	0.0108017	0.0443646	1.35296	ENSG00000010295	IFFO1	Yes
-0.275977	6.82628	18.2251	0.0016292	0.0137857	1.86057	ENSG00000117650	NEK2	Yes
-0.275906	4.32311	9.65649	0.0110729	0.0450703	1.34611	ENSG00000126953	TIMM8A	Yes
-0.275843	5.41066	11.78	0.00638945	0.0321235	1.49318	ENSG00000172216	CEBPB	Yes
-0.275768	5.83568	9.09672	0.0129438	0.0498599	1.30225	ENSG00000140939	NOL3	Yes
-0.275371	7.50018	9.74948	0.0107947	0.044364	1.35297	ENSG00000182551	ADI1	Yes
-0.275219	3.9891	9.75919	0.0107662	0.0443057	1.35354	ENSG00000137094	DNAJB5	Yes
-0.275184	8.89399	9.745	0.0108079	0.0443659	1.35295	ENSG00000075415	SLC25A3	Yes
-0.275169	6.72818	18.2605	0.00161855	0.0137622	1.86131	ENSG00000198681	MAGEA1	Yes
-0.275101	5.83794	18.1994	0.00163695	0.0138202	1.85949	ENSG00000133119	RFC3	Yes
-0.275083	7.15329	13.5376	0.00423145	0.0250085	1.60191	ENSG00000196363	WDR5	Yes
-0.274793	7.02055	10.2024	0.00955467	0.0411055	1.3861	ENSG00000100605	ITPK1	Yes
-0.274669	8.53123	9.24432	0.0124156	0.0485197	1.31408	ENSG00000087087	SRRT	Yes
-0.27452	4.15118	9.74824	0.0107984	0.044364	1.35297	ENSG00000160602	NEK8	Yes
-0.274505	5.48464	15.2624	0.00291363	0.0197971	1.7034	ENSG00000097046	CDC7	Yes
-0.274375	7.50751	9.81108	0.0106151	0.0439437	1.3571	ENSG00000116459	ATP5PB	Yes
-0.274253	5.38035	10.6178	0.00856575	0.0382767	1.41707	ENSG00000000419	DPM1	Yes
-0.27397	6.23966	15.7755	0.00262133	0.0185267	1.7322	ENSG00000138442	WDR12	Yes
-0.273844	6.7157	11.0296	0.0077049	0.0361104	1.44237	ENSG00000204054	LINC00963	Yes
-0.273748	6.43988	9.45541	0.0117048	0.0466849	1.33082	ENSG00000087302	RTRAF	Yes
-0.273641	7.44085	23.5609	0.000662165	0.00766333	2.11558	ENSG00000170540	ARL6IP1	Yes
-0.273445	5.74982	9.76024	0.0107631	0.044304	1.35356	ENSG00000165782	PIP4P1	Yes
-0.273008	7.39276	13.6535	0.00412289	0.024558	1.60981	ENSG00000004139	SARM1	Yes
-0.272962	5.87273	16.8429	0.00211864	0.0161562	1.79166	ENSG00000159063	ALG8	Yes
-0.27291	5.15626	17.2068	0.00197436	0.0154071	1.81228	ENSG00000184635	ZNF93	Yes
-0.272835	4.89006	11.4778	0.00688383	0.0336448	1.47308	ENSG00000136710	CCDC115	Yes
-0.272594	7.59418	11.8252	0.00631927	0.0319076	1.49611	ENSG00000149547	EI24	Yes
-0.272556	7.28785	12.0853	0.00593284	0.0306611	1.51341	ENSG00000184117	NIPSNAP1	Yes
-0.272379	7.47351	14.7168	0.00326869	0.021242	1.6728	ENSG00000175390	EIF3F	Yes
-0.272283	5.56979	9.56427	0.0113574	0.0457474	1.33963	ENSG00000170525	PFKFB3	Yes
-0.272214	5.01541	12.6379	0.00520239	0.0283977	1.54672	ENSG00000132967	HMGB1P5	Yes
-0.272191	6.00642	11.6213	0.00664351	0.0328658	1.48326	ENSG00000241258	CRCP	Yes
-0.271798	6.35214	14.4777	0.00344062	0.0218988	1.65958	ENSG00000134690	CDCA8	Yes
-0.271769	6.45878	12.2841	0.00565657	0.0298233	1.52544	ENSG00000203950	RTL8A	Yes
-0.271767	6.97759	25.2451	0.000514	0.00638511	2.19483	ENSG00000153879	CEBPG	Yes
-0.271053	7.26009	9.99225	0.0101073	0.042589	1.3707	ENSG00000154370	TRIM11	Yes
-0.270965	6.28419	11.1401	0.0074919	0.0354201	1.45075	ENSG00000080986	NDC80	Yes
-0.270913	7.81701	33.6466	0.000170991	0.00288615	2.53968	ENSG00000096746	HNRNPH3	Yes
-0.270594	5.78488	17.2731	0.00194935	0.0153125	1.81495	ENSG00000167186	COQ7	Yes
-0.270438	6.03729	17.2323	0.00196471	0.0153799	1.81305	ENSG00000174371	EXO1	Yes
-0.270124	5.56456	12.1859	0.00579104	0.0302421	1.51939	ENSG00000146054	TRIM7	Yes
-0.269634	6.48842	13.5108	0.00425701	0.0251125	1.60011	ENSG00000108559	NUP88	Yes
-0.269388	5.35388	11.7358	0.00645894	0.0322855	1.49099	ENSG00000173894	CBX2	Yes
-0.268916	3.28645	10.5435	0.00873318	0.0388275	1.41086	ENSG00000180592	SKIDA1	Yes
-0.268467	8.49112	14.0815	0.00375005	0.0230468	1.63739	ENSG00000150753	CCT5	Yes
-0.268007	4.51504	15.5011	0.002773	0.0192246	1.71614	ENSG00000281398	SNHG4	Yes
-0.267809	7.75184	28.7738	0.000314203	0.00451782	2.34507	ENSG00000171848	RRM2	Yes
-0.267765	5.35363	13.4933	0.00427385	0.0251393	1.59965	ENSG00000276234	TADA2A	Yes
-0.267538	5.91343	10.7468	0.00828411	0.0376035	1.42477	ENSG00000104325	DECR1	Yes
-0.267425	5.56477	14.7875	0.00321988	0.0210806	1.67612	ENSG00000155755	TMEM237	Yes
-0.267006	3.66544	11.1244	0.00752171	0.035551	1.44915	ENSG00000163497	FEV	Yes
-0.266023	8.36123	14.5785	0.00336682	0.0216931	1.66368	ENSG00000145592	RPL37	Yes
-0.265933	6.80378	10.2537	0.00942538	0.0407939	1.3894	ENSG00000155463	OXA1L	Yes
-0.265634	7.16651	9.94416	0.0102392	0.0429623	1.36691	ENSG00000149100	EIF3M	Yes
-0.265625	6.35428	11.7728	0.00640064	0.0321235	1.49318	ENSG00000141101	NOB1	Yes
-0.265307	7.18342	18.6489	0.00150721	0.0131997	1.87944	ENSG00000165655	ZNF503	Yes
-0.26502	5.05656	14.4586	0.00345481	0.0219708	1.65815	ENSG00000111845	PAK1IP1	Yes
-0.264991	7.75892	16.2499	0.00238193	0.0173484	1.76074	ENSG00000206053	JPT2	Yes
-0.264463	5.07011	9.77803	0.010711	0.0441548	1.35502	ENSG00000058729	RIOK2	Yes
-0.264454	6.20756	10.1615	0.00965919	0.0414235	1.38275	ENSG00000111364	DDX55	Yes
-0.263944	7.12439	17.5762	0.0018398	0.0147982	1.82979	ENSG00000064932	SBNO2	Yes
-0.263662	9.09606	18.3627	0.00158832	0.0135936	1.86667	ENSG00000137337	MDC1	Yes
-0.263459	7.03201	9.12419	0.0128435	0.049639	1.30418	ENSG00000166228	PCBD1	Yes
-0.263417	8.44714	11.9817	0.00608316	0.0311294	1.50683	ENSG00000115758	ODC1	Yes
-0.263295	4.49221	9.68798	0.0109778	0.0448781	1.34797	ENSG00000129810	SGO1	Yes
-0.263253	7.90071	17.879	0.0017377	0.014297	1.84476	ENSG00000013573	DDX11	Yes
-0.262913	5.51501	15.133	0.0029935	0.0200704	1.69744	ENSG00000042088	TDP1	Yes
-0.262905	5.22282	9.75079	0.0107909	0.0443637	1.35297	ENSG00000055118	KCNH2	Yes
-0.262582	6.94882	26.1394	0.000451606	0.00584012	2.23358	ENSG00000188706	ZDHHC9	Yes
-0.262407	8.09933	33.0176	0.000184215	0.00303237	2.51822	ENSG00000152556	PFKM	Yes
-0.262401	8.37235	22.353	0.000800683	0.00870654	2.06015	ENSG00000147955	SIGMAR1	Yes
-0.262398	5.07095	10.2295	0.00948602	0.0409541	1.3877	ENSG00000012211	PRICKLE3	Yes
-0.262243	8.00522	17.3111	0.00193519	0.0152515	1.81669	ENSG00000100412	ACO2	Yes
-0.261945	8.1218	15.6876	0.00266879	0.0187512	1.72697	ENSG00000132361	CLUH	Yes
-0.261914	7.98417	10.2216	0.00950605	0.0410006	1.38721	ENSG00000156482	RPL30	Yes
-0.261876	8.12681	15.7986	0.00260901	0.0184866	1.73314	ENSG00000060138	YBX3	Yes
-0.261356	4.15561	11.8936	0.00621475	0.0315834	1.50054	ENSG00000107736	CDH23	Yes
-0.261219	4.5815	12.5898	0.00526155	0.0285052	1.54508	ENSG00000006695	COX10	Yes
-0.260897	6.6621	13.5091	0.0042587	0.0251125	1.60011	ENSG00000154518	ATP5MC3	Yes
-0.260689	6.67868	16.6384	0.00220529	0.0165522	1.78115	ENSG00000197894	ADH5	Yes
-0.260613	7.22932	11.9111	0.0061883	0.0314938	1.50178	ENSG00000139531	SUOX	Yes
-0.259561	6.48913	18.4194	0.00157186	0.0135235	1.86891	ENSG00000090487	SPG21	Yes
-0.259531	6.49793	9.41123	0.0118494	0.0470484	1.32746	ENSG00000225921	NOL7	Yes
-0.259081	4.66135	10.366	0.0091495	0.0400497	1.3974	ENSG00000176387	HSD11B2	Yes
-0.259015	5.84539	16.8079	0.00213317	0.0162226	1.78988	ENSG00000111231	GPN3	Yes
-0.258963	5.89531	17.4612	0.00188047	0.0149763	1.8246	ENSG00000122376	SHLD2	Yes
-0.25815	6.00531	15.9219	0.00254447	0.0181292	1.74162	ENSG00000188493	C19orf54	Yes
-0.257803	5.50986	18.4839	0.00155336	0.0134068	1.87267	ENSG00000160716	CHRNB2	Yes
-0.257498	7.56563	11.2047	0.00737076	0.0351357	1.45425	ENSG00000172725	CORO1B	Yes
-0.256998	8.88361	13.4038	0.00436108	0.0254328	1.59461	ENSG00000164889	SLC4A2	Yes
-0.256973	6.39754	10.8884	0.00798769	0.0367654	1.43456	ENSG00000071994	PDCD2	Yes
-0.256891	8.37355	15.6915	0.0026667	0.0187512	1.72697	ENSG00000111206	FOXM1	Yes
-0.256651	5.10737	9.36447	0.0120048	0.0474288	1.32396	ENSG00000106246	PTCD1	Yes
-0.256085	8.46222	19.7616	0.00123567	0.0116248	1.93461	ENSG00000183283	DAZAP2	Yes
-0.255973	6.04483	18.6232	0.0015143	0.0132235	1.87865	ENSG00000065154	OAT	Yes
-0.255676	7.04466	10.2057	0.00954623	0.0410866	1.3863	ENSG00000170035	UBE2E3	Yes
-0.255363	6.18585	16.0447	0.0024821	0.0178677	1.74793	ENSG00000164237	CMBL	Yes
-0.254501	7.54119	18.1282	0.00165872	0.0139126	1.85659	ENSG00000147454	SLC25A37	Yes
-0.254401	5.05247	11.8307	0.00631072	0.0318741	1.49656	ENSG00000144161	ZC3H8	Yes
-0.254271	5.92038	11.8723	0.00624707	0.031706	1.49886	ENSG00000241878	PISD	Yes
-0.254203	6.68439	21.81	0.000874179	0.00926763	2.03303	ENSG00000109805	NCAPG	Yes
-0.25412	5.8639	9.41638	0.0118324	0.0469921	1.32797	ENSG00000009830	POMT2	Yes
-0.253835	9.01072	9.50307	0.0115512	0.04626	1.33479	ENSG00000108518	PFN1	Yes
-0.253754	7.69867	16.8184	0.00212879	0.0162114	1.79018	ENSG00000196591	HDAC2	Yes
-0.253531	8.15442	18.1821	0.00164223	0.0138234	1.85939	ENSG00000177733	HNRNPA0	Yes
-0.253419	8.29683	11.0496	0.00766587	0.0359981	1.44372	ENSG00000071626	DAZAP1	Yes
-0.253346	5.07016	13.3916	0.00437311	0.0254764	1.59386	ENSG00000130348	QRSL1	Yes
-0.253246	8.07132	12.027	0.00601684	0.0308941	1.51012	ENSG00000166986	MARS1	Yes
-0.252982	8.53228	10.3344	0.00922609	0.0402344	1.3954	ENSG00000166226	CCT2	Yes
-0.252924	6.22566	10.0676	0.00990482	0.0420665	1.37606	ENSG00000196937	FAM3C	Yes
-0.25278	8.74398	9.49514	0.0115765	0.0462953	1.33446	ENSG00000167996	FTH1	Yes
-0.252752	7.33388	21.8681	0.000865946	0.00920957	2.03576	ENSG00000247077	PGAM5	Yes
-0.252565	4.96311	12.3707	0.00554114	0.0294244	1.53129	ENSG00000127399	LRRC61	Yes
-0.252469	4.86099	12.47	0.00541228	0.0290486	1.53687	ENSG00000078319	PMS2P1	Yes
-0.252408	4.51529	12.2035	0.00576666	0.0301752	1.52035	ENSG00000103381	CPPED1	Yes
-0.252123	6.03649	18.766	0.00147549	0.0130505	1.88437	ENSG00000133028	SCO1	Yes
-0.251983	7.45106	9.66164	0.0110573	0.0450492	1.34631	ENSG00000196411	EPHB4	Yes
-0.251585	7.06395	10.6446	0.00850635	0.0381768	1.4182	ENSG00000182307	C8orf33	Yes
-0.251412	6.27561	12.8294	0.00497488	0.0275893	1.55926	ENSG00000135097	MSI1	Yes
-0.251388	6.18439	12.5923	0.0052584	0.0285052	1.54508	ENSG00000122884	P4HA1	Yes
-0.251261	6.78017	10.9723	0.00781821	0.0363459	1.43954	ENSG00000143374	TARS2	Yes
-0.251254	6.0831	12.2821	0.00565938	0.0298287	1.52537	ENSG00000064102	INTS13	Yes
-0.251035	7.70041	11.2194	0.00734338	0.0350452	1.45537	ENSG00000108829	LRRC59	Yes
-0.250775	7.46544	24.7716	0.000551219	0.00674709	2.17088	ENSG00000228716	DHFR	Yes
-0.250734	7.35843	13.2108	0.00455659	0.026153	1.58248	ENSG00000180817	PPA1	Yes
-0.250461	6.02024	13.8623	0.0039357	0.0237653	1.62406	ENSG00000125871	MGME1	Yes
-0.250081	5.70012	11.0615	0.00764272	0.0359274	1.44457	ENSG00000165716	DIPK1B	Yes
-0.24997	6.75844	22.4438	0.000789127	0.00862778	2.0641	ENSG00000101773	RBBP8	Yes
-0.249958	5.74447	9.09006	0.0129683	0.0499134	1.30178	ENSG00000159228	CBR1	Yes
-0.249864	5.25899	15.3672	0.00285086	0.0195179	1.70957	ENSG00000125885	MCM8	Yes
-0.249816	5.79547	17.4745	0.00187571	0.0149602	1.82506	ENSG00000167173	C15orf39	Yes
-0.249711	7.30784	20.2872	0.00112802	0.0109068	1.9623	ENSG00000148843	PDCD11	Yes
-0.249323	6.85133	21.2633	0.000956538	0.00982892	2.00749	ENSG00000116062	MSH6	Yes
-0.249294	6.71532	12.2877	0.00565179	0.0298075	1.52567	ENSG00000107816	LZTS2	Yes
-0.249276	5.63713	10.5231	0.00877982	0.0389313	1.4097	ENSG00000132603	NIP7	Yes
-0.24899	6.18968	13.6455	0.00413032	0.0245847	1.60933	ENSG00000148187	MRRF	Yes
-0.248779	6.40955	10.3112	0.00928284	0.0404111	1.3935	ENSG00000235173	HGH1	Yes
-0.248352	6.19843	9.38935	0.0119218	0.0472348	1.32574	ENSG00000138495	COX17	Yes
-0.248343	8.77723	17.2349	0.00196372	0.0153799	1.81305	ENSG00000146731	CCT6A	Yes
-0.247916	7.19278	14.8914	0.00314965	0.0208421	1.68106	ENSG00000126878	AIF1L	Yes
-0.247815	7.4294	15.6691	0.00267892	0.0188144	1.72551	ENSG00000108468	CBX1	Yes
-0.247786	6.29132	15.5389	0.00275149	0.019111	1.71872	ENSG00000101868	POLA1	Yes
-0.247734	4.73565	10.3831	0.00910836	0.039922	1.39879	ENSG00000205084	TMEM231	Yes
-0.24772	5.87442	10.1259	0.00975137	0.0416904	1.37996	ENSG00000251022	THAP9-AS1	Yes
-0.247498	8.3406	23.8678	0.00063168	0.007464	2.12703	ENSG00000122565	CBX3	Yes
-0.247481	5.0818	15.6216	0.00270515	0.0189349	1.72274	ENSG00000137513	NARS2	Yes
-0.247477	7.44439	11.5847	0.00670382	0.0330503	1.48082	ENSG00000141385	AFG3L2	Yes
-0.247367	5.30791	16.7731	0.00214772	0.0162865	1.78817	ENSG00000139131	YARS2	Yes
-0.247041	7.22579	13.3484	0.00441609	0.0256462	1.59098	ENSG00000141556	TBCD	Yes
-0.246747	7.45936	24.7948	0.000549325	0.00673871	2.17142	ENSG00000160753	RUSC1	Yes
-0.246648	5.13043	9.2038	0.012558	0.0488405	1.31122	ENSG00000086189	DIMT1	Yes
-0.246324	7.40429	10.653	0.00848765	0.0381419	1.4186	ENSG00000108262	GIT1	Yes
-0.24625	5.65776	14.3552	0.00353291	0.022216	1.65333	ENSG00000130921	C12orf65	Yes
-0.246116	4.4021	12.4252	0.0054699	0.0292204	1.53431	ENSG00000165512	ZNF22	Yes
-0.246103	6.08909	12.7867	0.00502456	0.0277709	1.55641	ENSG00000128463	EMC4	Yes
-0.245999	6.15116	13.0735	0.00470215	0.0267314	1.57298	ENSG00000163808	KIF15	Yes
-0.245891	5.43056	12.4964	0.00537859	0.0289525	1.53831	ENSG00000127337	YEATS4	Yes
-0.245889	6.16429	17.3519	0.00192014	0.0151686	1.81905	ENSG00000101343	CRNKL1	Yes
-0.245489	8.32233	12.7662	0.00504869	0.0278486	1.5552	ENSG00000204394	VARS1	Yes
-0.245488	6.89321	11.8828	0.00623102	0.0316437	1.49971	ENSG00000160767	FAM189B	Yes
-0.245452	6.51401	14.6933	0.00328513	0.0213157	1.6713	ENSG00000204388	HSPA1B	Yes
-0.245422	6.30626	15.4572	0.00279828	0.0193437	1.71346	ENSG00000198301	SDAD1	Yes
-0.24529	6.50501	13.2377	0.00452873	0.0260379	1.58439	ENSG00000138821	SLC39A8	Yes
-0.24513	7.14964	17.0681	0.00202789	0.0157165	1.80364	ENSG00000188612	SUMO2	Yes
-0.244714	5.5223	9.75306	0.0107842	0.0443581	1.35303	ENSG00000125351	UPF3B	Yes
-0.2447	7.23889	20.5662	0.00107548	0.0105144	1.97822	ENSG00000111581	NUP107	Yes
-0.244081	7.45545	22.025	0.000844152	0.00904688	2.0435	ENSG00000125648	SLC25A23	Yes
-0.243728	6.34488	11.0267	0.00771056	0.0361187	1.44227	ENSG00000171792	RHNO1	Yes
-0.2437	6.90193	19.0372	0.00140499	0.0126616	1.89751	ENSG00000178921	PFAS	Yes
-0.243435	8.32126	24.6184	0.000563957	0.0068528	2.16413	ENSG00000173726	TOMM20	Yes
-0.243417	7.85273	14.4135	0.00348858	0.0220607	1.65638	ENSG00000125166	GOT2	Yes
-0.243277	6.12059	16.8613	0.00211105	0.0161204	1.79263	ENSG00000168118	RAB4A	Yes
-0.243268	6.46829	10.4196	0.00902121	0.0396648	1.40159	ENSG00000164346	NSA2	Yes
-0.242941	4.89734	12.886	0.00491004	0.0273913	1.56239	ENSG00000163684	RPP14	Yes
-0.242619	6.16524	14.0145	0.00380568	0.023274	1.63313	ENSG00000112996	MRPS30	Yes
-0.242562	7.27929	19.6084	0.00126934	0.0118412	1.9266	ENSG00000121057	AKAP1	Yes
-0.242268	6.18725	14.5021	0.00342259	0.0218517	1.66052	ENSG00000172269	DPAGT1	Yes
-0.242071	6.43937	18.1528	0.00165116	0.01387	1.85792	ENSG00000112096	SOD2	Yes
-0.241996	6.64713	14.3747	0.003518	0.0221556	1.65452	ENSG00000065183	WDR3	Yes
[truncated: 202 more rows]
