# Supplementary material for: Stat5 induces androgen receptor (AR) gene transcription in prostate cancer and offers a druggable pathway to target AR signaling
Source: Sci Adv. 2024 Feb 28;10(9):eadi2742. doi: 10.1126/sciadv.adi2742 (PMC10901378; doi:10.1126/sciadv.adi2742)
Supplement: Supplementary file 2 — Data files S1 to S8 [file sciadv.adi2742_data_files_s1_to_s8.zip › adi2742_Data_File_S1 to S8/Supplementary Data 3.xlsx]

## Sheet: Sheet1
logFC	logCPM	F	PValue	FDR	neglog10FDR	GeneID	GeneName	Signif
-10.5975	2.89032	824.561	2.55712e-24	2.36946e-23	22.6254	ENSG00000262406	MMP12	Yes
-10.036	2.34314	548.003	1.27547e-21	8.25838e-21	20.0831	ENSG00000130176	CNN1	Yes
-9.00997	1.35745	278.365	2.73938e-17	1.09228e-16	15.9617	ENSG00000115641	FHL2	Yes
-8.55078	0.928673	206.581	1.83276e-15	6.14567e-15	14.2114	ENSG00000172399	MYOZ2	Yes
-8.51276	4.36914	2072.91	6.28663e-32	2.01644e-30	29.6954	ENSG00000166670	MMP10	Yes
-8.33627	0.730806	175.66	1.68853e-14	5.21152e-14	13.283	ENSG00000257732	AC089983.1	Yes
-8.25243	0.654571	155.672	8.53631e-14	2.47354e-13	12.6067	ENSG00000262097	LINC02185	Yes
-8.22974	2.4403	526.173	3.43844e-22	2.39156e-21	20.6213	ENSG00000287185	AC041005.1	Yes
-8.14793	7.67294	11871.5	1.20167e-44	2.00427e-41	40.698	ENSG00000148677	ANKRD1	Yes
-8.14692	3.63723	1211.39	4.58841e-28	7.35867e-27	26.1332	ENSG00000187479	C11orf96	Yes
-8.14401	3.63324	1239.51	3.14465e-28	5.21368e-27	26.2829	ENSG00000088726	TMEM40	Yes
-8.11056	0.526013	144.694	2.24215e-13	6.27569e-13	12.2023	ENSG00000187550	SBK2	Yes
-8.06916	0.48886	144.89	2.2028e-13	6.17073e-13	12.2097	ENSG00000184502	GAST	Yes
-7.87562	0.315838	126.071	1.33729e-12	3.51034e-12	11.4547	ENSG00000079393	DUSP13	Yes
-7.84295	0.287254	125.04	1.48535e-12	3.88615e-12	11.4105	ENSG00000131142	CCL25	Yes
-7.45403	1.69292	318.391	8.8903e-19	4.13385e-18	17.3836	ENSG00000135604	STX11	Yes
-7.45063	-0.0528225	81.9004	2.59446e-10	5.71715e-10	9.24282	ENSG00000262655	SPON1	Yes
-7.16311	2.17816	466.082	2.35182e-21	1.46694e-20	19.8336	ENSG00000260412	AL353746.1	Yes
-7.15822	2.66781	577.331	7.82327e-23	5.89761e-22	21.2293	ENSG00000272941	AC083862.1	Yes
-7.0325	-0.40231	67.2461	2.393e-09	4.89068e-09	8.31063	ENSG00000188620	HMX3	Yes
-7.03214	-0.402327	69.6173	1.63433e-09	3.38285e-09	8.47072	ENSG00000144130	NT5DC4	Yes
-7.03192	-0.402337	67.8686	2.16312e-09	4.43582e-09	8.35303	ENSG00000026751	SLAMF7	Yes
-7.0028	-0.425803	64.1444	3.99739e-09	8.03961e-09	8.09477	ENSG00000255874	LINC00346	Yes
-7.00273	-0.425806	64.2816	3.90629e-09	7.86397e-09	8.10436	ENSG00000282849	AL359834.1	Yes
-6.9434	-0.473882	62.2509	5.51384e-09	1.09849e-08	7.9592	ENSG00000133083	DCLK1	Yes
-6.90595	5.05598	3256.19	3.34444e-35	2.13724e-33	32.6701	ENSG00000138772	ANXA3	Yes
-6.88135	-0.523623	60.7178	7.18886e-09	1.42031e-08	7.84762	ENSG00000115602	IL1RL1	Yes
-6.69787	0.983145	196.954	1.16149e-15	3.97221e-15	14.401	ENSG00000070190	DAPP1	Yes
-6.67703	0.965171	188.238	2.23401e-15	7.44477e-15	14.1281	ENSG00000248323	LUCAT1	Yes
-6.67482	3.30736	994.007	1.17909e-26	1.51862e-25	24.8186	ENSG00000206538	VGLL3	Yes
-6.62766	0.919382	178.486	4.79179e-15	1.54888e-14	13.81	ENSG00000261040	WFDC21P	Yes
-6.60518	6.017	5781.09	2.19611e-39	4.57862e-37	36.3393	ENSG00000138166	DUSP5	Yes
-6.57296	1.61464	289.177	3.86068e-18	1.67819e-17	16.7752	ENSG00000128510	CPA4	Yes
-6.51622	2.41424	463.019	2.60989e-21	1.61343e-20	19.7922	ENSG00000166793	YPEL4	Yes
-6.29588	2.93926	793.814	4.61147e-25	4.77138e-24	23.3214	ENSG00000158825	CDA	Yes
-6.28297	3.5426	1215.39	4.34589e-28	7.00338e-27	26.1547	ENSG00000168386	FILIP1L	Yes
-6.25108	4.41263	2166.53	3.01337e-32	1.02154e-30	29.9907	ENSG00000080031	PTPRH	Yes
-6.22992	1.77748	318.76	8.73395e-19	4.06342e-18	17.3911	ENSG00000262001	DLGAP1-AS2	Yes
-6.19382	3.32493	1044.7	5.2204e-27	7.09232e-26	25.1492	ENSG00000196611	MMP1	Yes
-6.18247	2.09409	408.841	1.84602e-20	1.03879e-19	18.9835	ENSG00000272911	AC005696.3	Yes
-6.12425	0.463567	128.848	4.44699e-13	1.21453e-12	11.9156	ENSG00000110786	PTPN5	Yes
-6.0798	0.424738	115.312	1.95366e-12	5.05744e-12	11.2961	ENSG00000172965	MIR4435-2HG	Yes
-6.05046	1.12704	191.492	1.74477e-15	5.86123e-15	14.232	ENSG00000103647	CORO2B	Yes
-5.98142	2.18978	467.081	2.2736e-21	1.42294e-20	19.8468	ENSG00000175264	CHST1	Yes
-5.95574	3.82757	1339.8	8.71873e-29	1.58582e-27	26.7997	ENSG00000175592	FOSL1	Yes
-5.94729	4.24343	1921.51	2.21955e-31	6.37176e-30	29.1957	ENSG00000146859	TMEM140	Yes
-5.94059	3.07897	801.872	3.91398e-25	4.0903e-24	23.3882	ENSG00000174482	LINGO2	Yes
-5.92312	1.84759	332.632	4.53992e-19	2.17826e-18	17.6619	ENSG00000110324	IL10RA	Yes
-5.92263	2.1347	423.547	1.06101e-20	6.14039e-20	19.2118	ENSG00000260641	AC114811.2	Yes
-5.91504	2.12674	388.735	4.05842e-20	2.2006e-19	18.6575	ENSG00000175984	DENND2C	Yes
-5.90514	0.992026	174.404	6.66518e-15	2.12519e-14	13.6726	ENSG00000164509	IL31RA	Yes
-5.79419	0.891247	174.479	6.62474e-15	2.1135e-14	13.675	ENSG00000144671	SLC22A14	Yes
-5.77424	3.80641	1225.22	3.80607e-28	6.2115e-27	26.2068	ENSG00000085563	ABCB1	Yes
-5.72226	4.77024	2693.53	7.97842e-34	3.73798e-32	31.4274	ENSG00000138678	GPAT3	Yes
-5.71107	0.102884	92.2459	3.4338e-11	8.03935e-11	10.0948	ENSG00000235927	NEXN-AS1	Yes
-5.70096	1.92371	363.595	1.14776e-19	5.87952e-19	18.2307	ENSG00000119632	IFI27L2	Yes
-5.70031	2.7033	590.319	5.4794e-23	4.20962e-22	21.3758	ENSG00000285601	AC084262.2	Yes
-5.69771	0.803224	158.612	2.54793e-14	7.73233e-14	13.1117	ENSG00000276600	RAB7B	Yes
-5.66098	8.04863	12778.7	3.47169e-45	7.23804e-42	41.1404	ENSG00000130518	IQCN	Yes
-5.6495	4.73565	1899.66	2.6842e-31	7.58811e-30	29.1199	ENSG00000074527	NTN4	Yes
-5.6097	3.85202	1170.75	8.04332e-28	1.23873e-26	25.907	ENSG00000153714	LURAP1L	Yes
-5.52773	3.89523	1346.88	7.99339e-29	1.45707e-27	26.8365	ENSG00000162614	NEXN	Yes
-5.52743	-0.0527532	80.5973	1.80021e-10	4.01627e-10	9.39618	ENSG00000186479	RGS7BP	Yes
-5.5002	2.35354	466.632	2.30837e-21	1.44169e-20	19.8411	ENSG00000171124	FUT3	Yes
-5.4934	1.44405	236.181	8.07809e-17	3.08246e-16	15.5111	ENSG00000186517	ARHGAP30	Yes
-5.49124	1.72524	280.299	6.19423e-18	2.63757e-17	16.5788	ENSG00000175820	CCDC168	Yes
-5.43721	-0.12774	71.6895	7.20621e-10	1.5362e-09	8.81355	ENSG00000205890	AC108134.1	Yes
-5.41431	-0.147096	69.7372	9.92291e-10	2.09314e-09	8.6792	ENSG00000226652	PSMD10P2	Yes
-5.41415	3.45875	948.364	2.54326e-26	3.12135e-25	24.5057	ENSG00000276966	H4C5	Yes
-5.39028	-0.166738	70.9672	8.10592e-10	1.72184e-09	8.76401	ENSG00000204642	HLA-F	Yes
-5.38826	4.40921	1725.67	1.32299e-30	3.28365e-29	28.4836	ENSG00000108551	RASD1	Yes
-5.37155	7.42468	6962.94	9.6149e-41	3.20734e-38	37.4939	ENSG00000163395	IGFN1	Yes
-5.36629	-0.186612	69.3054	1.06591e-09	2.24135e-09	8.64949	ENSG00000223638	RFPL4A	Yes
-5.35971	0.501372	124.324	7.18958e-13	1.93193e-12	11.714	ENSG00000153294	ADGRF4	Yes
-5.33131	3.13999	751.25	1.12715e-24	1.09811e-23	22.9594	ENSG00000273802	H2BC8	Yes
-5.30837	1.2726	202.372	7.83069e-16	2.71394e-15	14.5664	ENSG00000169554	ZEB2	Yes
-5.29157	-0.248004	68.0474	1.31541e-09	2.74659e-09	8.56121	ENSG00000256884	AC084880.4	Yes
-5.26538	-0.269099	63.7612	2.74867e-09	5.59291e-09	8.25236	ENSG00000137270	GCM1	Yes
-5.24148	0.398246	112.514	2.69816e-12	6.89379e-12	11.1615	ENSG00000223855	AC147651.1	Yes
-5.21264	-0.312148	63.76	2.74926e-09	5.59342e-09	8.25232	ENSG00000232624	LINC01517	Yes
-5.21212	-0.312155	57.0438	9.35026e-09	1.83022e-08	7.7375	ENSG00000260710	AC120498.4	Yes
-5.20622	5.60965	4202.14	4.65892e-37	4.36551e-35	34.36	ENSG00000182718	ANXA2	Yes
-5.18712	2.35699	471.996	1.92699e-21	1.2133e-20	19.916	ENSG00000282988	AL031777.2	Yes
-5.14371	0.772633	130.549	3.72515e-13	1.02393e-12	11.9897	ENSG00000101680	LAMA1	Yes
-5.13713	1.63171	265.568	1.39919e-17	5.72129e-17	16.2425	ENSG00000163817	SLC6A20	Yes
-5.12611	1.6204	244.138	4.93412e-17	1.92191e-16	15.7163	ENSG00000217275	AL031777.1	Yes
-5.10052	-0.402327	57.7499	8.18605e-09	1.60939e-08	7.79334	ENSG00000214465	SMARCE1P6	Yes
-5.09698	2.62847	573.162	8.78452e-23	6.57912e-22	21.1818	ENSG00000107738	VSIR	Yes
-5.0786	1.95578	333.511	4.35908e-19	2.09465e-18	17.6789	ENSG00000162645	GBP2	Yes
-5.06445	5.50085	3842.57	2.08809e-36	1.68468e-34	33.7735	ENSG00000075461	CACNG4	Yes
-5.06079	1.76195	290.296	3.64065e-18	1.58876e-17	16.7989	ENSG00000231991	ANXA2P2	Yes
-5.04958	5.78863	4761.65	5.71718e-38	7.06347e-36	35.151	ENSG00000015592	STMN4	Yes
-5.04119	-0.449601	52.7644	2.14278e-08	4.08451e-08	7.38886	ENSG00000238198	LRIG2-DT	Yes
-5.04075	3.42501	900.143	5.96213e-26	6.97841e-25	24.1562	ENSG00000255150	EID3	Yes
-5.03392	2.56754	494.073	9.34507e-22	6.1583e-21	20.2105	ENSG00000089327	FXYD5	Yes
-5.00989	-0.473866	53.2602	1.94234e-08	3.71517e-08	7.43002	ENSG00000150782	IL18	Yes
-4.99448	4.32974	1870.5	3.47106e-31	9.68439e-30	29.0139	ENSG00000173517	PEAK1	Yes
-4.95576	3.61044	898.399	6.15373e-26	7.18251e-25	24.1437	ENSG00000167767	KRT80	Yes
-4.89922	0.900655	139.523	1.50702e-13	4.28131e-13	12.3684	ENSG00000103175	WFDC1	Yes
-4.89296	4.32002	1759.13	9.61993e-31	2.44217e-29	28.6122	ENSG00000164949	GEM	Yes
-4.86616	1.57979	253.18	2.86604e-17	1.14006e-16	15.9431	ENSG00000138675	FGF5	Yes
-4.85911	0.0696995	85.7728	8.45009e-11	1.92645e-10	9.71524	ENSG00000169429	CXCL8	Yes
-4.8444	2.03518	320.135	8.17608e-19	3.81772e-18	17.4182	ENSG00000110876	SELPLG	Yes
-4.83526	4.80318	2120.41	4.31159e-32	1.42121e-30	29.8473	ENSG00000158406	H4C8	Yes
-4.80826	2.24652	361.547	1.25281e-19	6.3901e-19	18.1945	ENSG00000233030	AC243772.2	Yes
-4.78239	6.75797	7382.32	3.59319e-41	1.42693e-38	37.8456	ENSG00000142871	CCN1	Yes
-4.73875	5.66038	3663.77	4.64056e-36	3.56653e-34	33.4478	ENSG00000116016	EPAS1	Yes
-4.73357	-0.0346764	62.9971	3.14546e-09	6.37152e-09	8.19576	ENSG00000281491	DNAJB5-DT	Yes
-4.70031	2.02675	301.965	1.99826e-18	8.97223e-18	17.0471	ENSG00000124466	LYPD3	Yes
-4.68982	-0.0711432	64.5165	2.40822e-09	4.91997e-09	8.30804	ENSG00000115353	TACR1	Yes
-4.67055	8.1375	14685.5	3.32497e-46	1.38643e-42	41.8581	ENSG00000160712	IL6R	Yes
-4.67031	0.357614	97.9845	1.60591e-11	3.8595e-11	10.4135	ENSG00000223711	AC069213.1	Yes
-4.66768	-0.0897601	70.1757	9.23007e-10	1.95267e-09	8.70937	ENSG00000178965	ERICH3	Yes
-4.65377	1.85729	303.379	1.86079e-18	8.37681e-18	17.0769	ENSG00000286230	AC010327.7	Yes
-4.64412	1.84759	266.476	1.32908e-17	5.44663e-17	16.2639	ENSG00000141314	RHBDL3	Yes
-4.64177	2.64551	521.434	3.97076e-22	2.73107e-21	20.5637	ENSG00000116983	HPCAL4	Yes
-4.61673	2.76912	483.518	1.31574e-21	8.49271e-21	20.071	ENSG00000140853	NLRC5	Yes
-4.59758	-0.147106	62.1707	3.64382e-09	7.34978e-09	8.13373	ENSG00000287038	AL162388.2	Yes
-4.59744	-0.147082	68.7281	1.17354e-09	2.45961e-09	8.60913	ENSG00000163803	PLB1	Yes
-4.58673	3.56218	934.078	3.25898e-26	3.95608e-25	24.4027	ENSG00000069667	RORA	Yes
-4.57776	1.11897	173.973	6.9044e-15	2.19852e-14	13.6579	ENSG00000237781	ADAMTSL4-AS2	Yes
-4.57666	3.59165	994.67	1.1663e-26	1.50446e-25	24.8226	ENSG00000136274	NACAD	Yes
-4.55246	1.76201	277.814	7.08744e-18	2.99877e-17	16.5231	ENSG00000275221	H2AC15	Yes
-4.55151	1.0945	147.909	6.74461e-14	1.97149e-13	12.7052	ENSG00000152315	KCNK13	Yes
-4.53913	5.92308	4294.42	3.236e-37	3.19984e-35	34.4949	ENSG00000146592	CREB5	Yes
-4.52733	2.19364	378.467	6.15767e-20	3.26377e-19	18.4863	ENSG00000149231	CCDC82	Yes
-4.51666	0.562228	124.06	7.39658e-13	1.98564e-12	11.7021	ENSG00000263050	AC090617.5	Yes
-4.49312	0.813263	141.303	1.26649e-13	3.62082e-13	12.4412	ENSG00000176597	B3GNT5	Yes
-4.49012	0.813095	55.6614	1.21683e-08	2.35984e-08	7.62712	ENSG00000270276	H4C15	Yes
-4.46418	2.87842	598.839	4.3553e-23	3.39766e-22	21.4688	ENSG00000177337	DLGAP1-AS1	Yes
-4.44583	0.50134	93.4162	2.93257e-11	6.89974e-11	10.1612	ENSG00000249853	HS3ST5	Yes
-4.43857	1.36431	183.161	3.30935e-15	1.08655e-14	13.964	ENSG00000277778	PGM5P2	Yes
-4.43634	1.19007	128.698	4.51726e-13	1.23332e-12	11.9089	ENSG00000277075	H2AC8	Yes
-4.42664	0.983119	163.475	1.66678e-14	5.14628e-14	13.2885	ENSG00000177459	ERICH5	Yes
-4.42343	0.751839	119.937	1.16099e-12	3.06347e-12	11.5138	ENSG00000142611	PRDM16	Yes
-4.40972	0.135324	79.3989	2.15543e-10	4.77811e-10	9.32074	ENSG00000279196	AC135048.4	Yes
-4.38788	0.450763	94.3847	2.57642e-11	6.08929e-11	10.2154	ENSG00000285737	LINC02680	Yes
-4.38421	7.68338	10589.3	8.25184e-44	8.09602e-41	40.0917	ENSG00000013588	GPRC5A	Yes
-4.3744	0.937838	129.372	4.21011e-13	1.15191e-12	11.9386	ENSG00000203804	ADAMTSL4-AS1	Yes
-4.37379	1.84272	293.68	3.05269e-18	1.34449e-17	16.8714	ENSG00000075651	PLD1	Yes
-4.36166	1.29428	197.731	1.09701e-15	3.76172e-15	14.4246	ENSG00000196754	S100A2	Yes
-4.30575	5.14281	2533.19	2.22299e-33	9.38666e-32	31.0275	ENSG00000168785	TSPAN5	Yes
-4.29888	1.3914	222.211	1.99065e-16	7.32775e-16	15.135	ENSG00000197943	PLCG2	Yes
-4.29	3.28233	778.887	6.27537e-25	6.35886e-24	23.1966	ENSG00000280213	UCKL1-AS1	Yes
-4.28844	0.0357231	68.0415	1.31672e-09	2.74898e-09	8.56083	ENSG00000223653	AL078459.1	Yes
-4.2778	-0.402315	52.3032	2.34898e-08	4.46735e-08	7.34995	ENSG00000122986	HVCN1	Yes
-4.2696	2.44362	339.003	3.38946e-19	1.64867e-18	17.7829	ENSG00000101605	MYOM1	Yes
-4.26189	1.35747	194.488	1.394e-15	4.73533e-15	14.3246	ENSG00000164741	DLC1	Yes
-4.26104	4.47262	1603.21	4.48269e-30	1.02985e-28	27.9872	ENSG00000109321	AREG	Yes
-4.24808	0.00104938	66.5382	1.69888e-09	3.51428e-09	8.45416	ENSG00000260284	TPSP2	Yes
-4.24803	-0.425773	51.1768	2.9462e-08	5.57013e-08	7.25413	ENSG00000274922	AL139384.1	Yes
-4.24289	3.75677	1072.2	3.40958e-27	4.77885e-26	25.3207	ENSG00000119508	NR4A3	Yes
-4.23369	0.585963	89.2625	5.1693e-11	1.19499e-10	9.92263	ENSG00000172738	TMEM217	Yes
-4.23189	4.32275	1409.03	3.7949e-29	7.28367e-28	27.1376	ENSG00000105696	TMEM59L	Yes
-4.21732	-0.449597	47.3668	6.49036e-08	1.19405e-07	6.92298	ENSG00000278737	AC013553.4	Yes
-4.21713	6.97653	6371.88	4.27633e-40	1.16926e-37	36.9321	ENSG00000006327	TNFRSF12A	Yes
-4.21594	1.90521	283.381	5.24877e-18	2.24934e-17	16.6479	ENSG00000187753	C9orf153	Yes
-4.21333	0.301613	85.9868	8.19584e-11	1.87053e-10	9.72804	ENSG00000253227	AC090192.2	Yes
-4.20302	1.98734	310.324	1.3169e-18	6.02263e-18	17.2202	ENSG00000122733	PHF24	Yes
-4.19958	0.782898	113.583	2.38327e-12	6.12868e-12	11.2126	ENSG00000095370	SH2D3C	Yes
-4.17475	1.2799	152.494	4.41437e-14	1.31266e-13	12.8818	ENSG00000181690	PLAG1	Yes
-4.17276	2.42093	392.826	3.44701e-20	1.88315e-19	18.7251	ENSG00000148516	ZEB1	Yes
-4.15928	-0.0711293	64.2502	2.52286e-09	5.14725e-09	8.28843	ENSG00000145491	ROPN1L	Yes
-4.15867	1.26529	170.746	9.00892e-15	2.84206e-14	13.5464	ENSG00000230212	AP000688.1	Yes
-4.15363	-0.498507	44.6627	1.16395e-07	2.10399e-07	6.67696	ENSG00000215861	AC245297.1	Yes
-4.1531	0.741405	111.725	2.95884e-12	7.52753e-12	11.1233	ENSG00000053524	MCF2L2	Yes
-4.14398	0.243348	79.3131	2.18355e-10	4.83851e-10	9.31529	ENSG00000187775	DNAH17	Yes
-4.14363	5.51044	3546.86	7.98971e-36	5.84475e-34	33.2332	ENSG00000165030	NFIL3	Yes
-4.1403	4.85046	2188.86	2.54032e-32	8.73609e-31	30.0587	ENSG00000135116	HRK	Yes
-4.10848	0.213289	86.5707	7.54239e-11	1.72636e-10	9.76287	ENSG00000259969	AL049838.1	Yes
-4.09234	7.36393	9767.03	3.2219e-43	2.55896e-40	39.5919	ENSG00000184678	H2BC21	Yes
-4.08283	6.19074	4669.04	7.95043e-38	9.2087e-36	35.0358	ENSG00000148180	GSN	Yes
-4.07242	6.30563	5051.92	2.11639e-38	3.0542e-36	35.5151	ENSG00000079257	LXN	Yes
-4.05226	-0.575153	42.5582	1.86074e-07	3.30656e-07	6.48062	ENSG00000231131	LNCAROD	Yes
-4.05151	0.654532	91.4842	3.8082e-11	8.8835e-11	10.0514	ENSG00000138622	HCN4	Yes
-4.04524	3.95197	1202.3	5.19355e-28	8.24983e-27	26.0836	ENSG00000163347	CLDN1	Yes
-4.04128	-0.166671	52.6225	2.20411e-08	4.19758e-08	7.377	ENSG00000008517	IL32	Yes
-4.02825	3.1501	698.394	3.66787e-24	3.323e-23	22.4785	ENSG00000123240	OPTN	Yes
-4.02607	4.91146	2142.08	3.64032e-32	1.22167e-30	29.913	ENSG00000165895	ARHGAP42	Yes
-4.02415	3.73061	938.745	3.0042e-26	3.65478e-25	24.4371	ENSG00000232533	AC093673.1	Yes
-4.02108	1.1431	136.11	2.11394e-13	5.93176e-13	12.2268	ENSG00000257605	AC073611.1	Yes
-4.00284	1.26524	166.361	1.30211e-14	4.05563e-14	13.3919	ENSG00000236345	SCAT8	Yes
-4.00146	4.24473	1192.35	5.95511e-28	9.33509e-27	26.0299	ENSG00000145113	MUC4	Yes
-3.99614	2.92782	467.123	2.27035e-21	1.42144e-20	19.8473	ENSG00000134107	BHLHE40	Yes
-3.99519	3.49832	812.861	3.13751e-25	3.31416e-24	23.4796	ENSG00000203814	H2BC18	Yes
-3.98158	1.95591	272.523	9.47648e-18	3.96235e-17	16.402	ENSG00000260604	AL590004.3	Yes
-3.98073	0.371297	86.2525	7.89138e-11	1.80425e-10	9.7437	ENSG00000286042	LCAL1	Yes
-3.96557	2.01809	305.472	1.67547e-18	7.57525e-18	17.1206	ENSG00000277224	H2BC7	Yes
-3.96337	2.57644	373.541	7.54922e-20	3.96203e-19	18.4021	ENSG00000261488	TBILA	Yes
-3.95672	1.46344	184.909	2.88764e-15	9.54099e-15	14.0204	ENSG00000166592	RRAD	Yes
-3.95541	0.762357	112.534	2.69187e-12	6.87877e-12	11.1625	ENSG00000167046	AL357033.1	Yes
-3.95074	6.57332	6184.66	7.06155e-40	1.78216e-37	36.7491	ENSG00000124788	ATXN1	Yes
-3.94794	0.343814	81.6398	1.54158e-10	3.45464e-10	9.4616	ENSG00000102445	RUBCNL	Yes
-3.92977	8.06472	10848.3	5.49101e-44	7.04496e-41	40.1521	ENSG00000196352	CD55	Yes
-3.90533	-0.684098	34.6922	1.22063e-06	2.03447e-06	5.69155	ENSG00000270781	AC091133.7	Yes
-3.89888	3.89653	1137.28	1.29587e-27	1.93498e-26	25.7133	ENSG00000166401	SERPINB8	Yes
-3.8929	4.50701	1703.54	1.63887e-30	4.01391e-29	28.3964	ENSG00000153234	NR4A2	Yes
-3.89222	5.68432	3237.08	3.69072e-35	2.33172e-33	32.6323	ENSG00000070778	PTPN21	Yes
-3.88609	5.19947	2505.44	2.67164e-33	1.10846e-31	30.9553	ENSG00000176907	TCIM	Yes
-3.88393	-0.290412	50.144	3.63621e-08	6.82132e-08	7.16613	ENSG00000243429	OR7E29P	Yes
-3.88353	1.15893	161.156	2.03796e-14	6.23919e-14	13.2049	ENSG00000138185	ENTPD1	Yes
-3.87935	1.01832	151.503	4.83338e-14	1.43241e-13	12.8439	ENSG00000214212	C19orf38	Yes
-3.87135	0.0184886	62.2968	3.56265e-09	7.1904e-09	8.14325	ENSG00000261026	AC105046.1	Yes
-3.86862	2.43716	380.528	5.65873e-20	3.01347e-19	18.5209	ENSG00000138207	RBP4	Yes
-3.86683	2.26499	339.473	3.31789e-19	1.61574e-18	17.7916	ENSG00000135678	CPM	Yes
-3.85544	1.5798	204.121	6.90843e-16	2.40705e-15	14.6185	ENSG00000283154	IQCJ-SCHIP1	Yes
-3.85383	0.676715	85.2643	9.08836e-11	2.06631e-10	9.6848	ENSG00000143502	SUSD4	Yes
-3.85124	2.66504	454.319	3.52045e-21	2.14846e-20	19.6679	ENSG00000172901	LVRN	Yes
-3.84875	4.15093	1226.02	3.76556e-28	6.1514e-27	26.211	ENSG00000272899	ATP6V1FNB	Yes
-3.81359	1.3367	183.478	3.22834e-15	1.06141e-14	13.9741	ENSG00000259207	ITGB3	Yes
-3.81103	3.45907	769.104	7.70311e-25	7.71189e-24	23.1128	ENSG00000154553	PDLIM3	Yes
-3.80632	-0.0345967	63.339	2.96089e-09	6.00859e-09	8.22123	ENSG00000213212	NCLP1	Yes
-3.80622	-0.0345952	65.1336	2.16326e-09	4.43582e-09	8.35303	ENSG00000197153	H3C12	Yes
-3.80538	-0.0346346	47.0908	6.88265e-08	1.26399e-07	6.89826	ENSG00000251191	LINC00589	Yes
-3.80521	2.57648	394.196	3.26463e-20	1.78938e-19	18.7473	ENSG00000115935	WIPF1	Yes
-3.79819	0.437814	98.7749	1.45011e-11	3.49717e-11	10.4563	ENSG00000270240	AC015849.1	Yes
-3.79521	3.03894	503.146	7.00206e-22	4.70134e-21	20.3278	ENSG00000051523	CYBA	Yes
-3.79166	5.69964	3131.37	6.43279e-35	3.88741e-33	32.4103	ENSG00000180573	H2AC6	Yes
-3.78046	3.45589	760.259	9.2919e-25	9.14874e-24	23.0386	ENSG00000174099	MSRB3	Yes
-3.77586	8.20252	12974.7	2.68575e-45	7.23804e-42	41.1404	ENSG00000128591	FLNC	Yes
-3.77248	1.59738	222.845	1.90878e-16	7.03881e-16	15.1525	ENSG00000287553	AC090617.10	Yes
-3.76893	3.28791	666.614	7.77445e-24	6.71865e-23	22.1727	ENSG00000274290	H2BC6	Yes
-3.74665	0.751915	111.994	2.86692e-12	7.30371e-12	11.1365	ENSG00000188107	EYS	Yes
-3.74592	0.751859	112.979	2.55625e-12	6.54925e-12	11.1838	ENSG00000262533	AC090617.3	Yes
-3.73863	5.58081	3008.34	1.25768e-34	6.99228e-33	32.1554	ENSG00000113070	HBEGF	Yes
-3.73391	0.741386	110.557	3.39453e-12	8.59011e-12	11.066	ENSG00000231441	DST-AS1	Yes
-3.71884	7.0743	7470.59	2.94163e-41	1.25379e-38	37.9018	ENSG00000141639	MAPK4	Yes
-3.7171	0.151276	59.7736	5.62414e-09	1.12019e-08	7.95071	ENSG00000109846	CRYAB	Yes
-3.71344	-0.108599	60.8805	4.59625e-09	9.2052e-09	8.03597	ENSG00000250644	AC068580.4	Yes
-3.69589	0.709447	99.5238	1.31722e-11	3.18821e-11	10.4965	ENSG00000286808	AC092338.3	Yes
-3.68417	6.28374	4528.99	1.32559e-37	1.45457e-35	34.8373	ENSG00000145730	PAM	Yes
-3.68272	4.97865	2175.86	2.8051e-32	9.58734e-31	30.0183	ENSG00000166046	TCP11L2	Yes
-3.67705	-0.449605	45.7562	9.16815e-08	1.66866e-07	6.77763	ENSG00000170989	S1PR1	Yes
-3.67676	-0.449613	36.9983	6.87642e-07	1.17092e-06	5.93147	ENSG00000152049	KCNE4	Yes
-3.67641	5.34129	2723.06	6.64963e-34	3.17791e-32	31.4979	ENSG00000166173	LARP6	Yes
-3.67563	2.15074	319.944	8.25126e-19	3.84851e-18	17.4147	ENSG00000141431	ASXL3	Yes
-3.66834	6.28866	4778.98	5.37894e-38	6.70536e-36	35.1736	ENSG00000139112	GABARAPL1	Yes
-3.65301	3.45751	739.704	1.44846e-24	1.39004e-23	22.857	ENSG00000064300	NGFR	Yes
-3.64452	-0.473887	40.1429	3.24216e-07	5.66063e-07	6.24714	ENSG00000198488	B3GNT6	Yes
-3.63925	-0.166715	48.8706	4.73084e-08	8.79563e-08	7.05573	ENSG00000178199	ZC3H12D	Yes
-3.63608	3.83873	964.94	1.91599e-26	2.39019e-25	24.6216	ENSG00000272341	AL137003.1	Yes
-3.6338	0.301588	72.4017	6.42212e-10	1.3745e-09	8.86186	ENSG00000283064	AL353759.1	Yes
-3.6333	0.488863	78.6982	2.39691e-10	5.29862e-10	9.27584	ENSG00000103489	XYLT1	Yes
-3.63312	0.488848	90.062	4.628e-11	1.07433e-10	9.96886	ENSG00000022267	FHL1	Yes
-3.62052	1.27256	153.998	3.85008e-14	1.15102e-13	12.9389	ENSG00000248734	AC008906.1	Yes
-3.61597	0.0696968	67.2406	1.50746e-09	3.12995e-09	8.50446	ENSG00000214189	ZNF788P	Yes
-3.61102	1.15899	136.094	2.11743e-13	5.94056e-13	12.2262	ENSG00000159216	RUNX1	Yes
-3.60772	2.35028	305.02	1.7138e-18	7.73598e-18	17.1115	ENSG00000138685	FGF2	Yes
-3.60495	4.43197	1291.46	1.59859e-28	2.78029e-27	26.5559	ENSG00000135346	CGA	Yes
-3.60412	7.25488	6656.96	2.04796e-40	5.99262e-38	37.2224	ENSG00000053747	LAMA3	Yes
-3.59896	0.272716	59.7355	5.66359e-09	1.12765e-08	7.94783	ENSG00000165617	DACT1	Yes
-3.59764	2.0223	238.744	6.88119e-17	2.64389e-16	15.5778	ENSG00000161270	NPHS1	Yes
-3.59296	4.48744	1190.67	6.09494e-28	9.52741e-27	26.021	ENSG00000154065	ANKRD29	Yes
-3.5929	1.1431	148.037	6.66414e-14	1.94934e-13	12.7101	ENSG00000254477	AP000640.1	Yes
-3.58858	-0.206777	54.2307	1.60529e-08	3.09247e-08	7.50969	ENSG00000285554	AC242988.2	Yes
-3.58439	1.13513	142.45	1.13331e-13	3.25119e-13	12.488	ENSG00000132031	MATN3	Yes
-3.58085	1.51356	162.818	1.764e-14	5.43238e-14	13.265	ENSG00000112182	BACH2	Yes
-3.57418	4.69818	1807.68	6.12193e-31	1.61307e-29	28.7923	ENSG00000119686	FLVCR2	Yes
-3.56528	0.597588	100.368	1.18272e-11	2.8756e-11	10.5413	ENSG00000055732	MCOLN3	Yes
-3.55376	0.0185523	46.6114	7.62506e-08	1.39542e-07	6.8553	ENSG00000272582	AL031587.3	Yes
-3.54664	4.4554	1458.02	2.1572e-29	4.38245e-28	27.3583	ENSG00000118898	PPL	Yes
-3.54658	6.16336	3471.02	1.14749e-35	8.00794e-34	33.0965	ENSG00000074416	MGLL	Yes
-3.53216	4.68668	1615.81	3.93752e-30	9.13405e-29	28.0393	ENSG00000196781	TLE1	Yes
-3.53061	0.00101358	61.3303	4.23726e-09	8.50871e-09	8.07014	ENSG00000135625	EGR4	Yes
-3.53002	0.000997307	58.1213	7.63631e-09	1.50586e-08	7.82221	ENSG00000230825	AC005532.1	Yes
-3.52786	0.213338	58.9114	6.59266e-09	1.30639e-08	7.88393	ENSG00000160471	COX6B2	Yes
-3.52619	4.67225	1685.97	1.94637e-30	4.70486e-29	28.3275	ENSG00000058085	LAMC2	Yes
-3.52133	2.4945	352.677	1.84047e-19	9.1908e-19	18.0366	ENSG00000276180	H4C9	Yes
-3.51737	6.51069	4226.35	4.23089e-37	4.0324e-35	34.3944	ENSG00000274180	NATD1	Yes
-3.50984	6.70248	5368.62	7.62011e-39	1.25837e-36	35.9002	ENSG00000182240	BACE2	Yes
-3.5093	6.67071	5697.47	2.80556e-39	5.57072e-37	36.2541	ENSG00000163659	TIPARP	Yes
-3.5082	-0.016707	61.1498	4.37766e-09	8.78005e-09	8.0565	ENSG00000196368	NUDT11	Yes
-3.50813	-0.269054	43.4906	1.50906e-07	2.70118e-07	6.56845	ENSG00000010282	HHATL	Yes
-3.50792	-0.0166963	59.0478	6.42835e-09	1.27504e-08	7.89447	ENSG00000102230	PCYT1B	Yes
-3.50019	4.19489	1208.98	4.74127e-28	7.58195e-27	26.1202	ENSG00000167566	NCKAP5L	Yes
-3.49732	0.823282	104.511	7.04067e-12	1.73921e-11	10.7596	ENSG00000139174	PRICKLE1	Yes
-3.49168	0.371296	78.4182	2.50129e-10	5.52132e-10	9.25796	ENSG00000255236	AP002992.1	Yes
-3.49057	2.42423	352.985	1.81581e-19	9.08667e-19	18.0416	ENSG00000078081	LAMP3	Yes
-3.48768	3.03047	480.569	1.44952e-21	9.29508e-21	20.0317	ENSG00000111799	COL12A1	Yes
-3.48071	-0.29042	47.4972	6.31322e-08	1.16249e-07	6.93461	ENSG00000244242	IFITM10	Yes
-3.46659	0.919495	101.585	1.01388e-11	2.47845e-11	10.6058	ENSG00000185933	CALHM1	Yes
-3.46431	1.96055	230.961	1.12516e-16	4.23718e-16	15.3729	ENSG00000099365	STX1B	Yes
-3.46279	-0.0527915	49.0633	4.54494e-08	8.45944e-08	7.07266	ENSG00000234817	ECI2-DT	Yes
-3.45419	5.21009	2064.5	6.72685e-32	2.13303e-30	29.671	ENSG00000173805	HAP1	Yes
-3.44937	4.2677	1300.57	1.42366e-28	2.48642e-27	26.6044	ENSG00000011201	ANOS1	Yes
-3.42908	3.27522	557.26	1.37715e-22	1.00699e-21	20.997	ENSG00000087494	PTHLH	Yes
-3.42414	0.315818	68.0197	1.32156e-09	2.75874e-09	8.55929	ENSG00000231970	AL355490.3	Yes
-3.41552	2.35709	319.296	8.51186e-19	3.9623e-18	17.4021	ENSG00000166780	BMERB1	Yes
-3.41525	-0.08977	47.441	6.38893e-08	1.17604e-07	6.92958	ENSG00000274370	AC130371.2	Yes
-3.41105	0.119198	65.0024	2.21301e-09	4.53283e-09	8.34363	ENSG00000223722	IFITM3P2	Yes
-3.39329	4.00774	969.143	1.78453e-26	2.23959e-25	24.6498	ENSG00000158373	H2BC5	Yes
-3.39007	0.102881	63.4067	2.92571e-09	5.94082e-09	8.22615	ENSG00000198797	BRINP2	Yes
-3.38834	0.450765	86.4678	7.65336e-11	1.75103e-10	9.75671	ENSG00000231966	LINC02818	Yes
-3.38533	2.88105	418.559	1.27767e-20	7.33065e-20	19.1349	ENSG00000272068	AL365181.2	Yes
-3.36773	-0.127695	51.5644	2.72433e-08	5.16412e-08	7.287	ENSG00000258469	CHMP4BP1	Yes
-3.36482	1.62621	136.142	2.10723e-13	5.91392e-13	12.2281	ENSG00000163357	DCST1	Yes
-3.35194	8.57451	12100.2	8.71058e-45	1.61426e-41	40.792	ENSG00000120875	DUSP4	Yes
-3.3465	7.18492	5317.56	8.9473e-39	1.45448e-36	35.8373	ENSG00000197956	S100A6	Yes
-3.34196	-0.147123	41.4644	2.38727e-07	4.20901e-07	6.37582	ENSG00000180616	SSTR2	Yes
-3.34099	2.52249	341.182	3.07068e-19	1.50237e-18	17.8232	ENSG00000229931	ATXN1-AS1	Yes
-3.32731	0.0528434	55.7235	1.20241e-08	2.33388e-08	7.63192	ENSG00000249740	OSMR-AS1	Yes
-3.32649	6.04126	3420.05	1.4701e-35	9.92702e-34	33.0032	ENSG00000129116	PALLD	Yes
-3.32118	0.910116	118.052	1.43265e-12	3.75239e-12	11.4257	ENSG00000188687	SLC4A5	Yes
-3.31837	2.85197	391.808	3.58932e-20	1.95514e-19	18.7088	ENSG00000148600	CDHR1	Yes
-3.31724	-0.166689	51.1544	2.95957e-08	5.59439e-08	7.25225	ENSG00000088053	GP6	Yes
-3.3166	-0.166718	49.9592	3.77683e-08	7.07716e-08	7.15014	ENSG00000172426	RSPH9	Yes
-3.31062	4.7981	1715.42	1.46047e-30	3.59935e-29	28.4438	ENSG00000126458	RRAS	Yes
-3.30803	6.85044	5745.42	2.43691e-39	4.95673e-37	36.3048	ENSG00000152137	HSPB8	Yes
-3.30775	1.5074	151.028	5.04912e-14	1.49422e-13	12.8256	ENSG00000277561	GOLGA8IP	Yes
-3.30198	7.21824	7308.21	4.25823e-41	1.61416e-38	37.7921	ENSG00000135048	CEMIP2	Yes
-3.301	1.50116	171.62	8.3788e-15	2.6508e-14	13.5766	ENSG00000286782	AL355377.3	Yes
-3.29884	0.891278	109.909	3.66517e-12	9.24972e-12	11.0339	ENSG00000276916	AL442125.2	Yes
-3.29862	1.87192	194.578	1.38468e-15	4.70561e-15	14.3274	ENSG00000132718	SYT11	Yes
-3.29521	4.76289	1530.53	9.66498e-30	2.08811e-28	27.6802	ENSG00000132561	MATN2	Yes
-3.29249	1.08628	131.864	3.25252e-13	8.97862e-13	12.0468	ENSG00000285444	AL162377.3	Yes
-3.28558	5.52861	2424.47	4.62189e-33	1.82674e-31	30.7383	ENSG00000135709	KIAA0513	Yes
-3.26943	-0.449616	40.2224	3.18253e-07	5.56059e-07	6.25488	ENSG00000265218	AC103810.2	Yes
-3.26268	0.00103753	54.0566	1.66087e-08	3.19549e-08	7.49546	ENSG00000165917	RAPSN	Yes
-3.26057	1.23577	138.356	1.69066e-13	4.78345e-13	12.3203	ENSG00000261888	AC144831.1	Yes
-3.259	3.00652	392.414	3.5038e-20	1.9123e-19	18.7184	ENSG00000286190	AC055839.2	Yes
-3.25512	2.44703	321.574	7.63272e-19	3.57401e-18	17.4468	ENSG00000237330	RNF223	Yes
-3.25454	1.83286	190.406	1.89396e-15	6.34708e-15	14.1974	ENSG00000277496	AL357033.4	Yes
-3.25327	4.74674	1554.37	7.48252e-30	1.65299e-28	27.7817	ENSG00000182568	SATB1	Yes
-3.25299	1.05273	126.162	5.90474e-13	1.59723e-12	11.7966	ENSG00000143632	ACTA1	Yes
-3.24972	1.65438	198.271	1.05443e-15	3.61721e-15	14.4416	ENSG00000257894	AC027288.3	Yes
-3.24377	2.96893	465.116	2.43019e-21	1.50849e-20	19.8215	ENSG00000196668	LINC00173	Yes
-3.24345	1.45061	162.784	1.7692e-14	5.44739e-14	13.2638	ENSG00000260368	AC027373.1	Yes
-3.24093	0.609109	75.9637	3.65144e-10	7.96214e-10	9.09897	ENSG00000138193	PLCE1	Yes
-3.24004	0.476251	71.7618	7.12217e-10	1.51926e-09	8.81837	ENSG00000261349	AL031432.2	Yes
-3.23736	-0.227253	41.3453	2.45348e-07	4.32254e-07	6.36426	ENSG00000158955	WNT9B	Yes
-3.23224	0.937975	104.608	6.95619e-12	1.71936e-11	10.7646	ENSG00000123609	NMI	Yes
-3.23205	1.86703	215.526	3.11949e-16	1.12605e-15	14.9484	ENSG00000121743	GJA3	Yes
-3.22648	0.463627	76.1533	3.54522e-10	7.7376e-10	9.11139	ENSG00000227543	SPAG5-AS1	Yes
-3.21625	2.13878	247.891	3.92971e-17	1.54329e-16	15.8116	ENSG00000145284	SCD5	Yes
-3.21054	-0.248006	45.2316	1.0276e-07	1.86398e-07	6.72956	ENSG00000171385	KCND3	Yes
-3.20695	7.4763	5167.64	1.44669e-38	2.17381e-36	35.6628	ENSG00000130513	GDF15	Yes
-3.20678	2.36743	308.636	1.43142e-18	6.52312e-18	17.1855	ENSG00000213937	CLDN9	Yes
-3.20309	-0.498519	33.9351	1.48021e-06	2.45339e-06	5.61023	ENSG00000136689	IL1RN	Yes
-3.2011	5.1162	2085.73	5.67373e-32	1.84109e-30	29.7349	ENSG00000100292	HMOX1	Yes
-3.19594	2.74081	391.321	3.65976e-20	1.9922e-19	18.7007	ENSG00000105499	PLA2G4C	Yes
-3.1841	3.57714	625.777	2.14975e-23	1.74735e-22	21.7576	ENSG00000166750	SLFN5	Yes
-3.18384	0.562251	80.3443	1.86969e-10	4.16516e-10	9.38037	ENSG00000234773	AC012618.3	Yes
-3.18331	-0.269057	44.0008	1.34712e-07	2.42171e-07	6.61588	ENSG00000214548	MEG3	Yes
-3.18186	1.823	205.925	6.07679e-16	2.1293e-15	14.6718	ENSG00000229953	AL590666.2	Yes
-3.17918	3.16003	518.895	4.29128e-22	2.94423e-21	20.531	ENSG00000066032	CTNNA2	Yes
-3.17818	0.424805	76.3431	3.44214e-10	7.51754e-10	9.12392	ENSG00000261790	AC005606.2	Yes
-3.16934	-0.0711421	52.2489	2.37461e-08	4.51352e-08	7.34549	ENSG00000175463	TBC1D10C	Yes
-3.16812	2.59996	352.741	1.83532e-19	9.17055e-19	18.0376	ENSG00000286379	AL591845.1	Yes
-3.16695	6.29667	3943.69	1.35089e-36	1.10993e-34	33.9547	ENSG00000087085	ACHE	Yes
-3.16291	2.82243	282.076	5.62872e-18	2.40598e-17	16.6187	ENSG00000090530	P3H2	Yes
-3.16134	0.411608	73.4674	5.41309e-10	1.16542e-09	8.93352	ENSG00000203697	CAPN8	Yes
-3.15953	0.102917	55.0601	1.36633e-08	2.64128e-08	7.57819	ENSG00000177675	CD163L1	Yes
-3.15354	2.16653	211.714	4.05219e-16	1.44446e-15	14.8403	ENSG00000260698	AL591848.3	Yes
-3.15081	5.46129	2449.23	3.9011e-33	1.56035e-31	30.8068	ENSG00000111859	NEDD9	Yes
-3.15025	2.55277	324.606	6.60876e-19	3.11377e-18	17.5067	ENSG00000141068	KSR1	Yes
-3.14618	2.6114	366.074	1.03294e-19	5.32398e-19	18.2738	ENSG00000118515	SGK1	Yes
-3.14033	4.33184	1148.95	1.09559e-27	1.6567e-26	25.7808	ENSG00000114529	C3orf52	Yes
-3.13806	0.0863995	59.8957	5.49965e-09	1.09605e-08	7.96017	ENSG00000231249	ITPR1-DT	Yes
-3.12558	1.41807	141.009	1.30321e-13	3.72133e-13	12.4293	ENSG00000284642	AL139424.2	Yes
-3.12553	-0.312108	38.3356	4.97381e-07	8.56563e-07	6.06724	ENSG00000105668	UPK1A	Yes
-3.12237	2.61994	319.642	8.37146e-19	3.8989e-18	17.4091	ENSG00000159588	CCDC17	Yes
-3.12182	2.39775	250.452	3.37015e-17	1.33169e-16	15.8756	ENSG00000288007	AC092803.4	Yes
-3.11897	1.2726	134.154	2.57469e-13	7.17275e-13	12.1443	ENSG00000131015	ULBP2	Yes
-3.11831	2.09425	226.967	1.45644e-16	5.42714e-16	15.2654	ENSG00000106829	TLE4	Yes
-3.11046	2.74868	325.482	6.34077e-19	2.99427e-18	17.5237	ENSG00000146966	DENND2A	Yes
-3.09955	2.03534	211.914	3.9966e-16	1.42617e-15	14.8458	ENSG00000026652	AGPAT4	Yes
-3.09708	-0.575127	28.068	7.15734e-06	1.1294e-05	4.94715	ENSG00000124657	OR2B6	Yes
-3.09698	-0.575113	27.9945	7.30727e-06	1.1524e-05	4.9384	ENSG00000237595	LINC01275	Yes
-3.08914	2.06934	246.587	4.25156e-17	1.66616e-16	15.7783	ENSG00000127954	STEAP4	Yes
-3.08059	0.597622	78.2795	2.55475e-10	5.63485e-10	9.24912	ENSG00000179564	LSMEM2	Yes
-3.07882	3.72542	777.428	6.46919e-25	6.54333e-24	23.1842	ENSG00000204516	MICB	Yes
-3.07387	1.56211	158.39	2.59848e-14	7.88289e-14	13.1033	ENSG00000128917	DLL4	Yes
-3.06522	5.51056	2027.59	9.08163e-32	2.81025e-30	29.5513	ENSG00000118508	RAB32	Yes
-3.06521	2.81007	391.845	3.58413e-20	1.95295e-19	18.7093	ENSG00000132837	DMGDH	Yes
-3.06042	7.38644	6908.46	1.09738e-40	3.58885e-38	37.445	ENSG00000162772	ATF3	Yes
-3.05158	0.974249	107.769	4.73328e-12	1.18343e-11	10.9269	ENSG00000197181	PIWIL2	Yes
-3.04808	0.45079	73.5873	5.31061e-10	1.14424e-09	8.94148	ENSG00000065320	NTN1	Yes
-3.04227	0.315856	53.7701	1.75681e-08	3.37384e-08	7.47188	ENSG00000251455	AC092611.1	Yes
-3.03243	0.437847	71.3807	7.57711e-10	1.61321e-09	8.79231	ENSG00000268288	AL589765.5	Yes
-3.02619	4.10811	974.489	1.63101e-26	2.05155e-25	24.6879	ENSG00000105928	GSDME	Yes
-3.02517	0.301638	63.7858	2.7368e-09	5.57011e-09	8.25414	ENSG00000120217	CD274	Yes
-3.02377	1.03568	108.56	4.30441e-12	1.07846e-11	10.9672	ENSG00000205562	AL049775.1	Yes
-3.02011	1.92387	196.539	1.19754e-15	4.08964e-15	14.3883	ENSG00000188981	MSANTD1	Yes
-3.02006	1.57398	150.398	5.35132e-14	1.57945e-13	12.8015	ENSG00000134548	SPX	Yes
-3.01383	4.63681	1177.7	7.29766e-28	1.13015e-26	25.9469	ENSG00000143217	NECTIN4	Yes
-3.00482	1.44406	137.912	1.76658e-13	4.99233e-13	12.3017	ENSG00000150995	ITPR1	Yes
-2.99111	2.97332	330.894	4.92105e-19	2.35586e-18	17.6279	ENSG00000162946	DISC1	Yes
-2.98932	0.272841	47.1388	6.81258e-08	1.25154e-07	6.90256	ENSG00000272156	AC008280.2	Yes
-2.983	0.398341	65.0354	2.2004e-09	4.5092e-09	8.3459	ENSG00000280594	BTG3-AS1	Yes
-2.98239	0.730832	90.6912	4.24436e-11	9.87883e-11	10.0053	ENSG00000173175	ADCY5	Yes
-2.97919	2.65954	272.416	9.53286e-18	3.98393e-17	16.3997	ENSG00000137817	PARP6	Yes
-2.97781	0.823269	96.1024	2.05276e-11	4.88695e-11	10.311	ENSG00000259158	ADAM20P1	Yes
-2.97495	0.119192	53.4128	1.88475e-08	3.60832e-08	7.44269	ENSG00000172543	CTSW	Yes
-2.97248	5.67027	2206.03	2.23024e-32	7.7658e-31	30.1098	ENSG00000188522	FAM83G	Yes
-2.97067	5.68141	1802.24	6.43609e-31	1.68785e-29	28.7727	ENSG00000088340	FER1L4	Yes
-2.97041	0.258166	60.6454	4.79663e-09	9.59038e-09	8.01816	ENSG00000222041	CYTOR	Yes
-2.9645	5.93285	3075.34	8.70136e-35	4.98728e-33	32.3021	ENSG00000143507	DUSP10	Yes
-2.96375	5.27405	1608.44	4.24731e-30	9.81176e-29	28.0083	ENSG00000156042	CFAP70	Yes
-2.96375	7.5114	6967.73	9.50423e-41	3.20734e-38	37.4939	ENSG00000117595	IRF6	Yes
-2.96235	4.28494	891.38	6.99344e-26	8.09463e-25	24.0918	ENSG00000131378	RFTN1	Yes
-2.96086	1.3437	141.895	1.19577e-13	3.42509e-13	12.4653	ENSG00000215915	ATAD3C	Yes
-2.95966	2.41766	292.716	3.20914e-18	1.4093e-17	16.851	ENSG00000228451	SDAD1P1	Yes
-2.9596	5.04964	1779.77	7.92666e-31	2.04026e-29	28.6903	ENSG00000140465	CYP1A1	Yes
-2.95697	3.66982	670.202	7.13029e-24	6.19729e-23	22.2078	ENSG00000077238	IL4R	Yes
-2.95396	8.33095	9424.63	5.87818e-43	3.92169e-40	39.4065	ENSG00000004799	PDK4	Yes
-2.94376	0.698677	80.28	1.88778e-10	4.20378e-10	9.37636	ENSG00000105880	DLX5	Yes
-2.94287	2.9303	396.418	2.99038e-20	1.64392e-19	18.7841	ENSG00000099337	KCNK6	Yes
-2.94005	0.881766	97.6101	1.6858e-11	4.04159e-11	10.3934	ENSG00000156466	GDF6	Yes
-2.93977	3.82165	668.635	7.40442e-24	6.42217e-23	22.1923	ENSG00000179388	EGR3	Yes
-2.93631	-0.247968	36.6994	7.39907e-07	1.25671e-06	5.90076	ENSG00000107242	PIP5K1B	Yes
-2.93594	4.3426	1043.43	5.32588e-27	7.22198e-26	25.1413	ENSG00000142279	WTIP	Yes
-2.93299	4.83327	1544.54	8.31106e-30	1.82395e-28	27.739	ENSG00000106546	AHR	Yes
-2.9322	1.60891	154.875	3.55678e-14	1.0662e-13	12.9722	ENSG00000182759	MAFA	Yes
-2.92604	3.50937	569.333	9.77821e-23	7.2711e-22	21.1384	ENSG00000138623	SEMA7A	Yes
-2.91452	4.74312	1403.43	4.05297e-29	7.73449e-28	27.1116	ENSG00000156804	FBXO32	Yes
-2.91385	0.343828	58.3503	7.31688e-09	1.44424e-08	7.84036	ENSG00000109956	B3GAT1	Yes
-2.91306	7.98551	7809.89	1.39271e-41	6.6269e-39	38.1787	ENSG00000116285	ERRFI1	Yes
-2.91269	3.13632	408.537	1.86764e-20	1.05025e-19	18.9787	ENSG00000148926	ADM	Yes
-2.91109	0.0696531	34.0307	1.44442e-06	2.39573e-06	5.62056	ENSG00000261553	AL137782.1	Yes
-2.90786	-0.269068	38.7215	4.53525e-07	7.84033e-07	6.10567	ENSG00000173482	PTPRM	Yes
-2.90734	-0.269074	35.7884	9.26928e-07	1.56164e-06	5.80642	ENSG00000154319	FAM167A	Yes
-2.90687	5.7258	2665.82	9.48214e-34	4.34485e-32	31.362	ENSG00000189067	LITAF	Yes
-2.90308	2.10246	207.849	5.30532e-16	1.86801e-15	14.7286	ENSG00000166510	CCDC68	Yes
-2.89802	3.70404	717.121	2.39191e-24	2.22378e-23	22.6529	ENSG00000171817	ZNF540	Yes
-2.89635	1.41142	119.802	1.17849e-12	3.10767e-12	11.5076	ENSG00000231170	AC002451.1	Yes
-2.89269	2.7538	312.76	1.16843e-18	5.38009e-18	17.2692	ENSG00000142233	NTN5	Yes
-2.88994	3.28441	502.539	7.13748e-22	4.78097e-21	20.3205	ENSG00000145777	TSLP	Yes
-2.8896	0.0528732	46.7815	7.35227e-08	1.34801e-07	6.87031	ENSG00000271105	SCML2P2	Yes
-2.88803	0.654655	67.2378	1.50818e-09	3.13105e-09	8.50431	ENSG00000117707	PROX1	Yes
-2.88449	0.919469	95.8562	2.12032e-11	5.04196e-11	10.2974	ENSG00000183114	FAM43B	Yes
-2.87882	-0.290432	31.0838	3.12443e-06	5.05602e-06	5.29619	ENSG00000139278	GLIPR1	Yes
-2.87718	4.80635	1392.13	4.63222e-29	8.76967e-28	27.057	ENSG00000139971	ARMH4	Yes
-2.87704	3.96591	732.629	1.69223e-24	1.60642e-23	22.7941	ENSG00000138670	RASGEF1B	Yes
-2.87375	3.69576	550.839	1.65694e-22	1.19689e-21	20.9219	ENSG00000272405	AL365181.3	Yes
-2.87207	1.39145	141.501	1.2424e-13	3.55437e-13	12.4492	ENSG00000204758	AC008429.1	Yes
-2.86401	5.72618	2524.63	2.35221e-33	9.88224e-32	31.0051	ENSG00000011028	MRC2	Yes
-2.86233	8.24059	9235.83	8.26612e-43	5.10632e-40	39.2919	ENSG00000026508	CD44	Yes
-2.86013	0.632061	79.6058	2.08915e-10	4.63548e-10	9.33391	ENSG00000153157	SYCP2L	Yes
-2.85958	0.30163	53.4917	1.85566e-08	3.5555e-08	7.4491	ENSG00000203721	LINC00862	Yes
-2.85894	-0.127729	38.4997	4.78201e-07	8.25322e-07	6.08338	ENSG00000283317	AL831711.1	Yes
-2.85417	4.68371	1314.52	1.1939e-28	2.11617e-27	26.6744	ENSG00000104892	KLC3	Yes
-2.85393	2.67338	290.207	3.65769e-18	1.59578e-17	16.797	ENSG00000131773	KHDRBS3	Yes
-2.84926	-0.31211	36.9652	6.93233e-07	1.17996e-06	5.92813	ENSG00000153071	DAB2	Yes
-2.84355	3.39553	525.757	3.48197e-22	2.41781e-21	20.6166	ENSG00000104856	RELB	Yes
-2.84272	6.9289	5004.49	2.47977e-38	3.47564e-36	35.459	ENSG00000131725	WDR44	Yes
-2.84233	3.00227	370.177	8.6884e-20	4.52149e-19	18.3447	ENSG00000171551	ECEL1	Yes
-2.84208	0.965255	77.2277	3.00189e-10	6.58622e-10	9.18136	ENSG00000156427	FGF18	Yes
-2.83628	-0.523584	27.2694	8.97855e-06	1.40958e-05	4.85091	ENSG00000205832	C16orf96	Yes
-2.8335	-0.147117	36.1012	8.57602e-07	1.45012e-06	5.8386	ENSG00000244491	AL021707.5	Yes
-2.83266	0.151225	48.3482	5.27659e-08	9.78087e-08	7.00962	ENSG00000159784	FAM131B	Yes
-2.82796	1.96506	198.755	1.01778e-15	3.49436e-15	14.4566	ENSG00000234498	RPL13AP20	Yes
-2.82772	1.41144	103.875	7.61569e-12	1.87736e-11	10.7265	ENSG00000173110	HSPA6	Yes
-2.82486	1.66562	144.389	9.40767e-14	2.71801e-13	12.5657	ENSG00000280047	AC091825.3	Yes
-2.82434	1.84277	167.322	1.20027e-14	3.75104e-14	13.4258	ENSG00000028277	POU2F2	Yes
-2.82102	5.84817	2781.43	4.6658e-34	2.31323e-32	31.6358	ENSG00000164463	CREBRF	Yes
-2.81931	3.94543	768.776	7.75656e-25	7.75145e-24	23.1106	ENSG00000274750	H3C6	Yes
-2.81152	0.135285	45.915	8.85838e-08	1.61421e-07	6.79204	ENSG00000129214	SHBG	Yes
-2.80778	6.51795	3456.98	1.22809e-35	8.42938e-34	33.0742	ENSG00000197948	FCHSD1	Yes
-2.80637	3.27534	446.162	4.68371e-21	2.82326e-20	19.5492	ENSG00000242732	RTL5	Yes
-2.80177	3.45594	460.342	2.86001e-21	1.76088e-20	19.7543	ENSG00000233930	KRTAP5-AS1	Yes
-2.79482	5.30935	1914.91	2.35024e-31	6.71821e-30	29.1727	ENSG00000102057	KCND1	Yes
-2.79254	6.25753	2833.07	3.4309e-34	1.71844e-32	31.7649	ENSG00000163993	S100P	Yes
-2.79078	0.119184	45.0478	1.06971e-07	1.93868e-07	6.71249	ENSG00000254615	AC027031.2	Yes
-2.78976	1.93309	190.116	1.93615e-15	6.48324e-15	14.1882	ENSG00000249476	AC008467.1	Yes
-2.78887	4.21397	877.223	9.07889e-26	1.03222e-24	23.9862	ENSG00000180801	ARSJ	Yes
-2.78442	7.12204	4277.86	3.4528e-37	3.34821e-35	34.4752	ENSG00000134769	DTNA	Yes
-2.77117	2.4789	274.653	8.42556e-18	3.54426e-17	16.4505	ENSG00000068976	PYGM	Yes
-2.76578	0.228376	52.8666	2.09976e-08	4.00479e-08	7.39742	ENSG00000180210	F2	Yes
-2.764	5.8035	2519.57	2.43223e-33	1.01928e-31	30.9917	ENSG00000170921	TANC2	Yes
-2.76184	3.60931	588.687	5.72773e-23	4.38224e-22	21.3583	ENSG00000167995	BEST1	Yes
-2.75773	-0.379234	28.9568	5.58171e-06	8.87487e-06	5.05184	ENSG00000139908	TSSK4	Yes
-2.75204	3.22735	460.492	2.84534e-21	1.75249e-20	19.7563	ENSG00000236753	MKLN1-AS	Yes
-2.7466	2.32249	232.318	1.03165e-16	3.89912e-16	15.409	ENSG00000186642	PDE2A	Yes
-2.74627	6.05513	2715.68	6.95807e-34	3.29698e-32	31.4819	ENSG00000114019	AMOTL2	Yes
-2.74326	7.11993	4614.83	9.67267e-38	1.09749e-35	34.9596	ENSG00000164171	ITGA2	Yes
-2.74097	2.47901	270.811	1.04216e-17	4.33256e-17	16.3633	ENSG00000092929	UNC13D	Yes
-2.73828	4.23093	898.417	6.1517e-26	7.18251e-25	24.1437	ENSG00000018236	CNTN1	Yes
-2.73536	5.79115	2308.42	1.04716e-32	3.86407e-31	30.413	ENSG00000139182	CLSTN3	Yes
-2.73155	2.42097	210.183	4.50631e-16	1.59882e-15	14.7962	ENSG00000197837	H4-16	Yes
-2.73031	5.00964	1555.03	7.43014e-30	1.6436e-28	27.7842	ENSG00000204520	MICA	Yes
-2.72777	0.424776	55.2297	1.32229e-08	2.55792e-08	7.59211	ENSG00000216809	AL589993.1	Yes
-2.72698	6.013	2674.03	9.00772e-34	4.15027e-32	31.3819	ENSG00000130449	ZSWIM6	Yes
-2.72665	2.93961	332.707	4.52407e-19	2.17205e-18	17.6631	ENSG00000160179	ABCG1	Yes
-2.71946	6.24289	3248.47	3.48005e-35	2.20699e-33	32.6562	ENSG00000171368	TPPP	Yes
-2.71796	6.33668	3128.26	6.54061e-35	3.91006e-33	32.4078	ENSG00000075426	FOSL2	Yes
-2.71402	1.42463	136.58	2.01685e-13	5.66792e-13	12.2466	ENSG00000233621	LINC01137	Yes
-2.71291	3.31117	422.722	1.094e-20	6.32032e-20	19.1993	ENSG00000002726	AOC1	Yes
-2.70781	0.182702	35.7087	9.45519e-07	1.59184e-06	5.7981	ENSG00000175267	VWA3A	Yes
-2.70741	0.182591	47.7445	5.99142e-08	1.10531e-07	6.95652	ENSG00000248905	FMN1	Yes
-2.7072	2.80753	293.173	3.13397e-18	1.37847e-17	16.8606	ENSG00000162426	SLC45A1	Yes
-2.70643	0.182587	50.4576	3.41024e-08	6.41689e-08	7.19268	ENSG00000170561	IRX2	Yes
-2.70316	4.76021	1210.78	4.62639e-28	7.41244e-27	26.13	ENSG00000183696	UPP1	Yes
-2.70229	1.19025	99.6018	1.30415e-11	3.15749e-11	10.5007	ENSG00000206344	HCG27	Yes
-2.69744	-0.247966	35.9762	8.84621e-07	1.49338e-06	5.82583	ENSG00000231304	SGO1-AS1	Yes
-2.69699	0.501361	59.0505	6.42521e-09	1.27457e-08	7.89464	ENSG00000100024	UPB1	Yes
-2.69481	7.98382	6879.12	1.17882e-40	3.78107e-38	37.4224	ENSG00000204386	NEU1	Yes
-2.69014	8.15257	7556.8	2.42499e-41	1.06438e-38	37.9729	ENSG00000166900	STX3	Yes
-2.68875	1.05274	93.4297	2.92723e-11	6.88817e-11	10.1619	ENSG00000262454	MIR193BHG	Yes
-2.68389	0.910147	86.1847	7.96784e-11	1.82099e-10	9.73969	ENSG00000275880	AL139385.1	Yes
-2.68193	0.0357817	41.2247	2.52253e-07	4.43718e-07	6.35289	ENSG00000166268	MYRFL	Yes
-2.68112	2.42759	194.352	1.40818e-15	4.78058e-15	14.3205	ENSG00000276248	AL442125.1	Yes
-2.68106	5.58913	2155.05	3.29213e-32	1.11153e-30	29.9541	ENSG00000185022	MAFF	Yes
-2.6805	0.488909	62.943	3.17576e-09	6.43056e-09	8.19175	ENSG00000227676	LINC01068	Yes
-2.67909	5.30116	1773.02	8.44279e-31	2.15647e-29	28.6663	ENSG00000173706	HEG1	Yes
-2.679	1.54408	145.752	8.26418e-14	2.39969e-13	12.6198	ENSG00000287074	AC137561.1	Yes
-2.67851	3.81428	640.963	1.4622e-23	1.21274e-22	21.9162	ENSG00000105270	CLIP3	Yes
-2.67673	1.83788	166.442	1.29324e-14	4.03025e-14	13.3947	ENSG00000165996	HACD1	Yes
-2.67662	-0.108534	32.5854	2.09935e-06	3.44095e-06	5.46332	ENSG00000286362	AP005717.2	Yes
-2.67447	1.2282	80.4054	1.85264e-10	4.12883e-10	9.38417	ENSG00000174827	PDZK1	Yes
-2.67062	1.10281	95.965	2.09016e-11	4.97245e-11	10.3034	ENSG00000286389	AL731702.1	Yes
-2.67023	4.86805	1198.39	5.47935e-28	8.64617e-27	26.0632	ENSG00000173559	NABP1	Yes
-2.66883	-0.269042	33.8832	1.50006e-06	2.48554e-06	5.60458	ENSG00000165646	SLC18A2	Yes
-2.66657	0.151239	47.579	6.20484e-08	1.14316e-07	6.94189	ENSG00000271327	AC010201.2	Yes
-2.66442	0.476279	49.804	3.89935e-08	7.30018e-08	7.13667	ENSG00000224950	AL390066.2	Yes
-2.66343	1.15902	110.338	3.48336e-12	8.80955e-12	11.055	ENSG00000112541	PDE10A	Yes
-2.65997	1.27266	113.572	2.3864e-12	6.13578e-12	11.2121	ENSG00000279108	AC008537.3	Yes
-2.6525	4.3269	979.346	1.50363e-26	1.90281e-25	24.7206	ENSG00000128965	CHAC1	Yes
-2.64878	3.10809	403.088	2.30416e-20	1.28104e-19	18.8924	ENSG00000143387	CTSK	Yes
-2.64871	0.881785	80.8697	1.72848e-10	3.86141e-10	9.41325	ENSG00000185467	KPNA7	Yes
-2.64623	3.83416	608.138	3.40186e-23	2.68781e-22	21.5706	ENSG00000101298	SNPH	Yes
-2.64531	2.39791	224.083	1.75904e-16	6.50532e-16	15.1867	ENSG00000131019	ULBP3	Yes
-2.64414	0.135314	39.7089	3.58948e-07	6.24677e-07	6.20434	ENSG00000137699	TRIM29	Yes
-2.6436	1.14315	102.097	9.50613e-12	2.32785e-11	10.633	ENSG00000205220	PSMB10	Yes
-2.64273	5.78053	2167.42	2.99274e-32	1.01662e-30	29.9928	ENSG00000072682	P4HA2	Yes
-2.6396	-0.290443	25.8285	1.36255e-05	2.10875e-05	4.67597	ENSG00000178201	VN1R1	Yes
-2.63817	1.55611	140.277	1.39971e-13	3.98867e-13	12.3992	ENSG00000251615	AC104825.1	Yes
-2.63682	0.00106175	36.4923	7.78589e-07	1.3204e-06	5.8793	ENSG00000280303	ERICD	Yes
-2.63612	2.22805	214.649	3.3118e-16	1.19123e-15	14.924	ENSG00000110002	VWA5A	Yes
-2.63534	3.18745	410.007	1.76554e-20	9.96864e-20	19.0014	ENSG00000180155	LYNX1	Yes
-2.63312	0.24336	49.3762	4.25942e-08	7.94575e-08	7.09987	ENSG00000111181	SLC6A12	Yes
-2.6313	0.632085	73.7448	5.17904e-10	1.11705e-09	8.95193	ENSG00000197461	PDGFA	Yes
-2.62857	4.34604	869.872	1.04131e-25	1.17749e-24	23.929	ENSG00000196787	H2AC11	Yes
-2.62845	4.89031	1216.73	4.26742e-28	6.89692e-27	26.1613	ENSG00000189056	RELN	Yes
-2.62801	2.48202	231.549	1.08362e-16	4.08906e-16	15.3884	ENSG00000198520	ARMH1	Yes
-2.62665	2.32955	227.332	1.42222e-16	5.31268e-16	15.2747	ENSG00000203780	FANK1	Yes
-2.62438	-0.47385	27.6865	7.97293e-06	1.25453e-05	4.90152	ENSG00000175003	SLC22A1	Yes
-2.62437	-0.473832	26.7485	1.04271e-05	1.62886e-05	4.78812	ENSG00000162738	VANGL2	Yes
-2.62436	-0.147096	33.5212	1.64637e-06	2.71852e-06	5.56567	ENSG00000028137	TNFRSF1B	Yes
-2.62371	5.49672	1815.11	5.71899e-31	1.5189e-29	28.8185	ENSG00000143320	CRABP2	Yes
-2.62166	2.15871	207.728	5.35095e-16	1.88367e-15	14.725	ENSG00000008516	MMP25	Yes
-2.61788	0.928715	81.5487	1.56252e-10	3.50004e-10	9.45593	ENSG00000281404	LINC01176	Yes
-2.61767	7.10829	4837.19	4.38932e-38	5.71259e-36	35.2432	ENSG00000108669	CYTH1	Yes
-2.61759	3.0023	357.268	1.50659e-19	7.61929e-19	18.1181	ENSG00000010310	GIPR	Yes
-2.61741	0.620704	68.4688	1.22558e-09	2.56576e-09	8.59078	ENSG00000260911	AC135050.3	Yes
-2.6165	1.82314	145.107	8.78606e-14	2.54459e-13	12.5944	ENSG00000180596	H2BC4	Yes
-2.61628	2.21282	184.196	3.05243e-15	1.00616e-14	13.9973	ENSG00000078053	AMPH	Yes
-2.61482	1.11909	100.911	1.10399e-11	2.69006e-11	10.5702	ENSG00000272696	AL359091.3	Yes
-2.61435	2.2392	223.104	1.87637e-16	6.9254e-16	15.1596	ENSG00000272070	AC005618.1	Yes
-2.61392	2.26503	208.11	5.20891e-16	1.83561e-15	14.7362	ENSG00000100918	REC8	Yes
-2.61116	-0.0167247	35.8879	9.04253e-07	1.52544e-06	5.8166	ENSG00000259780	AC009065.2	Yes
-2.60924	-0.312104	33.2409	1.77001e-06	2.91776e-06	5.53495	ENSG00000230534	AL392046.1	Yes
-2.60514	0.329921	51.4357	2.79595e-08	5.29507e-08	7.27613	ENSG00000184574	LPAR5	Yes
-2.60417	4.36992	933.976	3.26477e-26	3.96023e-25	24.4023	ENSG00000101335	MYL9	Yes
-2.599	0.424794	50.1003	3.66895e-08	6.88119e-08	7.16234	ENSG00000184731	FAM110C	Yes
-2.59708	-0.166692	33.1822	1.79716e-06	2.96107e-06	5.52855	ENSG00000164484	TMEM200A	Yes
-2.59612	3.95814	687.263	4.75392e-24	4.23109e-23	22.3735	ENSG00000130203	APOE	Yes
-2.59167	2.99581	350.354	2.03852e-19	1.01313e-18	17.9943	ENSG00000143195	ILDR2	Yes
-2.59093	5.64585	1910.41	2.444e-31	6.95621e-30	29.1576	ENSG00000197822	OCLN	Yes
-2.59034	1.32273	109.371	3.90694e-12	9.82716e-12	11.0076	ENSG00000125730	C3	Yes
-2.58861	-0.0345899	27.8103	7.69779e-06	1.21204e-05	4.91648	ENSG00000117228	GBP1	Yes
-2.58772	0.315884	53.488	1.85701e-08	3.55768e-08	7.44883	ENSG00000171608	PIK3CD	Yes
-2.58745	3.33754	437.341	6.4131e-21	3.79844e-20	19.4204	ENSG00000168679	SLC16A4	Yes
-2.58733	4.1164	786.702	5.33685e-25	5.46094e-24	23.2627	ENSG00000171310	CHST11	Yes
-2.58722	2.06949	161.618	1.95762e-14	6.00537e-14	13.2215	ENSG00000174740	PABPC5	Yes
-2.58644	7.67462	5864.94	1.7239e-39	3.71275e-37	36.4303	ENSG00000087074	PPP1R15A	Yes
-2.58361	3.85274	632.971	1.78902e-23	1.47136e-22	21.8323	ENSG00000125740	FOSB	Yes
-2.57881	-0.334094	26.0221	1.2875e-05	1.99741e-05	4.69953	ENSG00000187094	CCK	Yes
-2.57672	4.05418	766.78	8.09051e-25	8.05622e-24	23.0939	ENSG00000147883	CDKN2B	Yes
-2.57444	6.12493	2470.28	3.38202e-33	1.36914e-31	30.8636	ENSG00000170456	DENND5B	Yes
-2.57294	6.95568	3842.27	2.09082e-36	1.68468e-34	33.7735	ENSG00000130766	SESN2	Yes
-2.57136	0.891361	70.6613	8.5221e-10	1.8061e-09	8.74326	ENSG00000272468	AL021807.1	Yes
-2.56862	1.7465	151.327	4.9124e-14	1.45531e-13	12.837	ENSG00000137767	SQOR	Yes
-2.56849	6.23218	3034.89	1.08584e-34	6.09788e-33	32.2148	ENSG00000073792	IGF2BP2	Yes
-2.56495	6.74444	3823.45	2.27017e-36	1.80305e-34	33.744	ENSG00000111885	MAN1A1	Yes
-2.56485	1.81816	150.028	5.53712e-14	1.63227e-13	12.7872	ENSG00000105991	HOXA1	Yes
-2.56119	1.07791	76.3009	3.46478e-10	7.56501e-10	9.12119	ENSG00000185634	SHC4	Yes
-2.56022	5.65256	2105.83	4.83665e-32	1.58488e-30	29.8	ENSG00000197903	H2BC12	Yes
-2.56017	6.55187	3207.28	4.30845e-35	2.70153e-33	32.5684	ENSG00000101577	LPIN2	Yes
-2.55843	5.5896	1852.28	4.08401e-31	1.12777e-29	28.9478	ENSG00000150457	LATS2	Yes
-2.55798	0.0697413	43.2616	1.58836e-07	2.83552e-07	6.54737	ENSG00000156687	UNC5D	Yes
-2.55758	0.0696799	37.6251	5.90317e-07	1.00973e-06	5.99579	ENSG00000254363	AC011379.2	Yes
-2.55477	1.88156	134.216	2.55853e-13	7.12893e-13	12.147	ENSG00000091844	RGS17	Yes
-2.55312	5.42414	1825.88	5.18373e-31	1.39064e-29	28.8568	ENSG00000196843	ARID5A	Yes
-2.55297	3.32011	452.833	3.70706e-21	2.25712e-20	19.6464	ENSG00000273038	AL365203.2	Yes
-2.55263	3.21429	411.964	1.63866e-20	9.28688e-20	19.0321	ENSG00000143369	ECM1	Yes
-2.55242	-0.523622	25.8236	1.36453e-05	2.11161e-05	4.67539	ENSG00000161544	CYGB	Yes
-2.55072	0.287272	46.099	8.51322e-08	1.55335e-07	6.80873	ENSG00000276317	AL357033.3	Yes
-2.55033	5.5481	1812.33	5.86619e-31	1.55305e-29	28.8088	ENSG00000162616	DNAJB4	Yes
-2.54726	-0.356501	29.8465	4.36788e-06	6.99893e-06	5.15497	ENSG00000204065	TCEAL5	Yes
-2.54671	-0.356508	25.8324	1.36101e-05	2.10675e-05	4.67639	ENSG00000188582	PAQR9	Yes
-2.54227	0.562289	56.3213	1.07248e-08	2.08849e-08	7.68017	ENSG00000118137	APOA1	Yes
-2.53983	4.17675	683.611	5.18062e-24	4.58639e-23	22.3385	ENSG00000035862	TIMP2	Yes
-2.53807	4.0813	639.277	1.52546e-23	1.26143e-22	21.8991	ENSG00000167968	DNASE1L2	Yes
-2.536	1.37808	93.9134	2.74363e-11	6.4689e-11	10.1892	ENSG00000176928	GCNT4	Yes
-2.53549	3.11624	351.367	1.94956e-19	9.70069e-19	18.0132	ENSG00000171877	FRMD5	Yes
-2.5352	0.052842	42.7309	1.7896e-07	3.18285e-07	6.49718	ENSG00000189420	ZFP92	Yes
-2.53504	5.70244	2184.9	2.61801e-32	8.97e-31	30.0472	ENSG00000151690	MFSD6	Yes
-2.53475	2.4502	208.426	5.09488e-16	1.79694e-15	14.7455	ENSG00000100253	MIOX	Yes
-2.5347	2.51627	241.537	5.78772e-17	2.24444e-16	15.6489	ENSG00000139946	PELI2	Yes
-2.53129	0.272773	47.1804	6.7526e-08	1.24093e-07	6.90625	ENSG00000225329	LHFPL3-AS2	Yes
-2.53114	1.86224	103.354	8.12474e-12	2.00018e-11	10.6989	ENSG00000229950	TFAP2A-AS1	Yes
-2.52776	0.550299	57.9818	7.83796e-09	1.54417e-08	7.81131	ENSG00000270277	AC009948.2	Yes
-2.52759	0.46356	55.8276	1.17863e-08	2.28853e-08	7.64044	ENSG00000107551	RASSF4	Yes
-2.52661	0.550334	61.2256	4.31813e-09	8.66379e-09	8.06229	ENSG00000235513	L3MBTL2-AS1	Yes
-2.52581	2.34693	218.898	2.48329e-16	9.04341e-16	15.0437	ENSG00000124635	H2BC11	Yes
-2.52336	2.13497	185.005	2.86626e-15	9.47787e-15	14.0233	ENSG00000171346	KRT15	Yes
-2.52302	6.03308	2105.47	4.8503e-32	1.58624e-30	29.7996	ENSG00000151715	TMEM45B	Yes
-2.51743	6.81732	2223.61	1.95396e-32	6.87555e-31	30.1627	ENSG00000137962	ARHGAP29	Yes
-2.51598	2.50085	227.592	1.39845e-16	5.22975e-16	15.2815	ENSG00000181016	LSMEM1	Yes
-2.51521	-0.379209	25.2135	1.6335e-05	2.51084e-05	4.60018	ENSG00000124813	RUNX2	Yes
-2.51404	5.2464	1568.18	6.46364e-30	1.4432e-28	27.8407	ENSG00000109458	GAB1	Yes
-2.51281	-0.0897424	36.0064	8.78017e-07	1.48313e-06	5.82882	ENSG00000272690	LINC02018	Yes
-2.51034	1.40483	119.439	1.22705e-12	3.23164e-12	11.4906	ENSG00000106025	TSPAN12	Yes
-2.50569	5.66066	2065.92	6.65038e-32	2.11539e-30	29.6746	ENSG00000106415	GLCCI1	Yes
-2.50387	2.09017	190.248	1.91682e-15	6.42109e-15	14.1924	ENSG00000158555	GDPD5	Yes
-2.50053	2.74612	287.392	4.24118e-18	1.83498e-17	16.7364	ENSG00000172889	EGFL7	Yes
-2.49956	8.05486	6106.09	8.75533e-40	2.05676e-37	36.6868	ENSG00000151914	DST	Yes
-2.4991	4.07748	685.223	4.98747e-24	4.42257e-23	22.3543	ENSG00000250091	DNAH10OS	Yes
-2.49848	6.82741	3458.78	1.21745e-35	8.39085e-34	33.0762	ENSG00000120129	DUSP1	Yes
-2.49366	0.343863	53.1942	1.96786e-08	3.76312e-08	7.42445	ENSG00000273432	AC004951.4	Yes
-2.49242	7.08636	4665.93	8.03996e-38	9.24817e-36	35.0339	ENSG00000141458	NPC1	Yes
-2.48945	0.0185491	36.0903	8.59927e-07	1.45375e-06	5.83751	ENSG00000109667	SLC2A9	Yes
-2.48941	0.0185231	38.2121	5.12344e-07	8.80877e-07	6.05508	ENSG00000164929	BAALC	Yes
-2.48694	1.9239	159.19	2.42132e-14	7.36418e-14	13.1329	ENSG00000169403	PTAFR	Yes
-2.4863	0.823315	72.6184	6.20186e-10	1.32923e-09	8.8764	ENSG00000105146	AURKC	Yes
-2.48299	4.03519	697.449	3.74899e-24	3.3847e-23	22.4705	ENSG00000178695	KCTD12	Yes
-2.4816	6.6616	2703.24	7.5127e-34	3.53967e-32	31.451	ENSG00000091592	NLRP1	Yes
-2.48022	3.48162	409.774	1.78129e-20	1.00508e-19	18.9978	ENSG00000185761	ADAMTSL5	Yes
-2.47482	3.02199	326.149	6.14436e-19	2.90728e-18	17.5365	ENSG00000107295	SH3GL2	Yes
-2.46741	2.77211	267.063	1.28579e-17	5.28219e-17	16.2772	ENSG00000140931	CMTM3	Yes
-2.46269	2.65974	258.477	2.10137e-17	8.45161e-17	16.0731	ENSG00000164330	EBF1	Yes
-2.45734	0.315896	40.5874	2.92316e-07	5.12136e-07	6.29061	ENSG00000105278	ZFR2	Yes
-2.45569	-0.269026	28.1018	7.08958e-06	1.11902e-05	4.95116	ENSG00000274565	AC080038.2	Yes
-2.45475	2.0777	183.862	3.13284e-15	1.03123e-14	13.9866	ENSG00000125775	SDCBP2	Yes
-2.45217	4.58568	855.283	1.37155e-25	1.51899e-24	23.8184	ENSG00000170919	TPT1-AS1	Yes
-2.45194	6.79265	3575.79	6.9731e-36	5.19216e-34	33.2847	ENSG00000131016	AKAP12	Yes
-2.44803	-0.425748	26.2888	1.19119e-05	1.85386e-05	4.73192	ENSG00000043591	ADRB1	Yes
-2.44778	3.07088	325.731	6.26671e-19	2.96182e-18	17.5284	ENSG00000261324	AC010168.2	Yes
-2.43967	1.60326	109.621	3.79257e-12	9.55533e-12	11.0198	ENSG00000164776	PHKG1	Yes
-2.43796	2.62016	238.019	7.19918e-17	2.75971e-16	15.5591	ENSG00000258102	MAP1LC3B2	Yes
-2.43409	1.70933	114.824	2.06603e-12	5.34006e-12	11.2725	ENSG00000206567	AC022007.1	Yes
-2.42847	6.90532	3834.58	2.1622e-36	1.72552e-34	33.7631	ENSG00000149212	SESN3	Yes
-2.42553	0.632082	59.9315	5.4637e-09	1.08902e-08	7.96296	ENSG00000156966	B3GNT7	Yes
-2.42514	-0.290412	30.2526	3.91016e-06	6.28663e-06	5.20158	ENSG00000259868	AL163952.1	Yes
-2.42458	0.384873	48.0662	5.59859e-08	1.03559e-07	6.98481	ENSG00000183780	SLC35F3	Yes
-2.42081	3.24622	378.979	6.0295e-20	3.20172e-19	18.4946	ENSG00000161277	THAP8	Yes
-2.4182	8.20724	6469.72	3.30944e-40	9.35561e-38	37.0289	ENSG00000177606	JUN	Yes
-2.41727	6.74096	3662.78	4.66158e-36	3.56653e-34	33.4478	ENSG00000145780	FEM1C	Yes
-2.41725	-0.034588	37.0283	6.82605e-07	1.16286e-06	5.93447	ENSG00000267065	LINC02080	Yes
-2.4137	-0.449594	21.833	4.59681e-05	6.8425e-05	4.16478	ENSG00000248309	MEF2C-AS1	Yes
-2.40936	4.95245	968.616	1.80047e-26	2.25621e-25	24.6466	ENSG00000168994	PXDC1	Yes
-2.40442	6.09936	2035.38	8.52067e-32	2.65638e-30	29.5757	ENSG00000181652	ATG9B	Yes
-2.40372	7.15357	4539.47	1.27517e-37	1.41791e-35	34.8484	ENSG00000151726	ACSL1	Yes
-2.39846	0.947124	79.3925	2.15752e-10	4.78211e-10	9.32038	ENSG00000257839	AC011611.4	Yes
-2.39742	4.80558	1051.03	4.72875e-27	6.47013e-26	25.1891	ENSG00000130517	PGPEP1	Yes
-2.39169	-0.0527266	26.0965	1.25984e-05	1.95596e-05	4.70864	ENSG00000268660	LETM1P2	Yes
-2.39161	-0.0527313	33.5802	1.62153e-06	2.67856e-06	5.5721	ENSG00000249786	EAF1-AS1	Yes
-2.38915	0.357691	40.0994	3.27534e-07	5.71677e-07	6.24285	ENSG00000276445	AC005393.1	Yes
-2.38829	0.676792	52.1099	2.44156e-08	4.63761e-08	7.33371	ENSG00000278673	AC136352.8	Yes
-2.38699	3.75709	495.088	9.04602e-22	5.97066e-21	20.224	ENSG00000235703	LINC00894	Yes
-2.38245	4.09084	702.264	3.35477e-24	3.05427e-23	22.5151	ENSG00000091409	ITGA6	Yes
-2.3797	-0.18656	30.8435	3.33279e-06	5.38536e-06	5.26879	ENSG00000164440	TXLNB	Yes
-2.37773	5.67945	1933.04	2.0094e-31	5.81855e-30	29.2352	ENSG00000135842	NIBAN1	Yes
-2.37696	2.17448	180.306	4.145e-15	1.34896e-14	13.87	ENSG00000066923	STAG3	Yes
-2.37694	3.43679	388.264	4.13588e-20	2.23896e-19	18.65	ENSG00000165886	UBTD1	Yes
-2.37491	4.42266	813.839	3.07676e-25	3.25205e-24	23.4878	ENSG00000163293	NIPAL1	Yes
-2.37145	1.09455	71.3036	7.67293e-10	1.63298e-09	8.78702	ENSG00000162998	FRZB	Yes
-2.37069	6.05899	2079.35	5.97038e-32	1.93359e-30	29.7136	ENSG00000131941	RHPN2	Yes
-2.36882	3.37716	392.369	3.51012e-20	1.91472e-19	18.7179	ENSG00000272669	AL021707.6	Yes
-2.36362	0.919476	76.2971	3.46681e-10	7.56845e-10	9.12099	ENSG00000287733	AC083862.2	Yes
-2.36337	3.99921	524.842	3.57978e-22	2.48159e-21	20.6053	ENSG00000069702	TGFBR3	Yes
-2.36309	-0.334128	28.3423	6.62591e-06	1.04802e-05	4.97963	ENSG00000242252	BGLAP	Yes
-2.36301	-0.334131	27.7473	7.83646e-06	1.23318e-05	4.90897	ENSG00000260230	FRRS1L	Yes
-2.36116	4.70295	1014.68	8.41834e-27	1.11226e-25	24.9538	ENSG00000175155	YPEL2	Yes
-2.36065	6.56526	2434.7	4.30822e-33	1.71496e-31	30.7657	ENSG00000057019	DCBLD2	Yes
-2.36003	2.2092	172.241	7.9596e-15	2.52392e-14	13.5979	ENSG00000151917	BEND6	Yes
-2.35949	5.1382	1337.85	8.93162e-29	1.62101e-27	26.7902	ENSG00000179361	ARID3B	Yes
-2.35866	0.654612	47.304	6.57742e-08	1.2094e-07	6.91743	ENSG00000258405	ZNF578	Yes
-2.35688	2.51325	157.705	2.76109e-14	8.35188e-14	13.0782	ENSG00000158246	TENT5B	Yes
-2.3565	0.501415	55.9349	1.15466e-08	2.24432e-08	7.64891	ENSG00000114654	EFCC1	Yes
-2.35632	5.21568	1116.22	1.76148e-27	2.59309e-26	25.5862	ENSG00000153531	ADPRHL1	Yes
-2.35341	3.97716	522.583	3.83406e-22	2.64468e-21	20.5776	ENSG00000171522	PTGER4	Yes
-2.35145	-0.206755	29.3856	4.95731e-06	7.91603e-06	5.10149	ENSG00000135063	FAM189A2	Yes
-2.35097	5.65044	1823.84	5.2808e-31	1.41017e-29	28.8507	ENSG00000139318	DUSP6	Yes
-2.34665	0.411643	51.5096	2.75461e-08	5.21973e-08	7.28235	ENSG00000287292	AC002460.2	Yes
-2.34217	7.37948	4752.83	5.89803e-38	7.18053e-36	35.1438	ENSG00000163346	PBXIP1	Yes
-2.33288	0.0185434	35.0318	1.12032e-06	1.87382e-06	5.72727	ENSG00000174156	GSTA3	Yes
-2.33133	-0.35647	23.5692	2.67978e-05	4.05623e-05	4.39188	ENSG00000278743	AC087239.1	Yes
-2.32821	1.25808	89.1627	5.24142e-11	1.2115e-10	9.91668	ENSG00000286355	AL355834.2	Yes
-2.32815	3.30962	378.695	6.10021e-20	3.23721e-19	18.4898	ENSG00000146426	TIAM2	Yes
-2.32616	6.11058	2474.67	3.2834e-33	1.33897e-31	30.8732	ENSG00000244405	ETV5	Yes
-2.32505	3.02421	297.26	2.53864e-18	1.12912e-17	16.9473	ENSG00000135605	TEC	Yes
-2.32267	-0.227211	27.0266	9.62506e-06	1.50696e-05	4.8219	ENSG00000188910	GJB3	Yes
-2.32218	-0.227222	30.5037	3.65276e-06	5.88642e-06	5.23015	ENSG00000236796	AL157884.3	Yes
-2.32111	1.34371	98.8986	1.42722e-11	3.44395e-11	10.4629	ENSG00000228436	AL139260.1	Yes
-2.3186	1.81817	137.389	1.86068e-13	5.24493e-13	12.2803	ENSG00000269951	AC090181.2	Yes
-2.31673	2.62886	205.611	6.21351e-16	2.17538e-15	14.6625	ENSG00000274020	LINC01138	Yes
-2.31491	1.87681	142.857	1.08963e-13	3.13075e-13	12.5044	ENSG00000230149	AL021707.3	Yes
-2.31368	6.3811	2733.57	6.23538e-34	2.9885e-32	31.5245	ENSG00000100439	ABHD4	Yes
-2.31129	6.59715	2906.13	2.24168e-34	1.16115e-32	31.9351	ENSG00000177000	MTHFR	Yes
-2.30831	0.751933	64.0759	2.601e-09	5.30214e-09	8.27555	ENSG00000185338	SOCS1	Yes
-2.30715	4.55024	656.061	1.0053e-23	8.50887e-23	22.0701	ENSG00000273033	LINC02035	Yes
-2.30649	3.81086	525.151	3.54644e-22	2.46053e-21	20.609	ENSG00000168140	VASN	Yes
-2.30573	4.04699	616.24	2.75094e-23	2.19851e-22	21.6579	ENSG00000225339	AL354740.1	Yes
-2.30087	0.928782	72.7713	6.05128e-10	1.29779e-09	8.88679	ENSG00000259087	AL121790.2	Yes
-2.3002	4.71099	966.222	1.87482e-26	2.34409e-25	24.63	ENSG00000158186	MRAS	Yes
-2.29932	4.77578	893.102	6.77678e-26	7.86022e-25	24.1046	ENSG00000092096	SLC22A17	Yes
-2.29931	5.5035	1722.12	1.36896e-30	3.38767e-29	28.4701	ENSG00000116717	GADD45A	Yes
-2.29929	0.198051	43.2793	1.58208e-07	2.82492e-07	6.54899	ENSG00000174460	ZCCHC12	Yes
-2.29869	4.56589	764.276	8.53106e-25	8.45452e-24	23.0729	ENSG00000181264	TLCD5	Yes
-2.2978	2.52259	207.203	5.55209e-16	1.9516e-15	14.7096	ENSG00000143344	RGL1	Yes
-2.29616	2.61439	220.026	2.30237e-16	8.41393e-16	15.075	ENSG00000263874	LINC00672	Yes
-2.29538	6.97945	3359.56	1.98209e-35	1.30669e-33	32.8838	ENSG00000176788	BASP1	Yes
-2.29522	2.95783	275.976	7.83544e-18	3.30102e-17	16.4814	ENSG00000013619	MAMLD1	Yes
-2.29367	1.0863	77.5288	2.86598e-10	6.29549e-10	9.20097	ENSG00000167693	NXN	Yes
-2.29285	-0.247963	27.2116	9.12821e-06	1.43253e-05	4.8439	ENSG00000167612	ANKRD33	Yes
-2.2927	4.4669	782.945	5.76794e-25	5.87323e-24	23.2311	ENSG00000185561	TLCD2	Yes
-2.29267	-0.247978	26.0974	1.2595e-05	1.95562e-05	4.70872	ENSG00000259438	MAPK6-DT	Yes
-2.29251	0.803275	63.7155	2.77087e-09	5.63464e-09	8.24913	ENSG00000204055	AL158151.1	Yes
-2.28849	-0.127669	27.9838	7.32932e-06	1.15577e-05	4.93713	ENSG00000179057	IGSF22	Yes
-2.28721	8.58769	7001.62	8.75921e-41	3.04364e-38	37.5166	ENSG00000146072	TNFRSF21	Yes
-2.28552	3.37199	378.504	6.14845e-20	3.26073e-19	18.4867	ENSG00000154511	DIPK1A	Yes
-2.28191	7.54942	4492.16	1.52034e-37	1.63598e-35	34.7862	ENSG00000167306	MYO5B	Yes
-2.27913	3.56114	448.071	4.37916e-21	2.6483e-20	19.577	ENSG00000141441	GAREM1	Yes
-2.27884	4.87648	983.523	1.40249e-26	1.78248e-25	24.749	ENSG00000173258	ZNF483	Yes
-2.27744	9.72103	8907.47	1.52103e-42	8.74802e-40	39.0581	ENSG00000198431	TXNRD1	Yes
-2.27714	3.39566	413.68	1.5354e-20	8.74027e-20	19.0585	ENSG00000223891	OSER1-DT	Yes
-2.27638	4.92849	1036.46	5.94471e-27	8.00257e-26	25.0968	ENSG00000106392	C1GALT1	Yes
-2.27595	2.3675	181.406	3.79931e-15	1.23985e-14	13.9066	ENSG00000233429	HOTAIRM1	Yes
-2.27584	3.99499	509.924	5.66188e-22	3.83257e-21	20.4165	ENSG00000105784	RUNDC3B	Yes
-2.2752	3.57598	466.197	2.34264e-21	1.46176e-20	19.8351	ENSG00000133069	TMCC2	Yes
-2.27237	0.437836	49.7209	3.96666e-08	7.42202e-08	7.12948	ENSG00000181381	DDX60L	Yes
-2.27223	7.6099	4417.13	2.01699e-37	2.12921e-35	34.6718	ENSG00000170776	AKAP13	Yes
-2.27207	2.71432	227.287	1.42644e-16	5.32607e-16	15.2736	ENSG00000165434	PGM2L1	Yes
-2.27202	1.90056	145.45	8.5038e-14	2.46498e-13	12.6082	ENSG00000163328	GPR155	Yes
-2.26203	4.99526	1105.73	2.05697e-27	2.98852e-26	25.5245	ENSG00000133985	TTC9	Yes
-2.25905	-0.034594	33.9765	1.46463e-06	2.42828e-06	5.6147	ENSG00000215483	LINC00598	Yes
-2.25497	4.96541	1118.54	1.70241e-27	2.51056e-26	25.6002	ENSG00000172348	RCAN2	Yes
-2.2506	0.947159	54.5974	1.49461e-08	2.88525e-08	7.53982	ENSG00000128482	RNF112	Yes
-2.2464	6.16518	2276.78	1.31796e-32	4.7684e-31	30.3216	ENSG00000033327	GAB2	Yes
-2.2419	2.38111	165.748	1.37183e-14	4.26721e-14	13.3699	ENSG00000168917	SLC35G2	Yes
-2.24152	8.90347	5660.43	3.13071e-39	6.13173e-37	36.2124	ENSG00000168003	SLC3A2	Yes
-2.24	0.881798	69.8402	9.75534e-10	2.05857e-09	8.68643	ENSG00000235609	AF127577.4	Yes
-2.23968	0.762294	55.4554	1.26599e-08	2.45073e-08	7.6107	ENSG00000179399	GPC5	Yes
-2.23849	5.77696	1726.8	1.30869e-30	3.25785e-29	28.4871	ENSG00000147894	C9orf72	Yes
-2.23844	4.18866	650.867	1.14253e-23	9.59047e-23	22.0182	ENSG00000165312	OTUD1	Yes
-2.23821	0.562246	50.7984	3.18135e-08	5.99906e-08	7.22192	ENSG00000280157	AL359510.2	Yes
-2.23814	5.85125	1715.38	1.46097e-30	3.59935e-29	28.4438	ENSG00000148154	UGCG	Yes
-2.23809	0.698705	55.9866	1.14329e-08	2.22301e-08	7.65306	ENSG00000280109	PLAC4	Yes
-2.23758	0.411589	43.3434	1.55954e-07	2.78704e-07	6.55486	ENSG00000256139	AC007637.1	Yes
-2.23702	2.56489	210.447	4.42428e-16	1.57039e-15	14.804	ENSG00000186352	ANKRD37	Yes
-2.23701	2.96681	256.751	2.32347e-17	9.31117e-17	16.031	ENSG00000198590	C3orf35	Yes
-2.23639	0.151226	32.4016	2.20294e-06	3.60612e-06	5.44296	ENSG00000198535	C2CD4A	Yes
-2.23598	0.0528813	28.771	5.87756e-06	9.33103e-06	5.03007	ENSG00000274897	PANO1	Yes
-2.234	-0.0527493	33.3622	1.71533e-06	2.82931e-06	5.54832	ENSG00000121454	LHX4	Yes
-2.2322	2.32964	163.102	1.72124e-14	5.30559e-14	13.2753	ENSG00000153250	RBMS1	Yes
-2.22922	5.8579	1987.97	1.26109e-31	3.78985e-30	29.4214	ENSG00000164535	DAGLB	Yes
-2.22843	1.13516	65.2684	2.11335e-09	4.33667e-09	8.36284	ENSG00000231721	LINC-PINT	Yes
-2.22827	4.38306	672.805	6.69842e-24	5.83714e-23	22.2338	ENSG00000198910	L1CAM	Yes
-2.22785	8.03467	4841.84	4.31904e-38	5.67284e-36	35.2462	ENSG00000034152	MAP2K3	Yes
-2.22675	2.00071	141.026	1.30105e-13	3.71578e-13	12.43	ENSG00000226067	LINC00623	Yes
-2.22659	0.751931	56.941	9.53385e-09	1.8644e-08	7.72946	ENSG00000115828	QPCT	Yes
-2.22447	2.69001	232.863	9.96464e-17	3.77214e-16	15.4234	ENSG00000196878	LAMB3	Yes
-2.22435	3.38221	342.699	2.86749e-19	1.40708e-18	17.8517	ENSG00000116815	CD58	Yes
-2.22332	2.44389	197.534	1.11295e-15	3.81404e-15	14.4186	ENSG00000228672	PROB1	Yes
-2.22244	0.550348	49.8477	3.86442e-08	7.23641e-08	7.14048	ENSG00000268218	AC137932.3	Yes
-2.22169	5.34791	1379.41	5.39027e-29	1.0113e-27	26.9951	ENSG00000159314	ARHGAP27	Yes
-2.21975	0.39832	42.1802	2.02725e-07	3.5937e-07	6.44446	ENSG00000089116	LHX5	Yes
-2.21841	1.8281	131.952	3.22318e-13	8.90056e-13	12.0506	ENSG00000173991	TCAP	Yes
-2.21679	0.228437	31.6248	2.70445e-06	4.39731e-06	5.35681	ENSG00000246526	LINC02481	Yes
-2.21607	3.29363	357.948	1.4629e-19	7.41182e-19	18.1301	ENSG00000219665	ZNF433-AS1	Yes
-2.21549	1.38474	90.708	4.2346e-11	9.85749e-11	10.0062	ENSG00000134245	WNT2B	Yes
-2.21494	4.5421	853.886	1.40854e-25	1.55789e-24	23.8075	ENSG00000100027	YPEL1	Yes
-2.2128	1.25796	70.3141	9.02217e-10	1.90966e-09	8.71904	ENSG00000185669	SNAI3	Yes
-2.21193	1.76221	112.362	2.74637e-12	7.01375e-12	11.154	ENSG00000176723	ZNF843	Yes
-2.21083	5.67339	1600.24	4.62265e-30	1.05907e-28	27.9751	ENSG00000154917	RAB6B	Yes
-2.20911	9.12112	7797.53	1.43035e-41	6.6269e-39	38.1787	ENSG00000161011	SQSTM1	Yes
-2.2074	0.538259	49.038	4.56896e-08	8.5013e-08	7.07051	ENSG00000182575	NXPH3	Yes
-2.20563	0.463657	40.8534	2.74825e-07	4.8215e-07	6.31682	ENSG00000250318	AC003072.1	Yes
-2.2055	5.86665	1932.49	2.01891e-31	5.83595e-30	29.2339	ENSG00000068971	PPP2R5B	Yes
-2.20524	0.965313	66.0902	1.83431e-09	3.7841e-09	8.42204	ENSG00000244607	CCDC13	Yes
-2.20489	3.74286	446.946	4.556e-21	2.74826e-20	19.5609	ENSG00000198142	SOWAHC	Yes
-2.19819	5.52584	1605.67	4.37036e-30	1.00681e-28	27.9971	ENSG00000152413	HOMER1	Yes
-2.19674	4.38198	716.538	2.42357e-24	2.25196e-23	22.6474	ENSG00000010810	FYN	Yes
-2.19645	6.79203	2943.74	1.80813e-34	9.57371e-33	32.0189	ENSG00000144655	CSRNP1	Yes
-2.19615	1.55616	97.6287	1.68174e-11	4.03303e-11	10.3944	ENSG00000287527	AC005753.3	Yes
-2.19519	2.17053	153.682	3.96175e-14	1.1825e-13	12.9272	ENSG00000235663	SAPCD1-AS1	Yes
-2.19462	3.99396	545.501	1.93542e-22	1.38783e-21	20.8577	ENSG00000237172	B3GNT9	Yes
-2.19348	2.43742	184.237	3.04267e-15	1.00314e-14	13.9986	ENSG00000130775	THEMIS2	Yes
-2.19258	4.95452	1020.72	7.63842e-27	1.01596e-25	24.9931	ENSG00000076706	MCAM	Yes
-2.19128	7.57706	4513.61	1.40351e-37	1.53001e-35	34.8153	ENSG00000052802	MSMO1	Yes
-2.18953	1.89114	122.388	8.86766e-13	2.36722e-12	11.6258	ENSG00000178301	AQP11	Yes
-2.18576	1.05273	62.8448	3.23159e-09	6.53885e-09	8.1845	ENSG00000231989	PPP1R2B	Yes
-2.18575	4.56207	743.6	1.33038e-24	1.28263e-23	22.8919	ENSG00000261556	SMG1P7	Yes
-2.18465	3.19147	327.653	5.725e-19	2.71966e-18	17.5655	ENSG00000102007	PLP2	Yes
-2.18399	6.11108	1843.72	4.41051e-31	1.20793e-29	28.918	ENSG00000113580	NR3C1	Yes
-2.18364	6.76485	3144.5	5.99787e-35	3.65104e-33	32.4376	ENSG00000145390	USP53	Yes
-2.17998	4.464	474.42	1.77707e-21	1.12528e-20	19.9487	ENSG00000204248	COL11A2	Yes
-2.17896	0.287277	39.3805	3.87844e-07	6.73348e-07	6.17176	ENSG00000285106	AC016831.6	Yes
-2.17601	2.51637	201.12	8.57089e-16	2.96339e-15	14.5282	ENSG00000262155	LINC02175	Yes
-2.17349	1.50129	98.7787	1.44942e-11	3.496e-11	10.4564	ENSG00000205090	TMEM240	Yes
-2.17223	1.35064	87.7484	6.38657e-11	1.46785e-10	9.83332	ENSG00000197580	BCO2	Yes
-2.17204	6.42345	2685.02	8.41125e-34	3.91875e-32	31.4069	ENSG00000171843	MLLT3	Yes
-2.17035	7.63169	4724.64	6.5174e-38	7.65519e-36	35.116	ENSG00000172432	GTPBP2	Yes
-2.16801	-0.334122	25.7861	1.37963e-05	2.13399e-05	4.67081	ENSG00000271344	AC018638.6	Yes
-2.16788	-0.33414	24.9081	1.78877e-05	2.74142e-05	4.56202	ENSG00000261889	AC108134.2	Yes
-2.16385	7.38946	3994.29	1.0909e-36	9.09756e-35	34.0411	ENSG00000104765	BNIP3L	Yes
-2.16241	5.02533	1063.17	3.91721e-27	5.44914e-26	25.2637	ENSG00000115295	CLIP4	Yes
-2.15692	2.85964	209.379	4.76607e-16	1.68489e-15	14.7734	ENSG00000231856	AL162377.1	Yes
-2.15594	-0.10857	25.4897	1.50534e-05	2.32113e-05	4.6343	ENSG00000272434	AC137630.3	Yes
-2.1553	-0.10854	27.9196	7.46346e-06	1.17607e-05	4.92957	ENSG00000143603	KCNN3	Yes
-2.1513	0.632102	50.8757	3.13177e-08	5.91025e-08	7.22839	ENSG00000235618	FAM21EP	Yes
-2.15108	3.7069	423.082	1.07947e-20	6.24505e-20	19.2045	ENSG00000187098	MITF	Yes
-2.15055	4.15062	604.168	3.77862e-23	2.97422e-22	21.5266	ENSG00000144935	TRPC1	Yes
-2.14792	7.42897	3630.94	5.39602e-36	4.09092e-34	33.3882	ENSG00000140941	MAP1LC3B	Yes
-2.14792	1.68211	106.826	5.3045e-12	1.32129e-11	10.879	ENSG00000213694	S1PR3	Yes
-2.14724	1.6821	100.106	1.22291e-11	2.96813e-11	10.5275	ENSG00000185955	C7orf61	Yes
-2.14673	0.562352	43.8247	1.40082e-07	2.51499e-07	6.59946	ENSG00000255046	AC069185.1	Yes
-2.1466	4.98097	883.577	8.07126e-26	9.23957e-25	24.0343	ENSG00000088899	LZTS3	Yes
-2.14657	0.562295	49.3978	4.24044e-08	7.91298e-08	7.10166	ENSG00000279608	AL353795.3	Yes
-2.1464	2.1977	161.89	1.91188e-14	5.87044e-14	13.2313	ENSG00000243789	JMJD7	Yes
-2.1463	-0.227215	27.28	8.95135e-06	1.40544e-05	4.85219	ENSG00000233416	AC012065.2	Yes
-2.14615	0.0864219	35.8687	9.08572e-07	1.53257e-06	5.81458	ENSG00000279699	AC004264.2	Yes
-2.14576	6.66099	2245.87	1.65516e-32	5.91145e-31	30.2283	ENSG00000068323	TFE3	Yes
-2.14569	6.50813	2504.92	2.68081e-33	1.10951e-31	30.9549	ENSG00000067082	KLF6	Yes
-2.14326	2.03544	137.809	1.78463e-13	5.0408e-13	12.2975	ENSG00000275481	AC025031.4	Yes
-2.14233	5.33559	1309.08	1.27842e-28	2.24449e-27	26.6489	ENSG00000198853	RUSC2	Yes
-2.14158	0.687839	44.779	1.13461e-07	2.05206e-07	6.68781	ENSG00000286677	AP006545.3	Yes
-2.14037	9.1433	5537.24	4.53166e-39	8.37271e-37	36.0771	ENSG00000245532	NEAT1	Yes
-2.14024	3.00235	214.548	3.33469e-16	1.19869e-15	14.9213	ENSG00000136235	GPNMB	Yes
-2.13995	1.11102	70.3838	8.9193e-10	1.88812e-09	8.72397	ENSG00000253392	AC119403.1	Yes
-2.13757	1.95607	128.548	4.58908e-13	1.2519e-12	11.9024	ENSG00000287782	AL359632.1	Yes
-2.13704	0.803263	56.5864	1.01972e-08	1.99015e-08	7.70111	ENSG00000267390	AC036176.1	Yes
-2.13547	-0.356448	19.2626	0.000105813	0.000153439	3.81406	ENSG00000233264	AC006042.2	Yes
-2.13538	2.41118	155.848	3.25885e-14	9.79535e-14	13.009	ENSG00000114698	PLSCR4	Yes
-2.13467	-0.356509	23.5263	2.71513e-05	4.10754e-05	4.38642	ENSG00000270061	AC068790.5	Yes
-2.13089	1.00974	70.0877	9.36483e-10	1.98068e-09	8.70319	ENSG00000186567	CEACAM19	Yes
-2.13045	2.73832	220.1	2.29112e-16	8.37465e-16	15.077	ENSG00000131831	RAI2	Yes
-2.12844	1.10275	65.4715	2.04043e-09	4.19324e-09	8.37745	ENSG00000196972	SMIM10L2B	Yes
-2.12787	7.30483	3919.71	1.49638e-36	1.22344e-34	33.9124	ENSG00000143367	TUFT1	Yes
-2.1275	-0.127659	24.1076	2.27497e-05	3.46174e-05	4.46071	ENSG00000227082	LINC02798	Yes
-2.12719	-0.127709	26.2052	1.22052e-05	1.89703e-05	4.72193	ENSG00000247853	AC006064.2	Yes
-2.12424	3.63805	364.268	1.11532e-19	5.72561e-19	18.2422	ENSG00000008086	CDKL5	Yes
-2.12342	0.476333	45.6953	9.29001e-08	1.6901e-07	6.77209	ENSG00000233885	YEATS2-AS1	Yes
-2.12063	5.15927	1061.19	4.03868e-27	5.59943e-26	25.2519	ENSG00000138463	SLC49A4	Yes
-2.11952	4.45045	619.951	2.49822e-23	2.01294e-22	21.6962	ENSG00000165995	CACNB2	Yes
-2.11931	1.66009	100.87	1.10979e-11	2.7038e-11	10.568	ENSG00000138378	STAT4	Yes
-2.11685	-0.24797	23.84	2.46739e-05	3.74498e-05	4.42655	ENSG00000215196	BASP1-AS1	Yes
-2.11673	1.38479	76.8902	3.16235e-10	6.93007e-10	9.15926	ENSG00000225450	AL021707.1	Yes
-2.11648	0.398325	39.5245	3.7488e-07	6.51315e-07	6.18621	ENSG00000250846	EPHA5-AS1	Yes
-2.1162	-0.24797	25.9383	1.31945e-05	2.04469e-05	4.68937	ENSG00000231948	HS1BP3-IT1	Yes
-2.11507	-0.247986	23.2956	2.91415e-05	4.40224e-05	4.35633	ENSG00000149972	CNTN5	Yes
-2.11431	7.12639	3519.61	9.09159e-36	6.5081e-34	33.1865	ENSG00000109079	TNFAIP1	Yes
-2.11409	8.04283	5007.8	2.45233e-38	3.46631e-36	35.4601	ENSG00000109472	CPE	Yes
-2.1132	4.45857	691.421	4.31291e-24	3.86332e-23	22.413	ENSG00000105419	MEIS3	Yes
-2.11234	1.34379	75.293	4.05522e-10	8.8115e-10	9.05495	ENSG00000159433	STARD9	Yes
-2.11199	1.41809	75.3841	3.9977e-10	8.68991e-10	9.06098	ENSG00000164761	TNFRSF11B	Yes
-2.10763	3.99853	434.941	6.9928e-21	4.12714e-20	19.3844	ENSG00000262903	AC027796.4	Yes
-2.10718	7.19751	3600.87	6.20262e-36	4.63917e-34	33.3336	ENSG00000184545	DUSP8	Yes
-2.10265	1.79301	109.036	4.06598e-12	1.02041e-11	10.9912	ENSG00000176641	RNF152	Yes
-2.10257	1.4825	91.8846	3.6063e-11	8.42784e-11	10.0743	ENSG00000278869	BX539320.1	Yes
-2.1022	-0.379233	18.2325	0.000149673	0.000214596	3.66838	ENSG00000280649	AC245100.8	Yes
-2.10205	-0.379216	19.6683	9.24962e-05	0.000134749	3.87047	ENSG00000203985	LDLRAD1	Yes
-2.10202	5.94512	1445.12	2.49864e-29	4.99698e-28	27.3013	ENSG00000184203	PPP1R2	Yes
-2.102	-0.3792	22.3598	3.89508e-05	5.82708e-05	4.23455	ENSG00000273183	AC093726.2	Yes
-2.10065	1.90059	129.811	4.02176e-13	1.10219e-12	11.9577	ENSG00000269374	AC011497.2	Yes
-2.09892	1.44421	88.5	5.74828e-11	1.32553e-10	9.87761	ENSG00000274422	AC245060.5	Yes
-2.09838	7.2136	3194	4.61844e-35	2.86361e-33	32.5431	ENSG00000123091	RNF11	Yes
-2.0964	6.74365	2984.2	1.43913e-34	7.86994e-33	32.104	ENSG00000157483	MYO1E	Yes
-2.0963	0.7727	46.0189	8.66177e-08	1.57925e-07	6.80155	ENSG00000166278	C2	Yes
-2.09442	7.3217	3568.79	7.20587e-36	5.34163e-34	33.2723	ENSG00000157224	CLDN12	Yes
-2.09282	5.60878	1449.85	2.36715e-29	4.77987e-28	27.3206	ENSG00000090238	YPEL3	Yes
-2.09004	5.38282	1290.21	1.62427e-28	2.82199e-27	26.5494	ENSG00000122691	TWIST1	Yes
-2.08948	5.08912	991.487	1.22911e-26	1.57938e-25	24.8015	ENSG00000165861	ZFYVE1	Yes
-2.08894	0.301676	38.319	4.99361e-07	8.59792e-07	6.06561	ENSG00000105825	TFPI2	Yes
-2.08819	1.66561	93.6469	2.84324e-11	6.69524e-11	10.1742	ENSG00000196747	H2AC13	Yes
-2.08777	5.06833	1008.25	9.34101e-27	1.22387e-25	24.9123	ENSG00000167555	ZNF528	Yes
-2.08777	4.92379	937.342	3.07846e-26	3.73967e-25	24.4272	ENSG00000172183	ISG20	Yes
-2.08535	2.21295	154.575	3.65445e-14	1.09391e-13	12.961	ENSG00000136114	THSD1	Yes
-2.08352	8.1313	4835.3	4.41828e-38	5.71259e-36	35.2432	ENSG00000124762	CDKN1A	Yes
-2.08288	5.6437	1578.05	5.82576e-30	1.30778e-28	27.8835	ENSG00000113742	CPEB4	Yes
-2.08229	2.08198	111.592	3.00528e-12	7.63986e-12	11.1169	ENSG00000167680	SEMA6B	Yes
-2.07804	3.75079	417.369	1.33599e-20	7.65472e-20	19.1161	ENSG00000174007	CEP19	Yes
-2.0756	0.813346	52.68	2.17903e-08	4.15218e-08	7.38172	ENSG00000188833	ENTPD8	Yes
-2.07407	6.83936	2941.27	1.83368e-34	9.61761e-33	32.0169	ENSG00000150403	TMCO3	Yes
-2.07384	4.9187	987.026	1.32323e-26	1.68991e-25	24.7721	ENSG00000047365	ARAP2	Yes
-2.07343	2.1189	135.863	2.16695e-13	6.07539e-13	12.2164	ENSG00000056998	GYG2	Yes
-2.07216	6.85024	3061.04	9.4068e-35	5.35481e-33	32.2713	ENSG00000123358	NR4A1	Yes
-2.07042	1.52591	81.4306	1.59014e-10	3.55998e-10	9.44855	ENSG00000145040	UCN2	Yes
-2.06577	0.910227	60.4437	4.97588e-09	9.94162e-09	8.00254	ENSG00000274265	AC245297.4	Yes
-2.06303	4.84517	770.296	7.5121e-25	7.52971e-24	23.1232	ENSG00000010404	IDS	Yes
-2.06148	7.94343	4038.34	9.07634e-37	7.80331e-35	34.1077	ENSG00000130164	LDLR	Yes
-2.06116	0.687867	47.9563	5.72957e-08	1.05852e-07	6.9753	ENSG00000274528	AC090970.2	Yes
-2.0605	8.4656	5379.28	7.37024e-39	1.2417e-36	35.906	ENSG00000116260	QSOX1	Yes
-2.06049	2.97586	226.056	1.54556e-16	5.75026e-16	15.2403	ENSG00000179277	MEIS3P1	Yes
-2.06	7.68893	4197.96	4.73731e-37	4.41416e-35	34.3552	ENSG00000012822	CALCOCO1	Yes
-2.05864	1.48253	92.1041	3.50042e-11	8.19187e-11	10.0866	ENSG00000246560	UBE2D3-AS1	Yes
-2.05693	4.37704	609.458	3.28557e-23	2.59716e-22	21.5855	ENSG00000124243	BCAS4	Yes
-2.05658	1.00093	51.3568	2.84086e-08	5.37829e-08	7.26936	ENSG00000169918	OTUD7A	Yes
-2.05652	5.06825	1099.26	2.26508e-27	3.27093e-26	25.4853	ENSG00000120549	KIAA1217	Yes
-2.05592	5.88229	1412.98	3.62356e-29	6.99506e-28	27.1552	ENSG00000160588	MPZL3	Yes
-2.05008	5.85203	1623.55	3.63762e-30	8.49834e-29	28.0707	ENSG00000059728	MXD1	Yes
-2.04897	0.793117	47.9787	5.70257e-08	1.05377e-07	6.97725	ENSG00000272677	AC124016.2	Yes
-2.04808	0.272869	32.2846	2.27165e-06	3.71532e-06	5.43	ENSG00000242866	STRC	Yes
-2.04586	1.85754	115.314	1.95339e-12	5.05744e-12	11.2961	ENSG00000179630	LACC1	Yes
-2.04562	2.05252	107.406	4.94528e-12	1.23384e-11	10.9087	ENSG00000267169	AC022098.1	Yes
-2.04348	-0.186551	24.0774	2.29588e-05	3.49229e-05	4.45689	ENSG00000184988	TMEM106A	Yes
-2.04339	4.05751	429.255	8.59915e-21	5.02365e-20	19.299	ENSG00000187837	H1-2	Yes
-2.04247	7.64598	2877.04	2.65223e-34	1.35691e-32	31.8674	ENSG00000023287	RB1CC1	Yes
-2.04092	0.343918	34.9519	1.14311e-06	1.9106e-06	5.71883	ENSG00000262528	AL022341.2	Yes
-2.04065	5.29879	1138.08	1.28091e-27	1.91436e-26	25.718	ENSG00000204396	VWA7	Yes
-2.04061	0.550279	41.4427	2.3992e-07	4.22915e-07	6.37375	ENSG00000248445	SEMA6A-AS1	Yes
-2.03937	7.61091	3821.23	2.29242e-36	1.8121e-34	33.7418	ENSG00000080845	DLGAP4	Yes
-2.03822	3.7881	429.79	8.43248e-21	4.93319e-20	19.3069	ENSG00000260231	KDM7A-DT	Yes
-2.03492	0.18264	32.1889	2.32959e-06	3.80486e-06	5.41966	ENSG00000245468	LINC02447	Yes
-2.03436	0.182662	33.3981	1.69948e-06	2.80345e-06	5.55231	ENSG00000231742	LINC01273	Yes
-2.0313	4.49949	742.735	1.35566e-24	1.30549e-23	22.8842	ENSG00000119729	RHOQ	Yes
-2.0262	0.720238	52.1137	2.4397e-08	4.63513e-08	7.33394	ENSG00000162687	KCNT2	Yes
-2.02538	2.10256	130.445	3.76559e-13	1.03436e-12	11.9853	ENSG00000254245	PCDHGA3	Yes
-2.02499	0.928826	53.7452	1.7654e-08	3.38918e-08	7.46991	ENSG00000285427	SOD2-OT1	Yes
-2.02492	5.111	894.669	6.58577e-26	7.65464e-25	24.1161	ENSG00000099330	OCEL1	Yes
-2.0228	6.78403	2767.44	5.07597e-34	2.46111e-32	31.6089	ENSG00000116584	ARHGEF2	Yes
-2.01941	4.65012	639.294	1.5248e-23	1.26143e-22	21.8991	ENSG00000091129	NRCAM	Yes
-2.01865	1.67107	84.8621	9.62945e-11	2.18576e-10	9.6604	ENSG00000264269	AC016866.1	Yes
-2.01864	6.19196	1958.47	1.61699e-31	4.78188e-30	29.3204	ENSG00000023902	PLEKHO1	Yes
-2.01846	1.55018	84.9577	9.49781e-11	2.15676e-10	9.6662	ENSG00000068650	ATP11A	Yes
-2.01824	5.75739	1541.01	8.63188e-30	1.87952e-28	27.726	ENSG00000100154	TTC28	Yes
-2.017	4.10843	499.081	7.96407e-22	5.29636e-21	20.276	ENSG00000111962	UST	Yes
-2.01404	6.33663	2152.97	3.34542e-32	1.12724e-30	29.948	ENSG00000076067	RBMS2	Yes
-2.01274	-0.206741	21.2146	5.59585e-05	8.27789e-05	4.08208	ENSG00000101384	JAG1	Yes
-2.0107	1.30161	67.8904	1.35064e-09	2.81838e-09	8.55	ENSG00000179766	ATP8B5P	Yes
-2.00937	2.40123	160.1	2.23509e-14	6.82018e-14	13.1662	ENSG00000250397	AP006623.1	Yes
-2.00859	0.965371	57.748	8.18892e-09	1.6097e-08	7.79326	ENSG00000179168	GGN	Yes
-2.0069	-0.108574	25.5451	1.48097e-05	2.28481e-05	4.64115	ENSG00000168298	H1-4	Yes
-2.00603	-0.108572	26.2891	1.19108e-05	1.85386e-05	4.73192	ENSG00000260941	LINC00622	Yes
-2.00575	1.9741	124.446	7.09515e-13	1.90687e-12	11.7197	ENSG00000172824	CES4A	Yes
-2.00519	0.585987	36.4738	7.82161e-07	1.32618e-06	5.8774	ENSG00000274184	AC011815.2	Yes
-2.00368	6.73471	2670.69	9.19778e-34	4.22617e-32	31.3741	ENSG00000109756	RAPGEF2	Yes
-2.00226	4.31488	628.17	2.02188e-23	1.65066e-22	21.7823	ENSG00000170345	FOS	Yes
-2.00133	2.89082	204.004	6.96679e-16	2.42536e-15	14.6152	ENSG00000271614	ATP2B1-AS1	Yes
-2.00064	0.643419	46.4888	7.82823e-08	1.43166e-07	6.84416	ENSG00000091137	SLC26A4	Yes
-2.0001	2.91424	193.565	1.49335e-15	5.05431e-15	14.2963	ENSG00000035664	DAPK2	Yes
-1.99992	-0.016669	28.4733	6.38717e-06	1.01216e-05	4.99475	ENSG00000140092	FBLN5	Yes
-1.9994	3.29731	286.104	4.54031e-18	1.95882e-17	16.708	ENSG00000138646	HERC5	Yes
-1.99801	5.43473	1256.25	2.52098e-28	4.22587e-27	26.3741	ENSG00000220323	H2BC19P	Yes
-1.99636	3.23702	264.818	1.45996e-17	5.95956e-17	16.2248	ENSG00000151117	TMEM86A	Yes
-1.99247	1.43121	86.6389	7.46979e-11	1.71068e-10	9.76683	ENSG00000125787	GNRH2	Yes
-1.99224	1.04421	54.5488	1.5088e-08	2.91196e-08	7.53581	ENSG00000184160	ADRA2C	Yes
-1.99212	2.55283	152.783	4.29932e-14	1.27982e-13	12.8929	ENSG00000285278	AL138885.3	Yes
-1.99102	7.05168	3050.11	9.98672e-35	5.64639e-33	32.2482	ENSG00000078804	TP53INP2	Yes
-1.98694	5.63377	1194.05	5.81688e-28	9.13556e-27	26.0393	ENSG00000261150	EPPK1	Yes
-1.9862	6.29743	1979.85	1.34992e-31	4.04225e-30	29.3934	ENSG00000204525	HLA-C	Yes
-1.98491	6.41347	2048.24	7.67307e-32	2.41927e-30	29.6163	ENSG00000114796	KLHL24	Yes
-1.9829	-0.227202	23.0756	3.11839e-05	4.69928e-05	4.32797	ENSG00000178297	TMPRSS9	Yes
-1.98284	3.28464	296.412	2.65148e-18	1.17555e-17	16.9298	ENSG00000143067	ZNF697	Yes
-1.98052	6.15385	1800.7	6.52771e-31	1.70919e-29	28.7672	ENSG00000239305	RNF103	Yes
-1.97891	4.76121	717.237	2.38567e-24	2.21922e-23	22.6538	ENSG00000081320	STK17B	Yes
-1.97818	-0.127651	24.286	2.15562e-05	3.28674e-05	4.48324	ENSG00000196154	S100A4	Yes
-1.97451	-0.0345636	27.386	8.68454e-06	1.36406e-05	4.86517	ENSG00000214546	AC087491.1	Yes
-1.97447	6.57579	2201.14	2.31417e-32	8.00789e-31	30.0965	ENSG00000167106	FAM102A	Yes
-1.97323	1.51374	78.3605	2.52338e-10	5.56933e-10	9.2542	ENSG00000149599	DUSP15	Yes
-1.97149	0.937991	56.8938	9.61945e-09	1.8796e-08	7.72593	ENSG00000231551	AC245100.4	Yes
-1.969	5.41526	1228.16	3.65897e-28	6.00669e-27	26.2214	ENSG00000155961	RAB39B	Yes
-1.96674	0.135283	24.0702	2.30086e-05	3.49955e-05	4.45599	ENSG00000206559	ZCWPW2	Yes
-1.96572	1.9194	111.435	3.06092e-12	7.77388e-12	11.1094	ENSG00000105711	SCN1B	Yes
-1.96548	6.67835	2389.52	5.88808e-33	2.26807e-31	30.6443	ENSG00000148634	HERC4	Yes
-1.96441	6.18478	1914.59	2.35679e-31	6.71946e-30	29.1727	ENSG00000154639	CXADR	Yes
-1.96302	2.1188	111.417	3.06757e-12	7.7887e-12	11.1085	ENSG00000146352	CLVS2	Yes
-1.96259	3.67153	344.528	2.64134e-19	1.30263e-18	17.8852	ENSG00000100422	CERK	Yes
-1.95961	2.36073	137.438	1.85158e-13	5.2228e-13	12.2821	ENSG00000197599	CCDC154	Yes
-1.95857	3.22746	246.746	4.211e-17	1.65104e-16	15.7822	ENSG00000116852	KIF21B	Yes
-1.95786	7.98344	4139.22	6.00059e-37	5.40994e-35	34.2668	ENSG00000143878	RHOB	Yes
-1.95638	2.5072	155.742	3.29006e-14	9.88381e-14	13.0051	ENSG00000157654	PALM2AKAP2	Yes
-1.95591	2.79266	212.474	3.84507e-16	1.37386e-15	14.8621	ENSG00000188042	ARL4C	Yes
-1.95576	-0.356488	18.0955	0.000156829	0.000224508	3.64877	ENSG00000285712	AC068707.1	Yes
-1.95545	0.550331	44.4261	1.2262e-07	2.21172e-07	6.65527	ENSG00000284820	AC068946.2	Yes
-1.95482	4.61981	533.741	2.73919e-22	1.92854e-21	20.7148	ENSG00000271643	AC112220.2	Yes
-1.95321	1.64894	95.1663	2.32246e-11	5.50543e-11	10.2592	ENSG00000197847	SLC22A20P	Yes
-1.95246	7.24122	2984.54	1.43638e-34	7.86994e-33	32.104	ENSG00000171988	JMJD1C	Yes
-1.95119	1.25804	67.4116	1.4644e-09	3.04852e-09	8.51591	ENSG00000111254	AKAP3	Yes
-1.95086	4.67393	633.026	1.78653e-23	1.47076e-22	21.8325	ENSG00000116954	RRAGC	Yes
-1.95082	-0.147034	22.8433	3.35065e-05	5.03427e-05	4.29806	ENSG00000243431	RPL5P30	Yes
-1.95068	7.07557	2977.99	1.49013e-34	8.12218e-33	32.0903	ENSG00000128641	MYO1B	Yes
-1.95039	3.02636	191.898	1.69217e-15	5.69257e-15	14.2447	ENSG00000205542	TMSB4X	Yes
-1.94975	-0.147048	22.0061	4.35242e-05	6.49204e-05	4.18762	ENSG00000162520	SYNC	Yes
-1.94964	0.823312	43.8077	1.40612e-07	2.52396e-07	6.59792	ENSG00000246777	AC044802.1	Yes
-1.94854	-0.0527366	25.2423	1.61959e-05	2.49037e-05	4.60374	ENSG00000264964	AP001033.3	Yes
-1.94823	-0.0527327	25.7038	1.41339e-05	2.18398e-05	4.66075	ENSG00000273599	AL731571.1	Yes
-1.94743	5.05995	915.093	4.55701e-26	5.44849e-25	24.2637	ENSG00000214106	PAXIP1-AS2	Yes
-1.94506	1.69857	89.0133	5.3514e-11	1.23623e-10	9.9079	ENSG00000278997	AL662907.1	Yes
-1.94505	3.79958	411.932	1.64071e-20	9.2953e-20	19.0317	ENSG00000211445	GPX3	Yes
-1.94486	3.72697	351.82	1.91105e-19	9.5176e-19	18.0215	ENSG00000155760	FZD7	Yes
-1.94481	0.119208	29.0105	5.49899e-06	8.74668e-06	5.05816	ENSG00000272368	AC074032.1	Yes
-1.94464	1.09457	58.8387	6.68208e-09	1.32301e-08	7.87844	ENSG00000287868	AL355377.4	Yes
-1.94191	0.343926	33.6411	1.59628e-06	2.63843e-06	5.57865	ENSG00000237840	FAM21FP	Yes
-1.94004	1.45707	81.7984	1.50582e-10	3.37801e-10	9.47134	ENSG00000286177	AC011462.5	Yes
-1.93879	5.69934	1221.45	4.00427e-28	6.50314e-27	26.1869	ENSG00000249673	NOP14-AS1	Yes
-1.93828	3.97308	434.234	7.17392e-21	4.23104e-20	19.3736	ENSG00000167065	DUSP18	Yes
-1.93674	8.0864	4283.53	3.37683e-37	3.29369e-35	34.4823	ENSG00000147459	DOCK5	Yes
-1.93606	5.98671	1690.15	1.86806e-30	4.5419e-29	28.3428	ENSG00000129946	SHC2	Yes
-1.93512	3.70569	363.332	1.16072e-19	5.944e-19	18.2259	ENSG00000236830	CBR3-AS1	Yes
-1.93483	0.956306	56.2841	1.08013e-08	2.10289e-08	7.67718	ENSG00000270504	AL391422.4	Yes
-1.93427	0.95627	58.9581	6.53591e-09	1.29545e-08	7.88758	ENSG00000213144	AC084880.1	Yes
-1.93204	7.32725	3433.82	1.37443e-35	9.31875e-34	33.0306	ENSG00000033100	CHPF2	Yes
-1.932	5.73764	1432.26	2.89644e-29	5.7375e-28	27.2413	ENSG00000041353	RAB27B	Yes
-1.92813	2.1706	125.287	6.48307e-13	1.74856e-12	11.7573	ENSG00000269054	AC012313.6	Yes
-1.92365	0.803317	43.1302	1.63583e-07	2.91808e-07	6.5349	ENSG00000140839	CLEC18B	Yes
-1.92364	6.11706	1724.06	1.34369e-30	3.33008e-29	28.4775	ENSG00000130066	SAT1	Yes
-1.92312	2.36758	152.082	4.5837e-14	1.36083e-13	12.8662	ENSG00000233822	H2BC15	Yes
-1.9215	0.526073	41.4712	2.38356e-07	4.20292e-07	6.37645	ENSG00000230042	AK3P3	Yes
-1.92096	-0.166693	23.7528	2.53373e-05	3.84323e-05	4.4153	ENSG00000176927	EFCAB5	Yes
-1.92075	-0.269045	21.1219	5.76438e-05	8.51963e-05	4.06958	ENSG00000165507	DEPP1	Yes
-1.92031	-0.379174	15.5782	0.000379493	0.000527245	3.27799	ENSG00000265888	DSCAS	Yes
-1.91833	3.08575	240.501	6.17016e-17	2.38443e-16	15.6226	ENSG00000214783	POLR2J4	Yes
-1.9163	1.83304	106.068	5.81644e-12	1.44643e-11	10.8397	ENSG00000142920	AZIN2	Yes
-1.91609	5.21494	982.295	1.43144e-26	1.81559e-25	24.741	ENSG00000140545	MFGE8	Yes
-1.91561	1.75709	84.0337	1.08542e-10	2.45441e-10	9.61005	ENSG00000196605	ZNF846	Yes
-1.91546	6.23501	1825.83	5.18603e-31	1.39064e-29	28.8568	ENSG00000166398	KIAA0355	Yes
-1.91439	6.3592	1862.23	3.73629e-31	1.0369e-29	28.9843	ENSG00000114423	CBLB	Yes
-1.91439	1.4049	77.919	2.69949e-10	5.94387e-10	9.22593	ENSG00000224066	AL049795.1	Yes
-1.91402	8.11877	4685.14	7.50395e-38	8.75233e-36	35.0579	ENSG00000101608	MYL12A	Yes
-1.91377	3.30268	268.378	1.19404e-17	4.92467e-17	16.3076	ENSG00000110680	CALCA	Yes
-1.91315	3.27572	248.564	3.77367e-17	1.48481e-16	15.8283	ENSG00000068615	REEP1	Yes
-1.91301	5.97275	1658.9	2.54546e-30	6.10873e-29	28.214	ENSG00000115310	RTN4	Yes
-1.91228	1.11102	61.7408	3.93554e-09	7.92094e-09	8.10122	ENSG00000187957	DNER	Yes
-1.90875	5.75943	1287.88	1.67341e-28	2.90133e-27	26.5374	ENSG00000225190	PLEKHM1	Yes
-1.90827	3.25368	254.202	2.69828e-17	1.07615e-16	15.9681	ENSG00000275011	AC129492.6	Yes
-1.90703	4.61422	701.925	3.38103e-24	3.07485e-23	22.5122	ENSG00000186594	MIR22HG	Yes
-1.90505	1.32994	62.3544	3.52622e-09	7.11945e-09	8.14755	ENSG00000241769	LINC00893	Yes
-1.90177	3.45154	260.742	1.84343e-17	7.46455e-17	16.127	ENSG00000167103	PIP5KL1	Yes
-1.90176	1.14323	58.5417	7.06077e-09	1.39583e-08	7.85517	ENSG00000229808	AL391825.1	Yes
-1.90175	8.601	5445.5	6.00057e-39	1.05351e-36	35.9774	ENSG00000115306	SPTBN1	Yes
-1.89818	3.96434	370.302	8.64285e-20	4.49919e-19	18.3469	ENSG00000151743	AMN1	Yes
-1.89787	7.19598	2322.75	9.44488e-33	3.54003e-31	30.451	ENSG00000137309	HMGA1	Yes
-1.89709	5.70968	1347.46	7.93617e-29	1.44981e-27	26.8387	ENSG00000132823	OSER1	Yes
-1.89666	2.08615	119.924	1.16262e-12	3.06729e-12	11.5132	ENSG00000176840	MIR7-3HG	Yes
-1.89577	7.66451	3519.94	9.07735e-36	6.5081e-34	33.1865	ENSG00000159840	ZYX	Yes
-1.89456	-0.0896987	24.3328	2.12544e-05	3.2425e-05	4.48912	ENSG00000129194	SOX15	Yes
-1.8914	2.50411	158.155	2.6531e-14	8.03979e-14	13.0948	ENSG00000185304	RGPD2	Yes
-1.89087	0.620682	41.9438	2.13934e-07	3.78589e-07	6.42183	ENSG00000003137	CYP26B1	Yes
-1.88904	-0.290373	20.4921	7.06293e-05	0.000103727	3.98411	ENSG00000174844	DNAH12	Yes
-1.88859	5.00006	917.308	4.38069e-26	5.24896e-25	24.2799	ENSG00000177426	TGIF1	Yes
-1.888	1.99629	108.276	4.45326e-12	1.11475e-11	10.9528	ENSG00000223685	LINC00571	Yes
-1.88357	1.83307	95.1201	2.3367e-11	5.53684e-11	10.2567	ENSG00000272084	AL137127.1	Yes
-1.88344	1.56812	85.2546	9.10102e-11	2.06891e-10	9.68426	ENSG00000133246	PRAM1	Yes
-1.88279	5.16993	1019.34	7.80897e-27	1.03781e-25	24.9839	ENSG00000134317	GRHL1	Yes
-1.88276	1.24323	61.2893	4.2687e-09	8.57081e-09	8.06698	ENSG00000188897	AC099489.1	Yes
-1.88226	8.17752	4385.96	2.27146e-37	2.35315e-35	34.6284	ENSG00000104763	ASAH1	Yes
-1.88196	2.83517	199.571	9.5901e-16	3.29937e-15	14.4816	ENSG00000136327	NKX2-8	Yes
-1.87969	3.62104	322.242	7.3932e-19	3.46574e-18	17.4602	ENSG00000185507	IRF7	Yes
-1.87954	4.71185	701.924	3.38107e-24	3.07485e-23	22.5122	ENSG00000153208	MERTK	Yes
-1.87793	5.17829	962.086	2.01103e-26	2.50127e-25	24.6018	ENSG00000145685	LHFPL2	Yes
-1.87739	4.64346	709.919	2.81578e-24	2.59903e-23	22.5852	ENSG00000071073	MGAT4A	Yes
-1.87724	0.665803	42.502	1.88456e-07	3.3471e-07	6.47533	ENSG00000228606	AL139011.1	Yes
-1.87549	3.64526	337.553	3.62096e-19	1.75513e-18	17.7557	ENSG00000278828	H3C10	Yes
-1.87544	5.32184	1078.57	3.09399e-27	4.36588e-26	25.3599	ENSG00000007944	MYLIP	Yes
-1.8751	6.14714	1423.18	3.21729e-29	6.32052e-28	27.1992	ENSG00000197535	MYO5A	Yes
-1.87443	0.0697675	25.9479	1.31574e-05	2.03913e-05	4.69055	ENSG00000186912	P2RY4	Yes
-1.87391	0.609286	30.7171	3.44814e-06	5.56689e-06	5.25439	ENSG00000257242	LINC01619	Yes
-1.87159	6.49723	1872.42	3.41243e-31	9.54966e-30	29.02	ENSG00000151835	SACS	Yes
-1.87142	-0.0166026	19.2443	0.00010646	0.00015435	3.81149	ENSG00000266993	AL050343.2	Yes
-1.87125	2.65977	166.053	1.33662e-14	4.15923e-14	13.381	ENSG00000128573	FOXP2	Yes
-1.87061	1.15907	64.9509	2.23289e-09	4.5713e-09	8.33996	ENSG00000197520	FAM177B	Yes
-1.87045	7.09632	2674.31	8.99211e-34	4.15027e-32	31.3819	ENSG00000164142	FAM160A1	Yes
-1.87032	1.61485	77.7514	2.76968e-10	6.0936e-10	9.21513	ENSG00000205930	C21orf62-AS1	Yes
-1.86978	1.15905	56.9169	9.5774e-09	1.87248e-08	7.72758	ENSG00000205853	RFPL3S	Yes
-1.86965	0.48895	34.0389	1.44141e-06	2.39098e-06	5.62142	ENSG00000170458	CD14	Yes
-1.86936	4.69039	711.12	2.73986e-24	2.53035e-23	22.5968	ENSG00000197019	SERTAD1	Yes
-1.86829	0.424856	34.8076	1.18552e-06	1.97852e-06	5.70366	ENSG00000158966	CACHD1	Yes
-1.86753	3.8723	392.838	3.44527e-20	1.88282e-19	18.7252	ENSG00000285976	AL135905.2	Yes
-1.86645	4.89411	676.771	6.09276e-24	5.34005e-23	22.2725	ENSG00000137267	TUBB2A	Yes
-1.86639	-0.108615	20.9833	6.02666e-05	8.89466e-05	4.05087	ENSG00000237686	AL109615.3	Yes
-1.86601	2.58837	142.13	1.16889e-13	3.35097e-13	12.4748	ENSG00000197405	C5AR1	Yes
-1.86486	4.28204	548.952	1.75019e-22	1.26097e-21	20.8993	ENSG00000166313	APBB1	Yes
-1.86427	2.30489	139.854	1.45878e-13	4.15274e-13	12.3817	ENSG00000171462	DLK2	Yes
-1.86402	7.80629	3750.62	3.13377e-36	2.4539e-34	33.6101	ENSG00000067064	IDI1	Yes
-1.86278	0.287356	27.0001	9.69851e-06	1.51803e-05	4.81872	ENSG00000270039	AC025165.5	Yes
-1.85878	2.97602	214.037	3.45336e-16	1.23895e-15	14.9069	ENSG00000104497	SNX16	Yes
-1.85835	0.213314	28.2708	6.76031e-06	1.06867e-05	4.97116	ENSG00000276564	AC130650.2	Yes
-1.85678	5.12817	858.864	1.28134e-25	1.42571e-24	23.846	ENSG00000162409	PRKAA2	Yes
-1.85438	4.95444	792.512	4.73606e-25	4.89119e-24	23.3106	ENSG00000163171	CDC42EP3	Yes
-1.85317	8.1175	3552.07	7.79576e-36	5.72799e-34	33.242	ENSG00000072364	AFF4	Yes
-1.85315	4.76145	706.305	3.05782e-24	2.80146e-23	22.5526	ENSG00000147852	VLDLR	Yes
-1.85295	4.26856	536.481	2.52459e-22	1.78347e-21	20.7487	ENSG00000101928	MOSPD1	Yes
-1.85261	3.14459	214.443	3.35879e-16	1.20684e-15	14.9184	ENSG00000163235	TGFA	Yes
-1.85132	4.87942	773.37	7.04225e-25	7.08857e-24	23.1494	ENSG00000120658	ENOX1	Yes
-1.85022	3.13254	233.675	9.46356e-17	3.58978e-16	15.4449	ENSG00000147174	GCNA	Yes
-1.84858	0.0528861	24.7159	1.89445e-05	2.89939e-05	4.53769	ENSG00000277157	H4C4	Yes
-1.84841	7.26707	2626.59	1.21462e-33	5.40232e-32	31.2674	ENSG00000105856	HBP1	Yes
-1.84832	1.62632	78.2016	2.58532e-10	5.6985e-10	9.24424	ENSG00000225434	LINC01504	Yes
-1.84827	6.35999	1823.77	5.28424e-31	1.41017e-29	28.8507	ENSG00000140743	CDR2	Yes
-1.84737	6.41394	1779.87	7.91867e-31	2.04026e-29	28.6903	ENSG00000127947	PTPN12	Yes
-1.84581	3.64806	298.759	2.35139e-18	1.05004e-17	16.9788	ENSG00000164603	BMT2	Yes
-1.84363	5.2623	983.026	1.41414e-26	1.79502e-25	24.7459	ENSG00000081087	OSTM1	Yes
-1.84315	1.87207	100.533	1.15824e-11	2.81812e-11	10.55	ENSG00000265666	RARA-AS1	Yes
-1.84273	1.35069	65.1682	2.15032e-09	4.41039e-09	8.35552	ENSG00000259523	AC022613.2	Yes
-1.8381	5.19538	896.854	6.32899e-26	7.3716e-25	24.1324	ENSG00000184602	SNN	Yes
-1.83782	6.13504	1566.4	6.58618e-30	1.46468e-28	27.8343	ENSG00000169155	ZBTB43	Yes
-1.83769	-0.127677	23.1991	3.00196e-05	4.52874e-05	4.34402	ENSG00000250796	AC112484.2	Yes
-1.83566	4.05257	457.751	3.12648e-21	1.91715e-20	19.7173	ENSG00000180525	PRR26	Yes
-1.83332	1.90995	96.1728	2.03385e-11	4.84401e-11	10.3148	ENSG00000224790	AP000704.2	Yes
-1.8327	1.46992	74.5891	4.53023e-10	9.82188e-10	9.00781	ENSG00000159556	ISL2	Yes
-1.83078	6.37685	1853.24	4.04885e-31	1.11991e-29	28.9508	ENSG00000166974	MAPRE2	Yes
-1.83018	0.119192	26.0005	1.29566e-05	2.00951e-05	4.69691	ENSG00000229719	MIR194-2HG	Yes
-1.8301	2.11487	118.452	1.36975e-12	3.59271e-12	11.4446	ENSG00000197959	DNM3	Yes
-1.82955	4.73677	686.627	4.82541e-24	4.28785e-23	22.3678	ENSG00000134030	CTIF	Yes
-1.82781	1.92862	102.152	9.44133e-12	2.31236e-11	10.6359	ENSG00000137261	KIAA0319	Yes
-1.82609	4.84768	626.227	2.12505e-23	1.7297e-22	21.762	ENSG00000280287	AC131212.3	Yes
-1.8258	0.574147	32.7304	2.02127e-06	3.31525e-06	5.47948	ENSG00000178750	STX19	Yes
-1.82481	5.45149	1055.06	4.44121e-27	6.0967e-26	25.2149	ENSG00000122417	ODF2L	Yes
-1.82395	4.30978	545.093	1.95862e-22	1.40386e-21	20.8527	ENSG00000163898	LIPH	Yes
-1.82341	6.08363	1461.29	2.07863e-29	4.23833e-28	27.3728	ENSG00000165322	ARHGAP12	Yes
-1.82073	0.258239	28.1579	6.97834e-06	1.10209e-05	4.95778	ENSG00000273219	AC091736.1	Yes
-1.81957	3.08992	210.198	4.50164e-16	1.59751e-15	14.7966	ENSG00000184139	RPL7AP28	Yes
-1.81943	1.70945	79.7954	2.03032e-10	4.51035e-10	9.34579	ENSG00000255836	AC131206.1	Yes
-1.819	2.81031	176.92	5.43456e-15	1.74885e-14	13.7572	ENSG00000126562	WNK4	Yes
-1.81745	8.45976	4738.53	6.204e-38	7.39118e-36	35.1313	ENSG00000141736	ERBB2	Yes
-1.81648	7.05643	2480.06	3.16639e-33	1.29442e-31	30.8879	ENSG00000152492	CCDC50	Yes
-1.81621	1.11919	48.9212	4.6813e-08	8.70838e-08	7.06006	ENSG00000120708	TGFBI	Yes
-1.81549	1.36444	55.5543	1.24213e-08	2.40621e-08	7.61867	ENSG00000280401	AC022532.1	Yes
-1.81535	2.53481	139.311	1.53867e-13	4.36751e-13	12.3598	ENSG00000145431	PDGFC	Yes
-1.81413	1.80314	92.9873	3.10661e-11	7.30202e-11	10.1366	ENSG00000183186	C2CD4C	Yes
-1.81393	7.48591	3109.13	7.24736e-35	4.24473e-33	32.3722	ENSG00000169504	CLIC4	Yes
-1.81223	4.67815	632.068	1.83054e-23	1.50402e-22	21.8227	ENSG00000135424	ITGA7	Yes
-1.81101	6.63181	1795.28	6.86318e-31	1.79141e-29	28.7468	ENSG00000162702	ZNF281	Yes
-1.811	3.13043	177.755	5.08138e-15	1.63741e-14	13.7858	ENSG00000261087	ZNNT1	Yes
-1.80947	4.38073	508.588	5.90271e-22	3.98911e-21	20.3991	ENSG00000064309	CDON	Yes
-1.80835	2.77738	180.268	4.15736e-15	1.35226e-14	13.8689	ENSG00000173727	AP000769.1	Yes
-1.80829	-0.147069	19.4174	0.000100506	0.000146048	3.83551	ENSG00000128918	ALDH1A2	Yes
-1.80598	1.69864	82.8161	1.29628e-10	2.91973e-10	9.53466	ENSG00000251143	AP002490.1	Yes
-1.8052	6.35658	1726.33	1.3146e-30	3.26769e-29	28.4858	ENSG00000154229	PRKCA	Yes
-1.80508	1.2208	62.9095	3.19467e-09	6.46806e-09	8.18923	ENSG00000243742	RPLP0P2	Yes
-1.80478	5.23681	866.767	1.10377e-25	1.24223e-24	23.9058	ENSG00000117385	P3H1	Yes
-1.80186	1.18249	58.4391	7.19684e-09	1.42155e-08	7.84724	ENSG00000286652	AL021918.5	Yes
-1.80057	4.56936	601.263	4.08221e-23	3.19508e-22	21.4955	ENSG00000166128	RAB8B	Yes
-1.79991	3.24822	234.163	9.17497e-17	3.48348e-16	15.458	ENSG00000088826	SMOX	Yes
-1.79871	7.22935	2947.32	1.77175e-34	9.47149e-33	32.0236	ENSG00000100441	KHNYN	Yes
-1.79852	0.243357	27.4381	8.5563e-06	1.34442e-05	4.87146	ENSG00000164236	ANKRD33B	Yes
-1.79803	0.243381	28.6734	6.03969e-06	9.58386e-06	5.01846	ENSG00000261101	AC234775.3	Yes
-1.7974	2.53479	152.899	4.25408e-14	1.26681e-13	12.8973	ENSG00000234456	MAGI2-AS3	Yes
-1.7957	8.48675	4745.22	6.05875e-38	7.27007e-36	35.1385	ENSG00000112972	HMGCS1	Yes
-1.79401	1.63767	82.5209	1.35368e-10	3.04451e-10	9.51648	ENSG00000188659	SAXO2	Yes
-1.78986	2.98719	183.785	3.15185e-15	1.03729e-14	13.9841	ENSG00000173926	MARCHF3	Yes
-1.78877	2.44075	137.147	1.90612e-13	5.36758e-13	12.2702	ENSG00000196890	H2BU1	Yes
-1.78854	1.57999	74.7348	4.42731e-10	9.60749e-10	9.01739	ENSG00000257698	GIHCG	Yes
-1.7883	3.48495	279.345	6.5222e-18	2.77297e-17	16.5571	ENSG00000183496	MEX3B	Yes
-1.78819	4.68287	460.259	2.86818e-21	1.76525e-20	19.7532	ENSG00000162434	JAK1	Yes
-1.78731	2.26169	92.7126	3.22379e-11	7.56785e-11	10.121	ENSG00000196083	IL1RAP	Yes
-1.78709	2.74887	174.781	6.46364e-15	2.06448e-14	13.6852	ENSG00000120318	ARAP3	Yes
-1.7865	4.00959	323.912	6.82927e-19	3.21404e-18	17.4929	ENSG00000170537	TMC7	Yes
-1.78644	0.488952	35.1742	1.08087e-06	1.81093e-06	5.7421	ENSG00000277873	AC131159.2	Yes
-1.78636	3.90431	373.499	7.56238e-20	3.96645e-19	18.4016	ENSG00000227398	KIF9-AS1	Yes
-1.78609	6.39508	1640.05	3.07642e-30	7.28858e-29	28.1374	ENSG00000102401	ARMCX3	Yes
-1.7857	3.66762	329.259	5.31042e-19	2.53281e-18	17.5964	ENSG00000120907	ADRA1A	Yes
-1.7841	1.46347	71.9984	6.85434e-10	1.46362e-09	8.83457	ENSG00000089163	SIRT4	Yes
-1.78394	1.37132	62.3361	3.53777e-09	7.14104e-09	8.14624	ENSG00000083814	ZNF671	Yes
-1.7834	6.61868	2040.3	8.18508e-32	2.56133e-30	29.5915	ENSG00000129566	TEP1	Yes
-1.78315	6.28086	1396.89	4.37827e-29	8.31721e-28	27.08	ENSG00000204592	HLA-E	Yes
-1.78025	2.32599	100.393	1.17904e-11	2.86707e-11	10.5426	ENSG00000197380	DACT3	Yes
-1.77937	-0.166686	19.5707	9.55277e-05	0.000138971	3.85707	ENSG00000183598	H3C13	Yes
-1.77813	2.01807	66.9072	1.59528e-09	3.30449e-09	8.4809	ENSG00000178809	TRIM73	Yes
-1.77788	4.55909	525.007	3.56193e-22	2.47025e-21	20.6073	ENSG00000116729	WLS	Yes
-1.77565	5.74086	1048.76	4.89923e-27	6.68146e-26	25.1751	ENSG00000119801	YPEL5	Yes
-1.77423	4.83892	680.574	5.56629e-24	4.90439e-23	22.3094	ENSG00000243335	KCTD7	Yes
-1.77243	2.4277	139.004	1.58588e-13	4.49921e-13	12.3469	ENSG00000072195	SPEG	Yes
-1.77123	7.32076	2638.94	1.12312e-33	5.07658e-32	31.2944	ENSG00000108840	HDAC5	Yes
-1.7689	4.74788	585.855	6.18745e-23	4.71235e-22	21.3268	ENSG00000106571	GLI3	Yes
-1.76763	7.63972	3128.47	6.53311e-35	3.91006e-33	32.4078	ENSG00000117139	KDM5B	Yes
-1.76723	-0.269007	18.3206	0.000145255	0.000208458	3.68098	ENSG00000166257	SCN3B	Yes
-1.76693	2.23183	100.064	1.22943e-11	2.98352e-11	10.5253	ENSG00000228393	LINC01004	Yes
-1.76643	4.43158	427.424	9.1961e-21	5.3499e-20	19.2717	ENSG00000140961	OSGIN1	Yes
-1.76385	6.11114	1472.11	1.83996e-29	3.80282e-28	27.4199	ENSG00000112406	HECA	Yes
-1.76195	6.79164	2231.61	1.84054e-32	6.49012e-31	30.1877	ENSG00000242802	AP5Z1	Yes
-1.76188	-0.0897104	22.0839	4.24717e-05	6.33903e-05	4.19798	ENSG00000138347	MYPN	Yes
-1.76078	5.55087	921.428	4.07171e-26	4.9034e-25	24.3095	ENSG00000143669	LYST	Yes
-1.76078	4.48958	482.294	1.3696e-21	8.81308e-21	20.0549	ENSG00000269001	AC092070.2	Yes
-1.75987	0.872301	41.8294	2.19587e-07	3.88182e-07	6.41096	ENSG00000198624	CCDC69	Yes
-1.75899	2.2906	110.175	3.55128e-12	8.97315e-12	11.0471	ENSG00000175564	UCP3	Yes
-1.75798	5.95384	1360.53	6.76714e-29	1.24994e-27	26.9031	ENSG00000146278	PNRC1	Yes
-1.75728	4.02693	395.921	3.04957e-20	1.67425e-19	18.7762	ENSG00000107957	SH3PXD2A	Yes
-1.75358	1.18259	55.8808	1.16667e-08	2.26662e-08	7.64462	ENSG00000128271	ADORA2A	Yes
-1.75182	7.45746	2942.63	1.81957e-34	9.57371e-33	32.0189	ENSG00000100330	MTMR3	Yes
-1.7518	0.343883	27.5055	8.3936e-06	1.31923e-05	4.87968	ENSG00000176222	ZNF404	Yes
-1.74825	6.70156	1694.47	1.7905e-30	4.35966e-29	28.3605	ENSG00000101745	ANKRD12	Yes
-1.74785	6.74063	2076.23	6.12164e-32	1.9711e-30	29.7053	ENSG00000006459	KDM7A	Yes
-1.74738	1.60328	70.2861	9.0637e-10	1.9182e-09	8.71711	ENSG00000281005	LINC00921	Yes
-1.74655	4.8069	501.043	7.48331e-22	4.99656e-21	20.3013	ENSG00000138449	SLC40A1	Yes
-1.74576	1.40486	61.3365	4.23252e-09	8.5002e-09	8.07057	ENSG00000139364	TMEM132B	Yes
-1.74284	0.272812	27.1301	9.34369e-06	1.46497e-05	4.83417	ENSG00000234709	UPF3AP3	Yes
-1.74213	1.1747	46.0444	8.61416e-08	1.57091e-07	6.80385	ENSG00000275055	AC011468.5	Yes
-1.7416	4.75574	628.884	1.98533e-23	1.6232e-22	21.7896	ENSG00000134755	DSC2	Yes
-1.74022	4.36132	497.814	8.29161e-22	5.50541e-21	20.2592	ENSG00000145246	ATP10D	Yes
-1.73974	7.17988	2624.15	1.2336e-33	5.47213e-32	31.2618	ENSG00000115216	NRBP1	Yes
-1.73924	3.26119	229.874	1.20658e-16	4.53767e-16	15.3432	ENSG00000130958	SLC35D2	Yes
-1.73822	7.40209	2951.14	1.73375e-34	9.29813e-33	32.0316	ENSG00000197063	MAFG	Yes
-1.73743	6.04136	1468.69	1.91207e-29	3.93237e-28	27.4053	ENSG00000100284	TOM1	Yes
-1.73731	1.83792	79.7249	2.052e-10	4.55668e-10	9.34135	ENSG00000136717	BIN1	Yes
-1.7359	8.02731	3145.9	5.95314e-35	3.63709e-33	32.4392	ENSG00000131711	MAP1B	Yes
-1.73569	6.59129	1793.41	6.98275e-31	1.81693e-29	28.7407	ENSG00000019995	ZRANB1	Yes
-1.73564	1.27275	54.8195	1.43152e-08	2.7657e-08	7.55819	ENSG00000280152	AC009078.3	Yes
-1.7354	6.52905	1688.39	1.90057e-30	4.6075e-29	28.3365	ENSG00000005238	FAM214B	Yes
-1.73534	3.36203	254.955	2.58132e-17	1.03148e-16	15.9865	ENSG00000149557	FEZ1	Yes
-1.73401	-0.108563	21.0463	5.90596e-05	8.72424e-05	4.05927	ENSG00000269938	AC068790.2	Yes
-1.73349	-0.108575	21.4362	5.21362e-05	7.73442e-05	4.11157	ENSG00000205002	AARD	Yes
-1.73306	-0.290414	14.8568	0.000493541	0.000680149	3.1674	ENSG00000260401	AP002761.4	Yes
-1.73273	6.32366	1604.27	4.43399e-30	1.02006e-28	27.9914	ENSG00000165410	CFL2	Yes
-1.7312	1.59163	67.726	1.3886e-09	2.8947e-09	8.5384	ENSG00000274460	AC092119.2	Yes
-1.72914	7.81887	2697	7.80856e-34	3.6687e-32	31.4355	ENSG00000130522	JUND	Yes
-1.72864	6.52578	1811.71	5.89973e-31	1.55699e-29	28.8077	ENSG00000196428	TSC22D2	Yes
-1.72802	5.84899	1217.13	4.24476e-28	6.86695e-27	26.1632	ENSG00000173276	ZBTB21	Yes
-1.72746	5.99813	1149.18	1.09211e-27	1.65294e-26	25.7817	ENSG00000119048	UBE2B	Yes
-1.72668	2.83033	172.576	7.74287e-15	2.458e-14	13.6094	ENSG00000260916	CCPG1	Yes
-1.72651	6.05718	1275.09	1.97257e-28	3.38482e-27	26.4705	ENSG00000187266	EPOR	Yes
-1.72639	6.63633	1816.5	5.64638e-31	1.50201e-29	28.8233	ENSG00000116005	PCYOX1	Yes
-1.72614	2.408	127.257	5.25695e-13	1.42733e-12	11.8455	ENSG00000217801	AL390719.1	Yes
-1.72611	1.32982	60.7276	4.72549e-09	9.45042e-09	8.02455	ENSG00000164675	IQUB	Yes
-1.72566	0.709544	38.3057	5.00957e-07	8.62187e-07	6.0644	ENSG00000238045	AC009133.1	Yes
-1.72204	7.33708	2577.84	1.66061e-33	7.19411e-32	31.143	ENSG00000006652	IFRD1	Yes
-1.72162	6.16792	1510.84	1.1974e-29	2.53767e-28	27.5956	ENSG00000107036	RIC1	Yes
-1.72052	-0.0345508	21.3547	5.35088e-05	7.92957e-05	4.10075	ENSG00000260409	AC012414.4	Yes
-1.72045	-0.0345838	21.6623	4.85215e-05	7.21292e-05	4.14189	ENSG00000157322	CLEC18A	Yes
-1.71975	-0.0345806	21.419	5.24223e-05	7.77547e-05	4.10927	ENSG00000262152	LINC00514	Yes
-1.71962	-0.0345744	20.5432	6.94688e-05	0.000102076	3.99107	ENSG00000154263	ABCA10	Yes
-1.71795	3.4306	257.494	2.225e-17	8.93374e-17	16.049	ENSG00000260912	AL158206.1	Yes
-1.71621	5.82982	1250.47	2.71989e-28	4.53197e-27	26.3437	ENSG00000083799	CYLD	Yes
-1.71551	1.92862	94.7756	2.44592e-11	5.78988e-11	10.2373	ENSG00000054598	FOXC1	Yes
-1.71547	0.654624	32.767	2.00203e-06	3.28531e-06	5.48342	ENSG00000274259	SYNGAP1-AS1	Yes
-1.71513	5.46526	989.13	1.27793e-26	1.63707e-25	24.7859	ENSG00000144369	FAM171B	Yes
-1.71427	2.81045	154.158	3.79475e-14	1.13489e-13	12.945	ENSG00000164418	GRIK2	Yes
-1.7136	2.71726	135.755	2.19054e-13	6.13947e-13	12.2119	ENSG00000206503	HLA-A	Yes
-1.7134	5.60644	1002.93	1.01864e-26	1.32423e-25	24.878	ENSG00000125037	EMC3	Yes
-1.71173	2.6682	143.278	1.04642e-13	3.01178e-13	12.5212	ENSG00000181004	BBS12	Yes
-1.71121	5.94202	1326.72	1.02514e-28	1.83853e-27	26.7355	ENSG00000101236	RNF24	Yes
-1.71017	5.58684	1086.59	2.73967e-27	3.89225e-26	25.4098	ENSG00000185070	FLRT2	Yes
-1.71009	2.70365	140.629	1.35236e-13	3.85638e-13	12.4138	ENSG00000140859	KIFC3	Yes
-1.7084	4.37563	491.736	1.00746e-21	6.61032e-21	20.1798	ENSG00000136052	SLC41A2	Yes
-1.70753	6.28152	1459.44	2.1227e-29	4.31762e-28	27.3648	ENSG00000217128	FNIP1	Yes
-1.70752	6.49693	1732.46	1.23956e-30	3.09038e-29	28.51	ENSG00000153046	CDYL	Yes
-1.70702	1.00089	42.9987	1.68487e-07	3.00202e-07	6.52259	ENSG00000224376	AC017104.1	Yes
-1.70495	-0.127676	19.349	0.000102816	0.000149248	3.82609	ENSG00000261334	AL353803.4	Yes
-1.70432	3.68551	298.292	2.40803e-18	1.07406e-17	16.969	ENSG00000111860	CEP85L	Yes
-1.70318	0.371427	26.4423	1.13925e-05	1.77485e-05	4.75084	ENSG00000286535	AC139019.1	Yes
-1.70289	0.741453	38.5832	4.68746e-07	8.09507e-07	6.09178	ENSG00000287387	AC010883.3	Yes
-1.70232	7.63844	2852.78	3.05556e-34	1.53969e-32	31.8126	ENSG00000196233	LCOR	Yes
-1.70012	0.243419	22.3451	3.91301e-05	5.85337e-05	4.23259	ENSG00000102539	MLNR	Yes
-1.70008	0.243436	23.0406	3.15227e-05	4.74777e-05	4.32351	ENSG00000230870	FBXW11P1	Yes
-1.69993	4.20143	454.592	3.48723e-21	2.13131e-20	19.6714	ENSG00000081377	CDC14B	Yes
-1.69844	0.538294	32.2136	2.31448e-06	3.78093e-06	5.4224	ENSG00000152527	PLEKHH2	Yes
-1.69803	1.80812	76.6429	3.28569e-10	7.18527e-10	9.14356	ENSG00000112599	GUCA1B	Yes
-1.69794	2.38788	103.031	8.45876e-12	2.07935e-11	10.6821	ENSG00000138411	HECW2	Yes
-1.69779	4.21179	368.342	9.38546e-20	4.86451e-19	18.313	ENSG00000223547	ZNF844	Yes
-1.69707	6.09259	1310.02	1.2634e-28	2.22046e-27	26.6536	ENSG00000047644	WWC3	Yes
-1.69584	0.992187	44.0558	1.3308e-07	2.39366e-07	6.62094	ENSG00000169908	TM4SF1	Yes
-1.69583	6.94947	2103.41	4.9298e-32	1.60908e-30	29.7934	ENSG00000117616	RSRP1	Yes
-1.69438	3.32221	219.635	2.36353e-16	8.6299e-16	15.064	ENSG00000272848	AL135910.1	Yes
-1.69427	2.94443	151.061	5.03409e-14	1.49004e-13	12.8268	ENSG00000142173	COL6A2	Yes
-1.69375	0.910195	44.7131	1.15114e-07	2.08128e-07	6.68167	ENSG00000125378	BMP4	Yes
-1.69371	3.96871	341.686	3.00153e-19	1.4707e-18	17.8325	ENSG00000125848	FLRT3	Yes
-1.69344	5.05559	750.545	1.14444e-24	1.11366e-23	22.9532	ENSG00000196507	TCEAL3	Yes
-1.69272	0.301714	23.0158	3.17654e-05	4.78259e-05	4.32034	ENSG00000223865	HLA-DPB1	Yes
-1.69256	3.02011	185.23	2.81661e-15	9.32662e-15	14.0303	ENSG00000159899	NPR2	Yes
-1.68834	3.23899	220.326	2.25678e-16	8.25275e-16	15.0834	ENSG00000135205	CCDC146	Yes
-1.68651	7.53135	2956	1.68674e-34	9.07519e-33	32.0421	ENSG00000108828	VAT1	Yes
-1.68437	3.41247	208.296	5.14169e-16	1.81307e-15	14.7416	ENSG00000221909	FAM200A	Yes
-1.68355	2.28334	103.792	7.69475e-12	1.89601e-11	10.7222	ENSG00000159885	ZNF222	Yes
-1.68353	3.12443	153.066	4.19006e-14	1.24841e-13	12.9036	ENSG00000162913	OBSCN-AS1	Yes
-1.6831	4.7197	602.569	3.94263e-23	3.09164e-22	21.5098	ENSG00000115145	STAM2	Yes
-1.68299	0.772711	37.9635	5.4394e-07	9.33372e-07	6.02995	ENSG00000198633	ZNF534	Yes
-1.68273	2.59433	137.037	1.92708e-13	5.42385e-13	12.2657	ENSG00000123130	ACOT9	Yes
-1.68261	4.45717	402.477	2.35944e-20	1.31126e-19	18.8823	ENSG00000158815	FGF17	Yes
-1.68255	0.0184976	19.0163	0.000114883	0.000166143	3.77952	ENSG00000274928	KRT89P	Yes
-1.68214	3.98874	374.851	7.14934e-20	3.76045e-19	18.4248	ENSG00000198892	SHISA4	Yes
-1.67933	0.228422	23.2847	2.92391e-05	4.41578e-05	4.35499	ENSG00000243024	AC012158.1	Yes
-1.67926	1.44424	65.2494	2.12029e-09	4.34932e-09	8.36158	ENSG00000170469	SPATA24	Yes
-1.67888	2.71438	144.924	8.93987e-14	2.58734e-13	12.5871	ENSG00000220848	RPS18P9	Yes
-1.67784	3.79348	307.182	1.53857e-18	6.99041e-18	17.1555	ENSG00000162545	CAMK2N1	Yes
-1.67596	1.91938	91.5504	3.77401e-11	8.80743e-11	10.0552	ENSG00000185737	NRG3	Yes
-1.6753	5.53334	1008.92	9.23955e-27	1.21248e-25	24.9163	ENSG00000120306	CYSTM1	Yes
-1.67415	5.45991	950.553	2.44924e-26	3.0126e-25	24.5211	ENSG00000163877	SNIP1	Yes
-1.67395	4.80886	654.69	1.03973e-23	8.77612e-23	22.0567	ENSG00000154309	DISP1	Yes
-1.67332	0.0864113	21.1691	5.67797e-05	8.39713e-05	4.07587	ENSG00000286507	AC004947.3	Yes
-1.67181	4.24189	385.122	4.69421e-20	2.51751e-19	18.599	ENSG00000111913	RIPOR2	Yes
-1.67086	3.87348	268.557	1.18211e-17	4.8815e-17	16.3114	ENSG00000137449	CPEB2	Yes
-1.67066	3.49283	200.634	8.87749e-16	3.06495e-15	14.5136	ENSG00000145014	TMEM44	Yes
-1.66908	7.39269	2016.37	9.95996e-32	3.04811e-30	29.516	ENSG00000186480	INSIG1	Yes
-1.66879	3.33439	221.642	2.06728e-16	7.59309e-16	15.1196	ENSG00000265683	SYPL1P2	Yes
-1.66503	-0.0710729	20.2558	7.62749e-05	0.000111831	3.95144	ENSG00000278075	AC114341.1	Yes
-1.66444	2.22054	102.787	8.71956e-12	2.14156e-11	10.6693	ENSG00000276846	AC016590.3	Yes
-1.6644	0.151313	23.8243	2.47922e-05	3.76259e-05	4.42451	ENSG00000256894	AC022509.3	Yes
-1.66304	6.76544	1959.62	1.60129e-31	4.74386e-30	29.3239	ENSG00000109436	TBC1D9	Yes
-1.66301	2.18622	101.088	1.07954e-11	2.63279e-11	10.5796	ENSG00000162461	SLC25A34	Yes
-1.66268	3.81977	318.559	8.81879e-19	4.10174e-18	17.387	ENSG00000132563	REEP2	Yes
-1.66245	0.803305	39.2875	3.96465e-07	6.87957e-07	6.16244	ENSG00000266053	NDUFV2-AS1	Yes
-1.66201	1.25076	49.8983	3.8244e-08	7.16226e-08	7.14495	ENSG00000236360	RRAS2P1	Yes
-1.66149	3.73651	296.907	2.58494e-18	1.14849e-17	16.9399	ENSG00000182700	IGIP	Yes
-1.66081	4.41569	493.197	9.61177e-22	6.31907e-21	20.1993	ENSG00000152818	UTRN	Yes
-1.66069	5.69803	1133.77	1.36339e-27	2.02674e-26	25.6932	ENSG00000034677	RNF19A	Yes
-1.65925	3.71467	60.8059	4.65886e-09	9.32499e-09	8.03035	ENSG00000170667	RASA4B	Yes
-1.65886	1.61485	72.5994	6.22084e-10	1.33296e-09	8.87518	ENSG00000168899	VAMP5	Yes
-1.65771	6.16052	1027.77	6.82341e-27	9.12651e-26	25.0397	ENSG00000124145	SDC4	Yes
-1.65751	0.56236	30.1078	4.06722e-06	6.53223e-06	5.18494	ENSG00000261485	PAN3-AS1	Yes
-1.65734	7.5349	2876.52	2.66029e-34	1.35691e-32	31.8674	ENSG00000156675	RAB11FIP1	Yes
-1.65653	3.28647	184.04	3.08959e-15	1.01771e-14	13.9924	ENSG00000154710	RABGEF1	Yes
-1.65507	-0.247975	17.4175	0.000198002	0.000281206	3.55098	ENSG00000142959	BEST4	Yes
-1.65484	8.21553	3305.48	2.60078e-35	1.68133e-33	32.7743	ENSG00000030582	GRN	Yes
-1.6546	1.11103	49.3916	4.24581e-08	7.92211e-08	7.10116	ENSG00000197776	KLHDC1	Yes
-1.65313	3.87128	311.934	1.21672e-18	5.58747e-18	17.2528	ENSG00000119737	GPR75	Yes
-1.65294	3.14468	191.093	1.79812e-15	6.03318e-15	14.2195	ENSG00000060982	BCAT1	Yes
-1.65237	1.42471	62.2856	3.56975e-09	7.20386e-09	8.14243	ENSG00000070388	FGF22	Yes
-1.65153	6.44901	1580.35	5.68691e-30	1.28005e-28	27.8928	ENSG00000025039	RRAGD	Yes
-1.65084	5.51994	918.409	4.29578e-26	5.15834e-25	24.2875	ENSG00000172915	NBEA	Yes
-1.65053	3.76131	292.091	3.31514e-18	1.45241e-17	16.8379	ENSG00000277938	AL035252.4	Yes
-1.6504	4.52764	444.996	4.88071e-21	2.93141e-20	19.5329	ENSG00000135951	TSGA10	Yes
-1.64839	7.0446	2301.32	1.10233e-32	4.04084e-31	30.3935	ENSG00000171867	PRNP	Yes
-1.64805	1.17482	48.0124	5.66233e-08	1.04657e-07	6.98023	ENSG00000276855	AC015922.3	Yes
-1.64474	0.833382	28.5046	6.33134e-06	1.00342e-05	4.99852	ENSG00000164082	GRM2	Yes
-1.64434	0.330012	25.2719	1.60544e-05	2.4693e-05	4.60743	ENSG00000005108	THSD7A	Yes
-1.64204	6.98617	2063.73	6.76892e-32	2.14229e-30	29.6691	ENSG00000197892	KIF13B	Yes
-1.641	2.7091	136.494	2.0343e-13	5.71501e-13	12.243	ENSG00000138613	APH1B	Yes
-1.64064	3.02872	154.912	3.54479e-14	1.0628e-13	12.9735	ENSG00000241288	LINC02614	Yes
-1.64046	0.13535	24.0319	2.32773e-05	3.54009e-05	4.45099	ENSG00000257285	AL132780.1	Yes
-1.63993	3.56303	241.031	5.97114e-17	2.31127e-16	15.6361	ENSG00000071242	RPS6KA2	Yes
-1.63955	6.24784	1363.47	6.53048e-29	1.2089e-27	26.9176	ENSG00000091490	SEL1L3	Yes
-1.63891	4.71756	572.983	8.82865e-23	6.6092e-22	21.1799	ENSG00000099812	MISP	Yes
-1.63837	5.79193	1017.15	8.08949e-27	1.07253e-25	24.9696	ENSG00000176531	PHLDB3	Yes
-1.63826	6.38363	1462.97	2.0396e-29	4.16382e-28	27.3805	ENSG00000124067	SLC12A4	Yes
-1.63752	1.38481	54.5963	1.49492e-08	2.88552e-08	7.53978	ENSG00000115274	INO80B	Yes
-1.63714	7.03368	2048.26	7.67174e-32	2.41927e-30	29.6163	ENSG00000109929	SC5D	Yes
-1.63686	3.83829	295.542	2.7728e-18	1.22673e-17	16.9113	ENSG00000179698	WDR97	Yes
-1.6351	2.23188	102.302	9.26499e-12	2.27094e-11	10.6438	ENSG00000278952	AP003068.4	Yes
-1.63392	1.19805	47.9075	5.78881e-08	1.06935e-07	6.97088	ENSG00000198719	DLL1	Yes
-1.63127	2.965	150.552	5.27548e-14	1.55872e-13	12.8072	ENSG00000243660	ZNF487	Yes
-1.63113	1.35075	55.8225	1.17978e-08	2.29048e-08	7.64007	ENSG00000073756	PTGS2	Yes
-1.63046	1.88637	76.7537	3.22983e-10	7.06682e-10	9.15078	ENSG00000213626	LBH	Yes
-1.62935	-0.0166576	19.1162	0.000111107	0.000160851	3.79358	ENSG00000173947	PIFO	Yes
-1.62921	5.762	1103.99	2.11081e-27	3.06408e-26	25.5137	ENSG00000160325	CACFD1	Yes
-1.62772	1.09448	11.8201	0.0015725	0.00208903	2.68006	ENSG00000233024	NPIPA9	Yes
-1.62764	0.48895	28.2894	6.7251e-06	1.0632e-05	4.97338	ENSG00000168671	UGT3A2	Yes
-1.62724	0.8626	38.4978	4.78428e-07	8.25628e-07	6.08322	ENSG00000250790	AC127070.2	Yes
-1.62696	3.80991	269.984	1.09136e-17	4.52692e-17	16.3442	ENSG00000173083	HPSE	Yes
-1.62668	1.77768	74.4166	4.65539e-10	1.00841e-09	8.99636	ENSG00000177692	DNAJC28	Yes
-1.62609	6.32434	1471.24	1.85794e-29	3.83049e-28	27.4167	ENSG00000047056	WDR37	Yes
-1.62578	3.26307	207.436	5.46187e-16	1.9211e-15	14.7165	ENSG00000161243	FBXO27	Yes
-1.62564	2.1067	87.5136	6.60104e-11	1.51651e-10	9.81915	ENSG00000279821	AC145098.2	Yes
-1.62495	5.97304	1225.14	3.81034e-28	6.21238e-27	26.2067	ENSG00000152484	USP12	Yes
-1.62422	3.65518	269.522	1.1199e-17	4.6384e-17	16.3336	ENSG00000134070	IRAK2	Yes
-1.62304	7.68308	2759.78	5.3164e-34	2.56278e-32	31.5913	ENSG00000064601	CTSA	Yes
-1.62253	0.0528574	19.926	8.49716e-05	0.000124189	3.90592	ENSG00000227782	AC002553.1	Yes
-1.62193	2.90972	156.057	3.19823e-14	9.6218e-14	13.0167	ENSG00000104213	PDGFRL	Yes
-1.62067	2.2206	92.4	3.36291e-11	7.87671e-11	10.1037	ENSG00000285329	AC025283.2	Yes
-1.61854	4.9295	658.914	9.37446e-24	7.97331e-23	22.0984	ENSG00000185716	MOSMO	Yes
-1.61776	5.27989	829.352	2.26354e-25	2.43101e-24	23.6142	ENSG00000161638	ITGA5	Yes
-1.61532	8.05315	2895.61	2.38185e-34	1.2233e-32	31.9125	ENSG00000008294	SPAG9	Yes
-1.61518	1.74667	69.778	9.85622e-10	2.07959e-09	8.68202	ENSG00000239405	TMED10P2	Yes
-1.61509	7.60166	2364.77	7.00479e-33	2.67352e-31	30.5729	ENSG00000196182	STK40	Yes
-1.61463	8.82629	4353.08	2.57719e-37	2.60515e-35	34.5842	ENSG00000197694	SPTAN1	Yes
-1.61444	2.8104	144.544	9.27002e-14	2.67917e-13	12.572	ENSG00000246695	RASSF8-AS1	Yes
-1.61361	4.6987	523.92	3.68135e-22	2.54566e-21	20.5942	ENSG00000159921	GNE	Yes
-1.61158	8.43201	3567.39	7.25343e-36	5.35309e-34	33.2714	ENSG00000185950	IRS2	Yes
-1.61103	0.182688	22.1692	4.13479e-05	6.17792e-05	4.20916	ENSG00000140600	SH3GL3	Yes
-1.6104	1.6986	72.7331	6.08851e-10	1.30561e-09	8.88419	ENSG00000232611	AL683813.2	Yes
-1.60888	5.08133	701.474	3.41633e-24	3.10523e-23	22.5079	ENSG00000072422	RHOBTB1	Yes
-1.60881	5.39599	861.815	1.21174e-25	1.35642e-24	23.8676	ENSG00000164543	STK17A	Yes
-1.60855	7.42094	2628.89	1.19698e-33	5.36677e-32	31.2703	ENSG00000100221	JOSD1	Yes
-1.60848	0.476358	28.2394	6.82031e-06	1.07785e-05	4.96744	ENSG00000183578	TNFAIP8L3	Yes
-1.60793	1.50133	55.6738	1.21393e-08	2.35459e-08	7.62808	ENSG00000170835	CEL	Yes
-1.60739	5.12301	682.391	5.33206e-24	4.70796e-23	22.3272	ENSG00000224597	SVIL-AS1	Yes
-1.60546	0.76245	32.4074	2.19957e-06	3.60132e-06	5.44354	ENSG00000267546	AC015802.4	Yes
-1.60465	6.07467	1016.9	8.12163e-27	1.07594e-25	24.9682	ENSG00000135241	PNPLA8	Yes
-1.60396	4.08093	322.864	7.17771e-19	3.37231e-18	17.4721	ENSG00000137936	BCAR3	Yes
-1.60394	2.94429	137.4	1.85875e-13	5.24125e-13	12.2806	ENSG00000260630	SNAI3-AS1	Yes
-1.60393	3.95748	305.425	1.6794e-18	7.59096e-18	17.1197	ENSG00000168477	TNXB	Yes
-1.60371	5.77522	1106.39	2.03697e-27	2.96204e-26	25.5284	ENSG00000023909	GCLM	Yes
-1.60348	1.30161	53.8501	1.72943e-08	3.32432e-08	7.4783	ENSG00000162631	NTNG1	Yes
-1.60201	0.30165	23.0438	3.14916e-05	4.74351e-05	4.3239	ENSG00000110693	SOX6	Yes
-1.60141	0.803301	33.6818	1.57965e-06	2.61197e-06	5.58303	ENSG00000241095	CYP51A1P1	Yes
-1.60095	0.301647	21.9319	4.45552e-05	6.64048e-05	4.1778	ENSG00000276101	AC027601.4	Yes
-1.60044	3.82117	296.78	2.60189e-18	1.1554e-17	16.9373	ENSG00000170464	DNAJC18	Yes
-1.59943	5.26636	688.068	4.66493e-24	4.163e-23	22.3806	ENSG00000186020	ZNF529	Yes
-1.59879	7.4369	2480.87	3.14908e-33	1.2905e-31	30.8892	ENSG00000166340	TPP1	Yes
-1.59813	2.26537	87.2657	6.83578e-11	1.56936e-10	9.80428	ENSG00000135740	SLC9A5	Yes
-1.59812	6.22733	1089.94	2.60477e-27	3.71324e-26	25.4302	ENSG00000085063	CD59	Yes
-1.59706	2.17073	86.4944	7.62456e-11	1.74492e-10	9.75822	ENSG00000172602	RND1	Yes
-1.59647	4.66273	530.745	2.99606e-22	2.09964e-21	20.6779	ENSG00000109762	SNX25	Yes
-1.59629	6.04793	1266.03	2.21866e-28	3.77218e-27	26.4234	ENSG00000186951	PPARA	Yes
-1.59484	3.98871	334.684	4.12985e-19	1.99023e-18	17.7011	ENSG00000163686	ABHD6	Yes
-1.59479	4.92623	603.391	3.8574e-23	3.02907e-22	21.5187	ENSG00000113594	LIFR	Yes
-1.59467	0.665803	32.2574	2.28797e-06	3.74018e-06	5.42711	ENSG00000273674	AC021752.1	Yes
-1.59415	1.43776	58.2547	7.44851e-09	1.46987e-08	7.83272	ENSG00000277879	AL391988.1	Yes
-1.59318	4.30653	415.205	1.44938e-20	8.27032e-20	19.0825	ENSG00000102805	CLN5	Yes
-1.59226	5.41483	879.228	8.74731e-26	9.97923e-25	24.0009	ENSG00000178385	PLEKHM3	Yes
-1.59212	3.58806	212.659	3.79642e-16	1.35706e-15	14.8674	ENSG00000118777	ABCG2	Yes
-1.5918	1.32291	53.0731	2.01554e-08	3.85032e-08	7.4145	ENSG00000287966	AL590062.1	Yes
-1.59018	3.63553	270.579	1.05577e-17	4.38695e-17	16.3578	ENSG00000127955	GNAI1	Yes
-1.58967	2.37797	98.147	1.57248e-11	3.78243e-11	10.4222	ENSG00000139597	N4BP2L1	Yes
-1.58931	0.751961	36.4968	7.77724e-07	1.3192e-06	5.87969	ENSG00000248485	PCP4L1	Yes
-1.58849	5.06596	624.483	2.22244e-23	1.80204e-22	21.7442	ENSG00000067208	EVI5	Yes
-1.58792	6.2408	1374.84	5.69376e-29	1.06464e-27	26.9728	ENSG00000140598	EFL1	Yes
-1.58693	2.66824	127.228	5.27349e-13	1.43158e-12	11.8442	ENSG00000241489	AC244197.3	Yes
-1.58621	0.833269	32.8334	1.96766e-06	3.23145e-06	5.4906	ENSG00000198406	BZW1P2	Yes
-1.58618	4.10267	329.392	5.27759e-19	2.51859e-18	17.5988	ENSG00000118523	CCN2	Yes
-1.58417	5.16592	765.042	8.3936e-25	8.33315e-24	23.0792	ENSG00000182197	EXT1	Yes
-1.5829	0.228439	22.044	4.30089e-05	6.4169e-05	4.19267	ENSG00000235159	AL121672.2	Yes
-1.58141	3.23715	193.729	1.47516e-15	4.99576e-15	14.3014	ENSG00000143479	DYRK3	Yes
-1.58084	0.287343	23.8857	2.43336e-05	3.69737e-05	4.43211	ENSG00000278991	AC090181.3	Yes
-1.5804	3.01137	151.981	4.62609e-14	1.37268e-13	12.8624	ENSG00000171132	PRKCE	Yes
-1.58019	6.07735	1133.88	1.36118e-27	2.02525e-26	25.6935	ENSG00000172071	EIF2AK3	Yes
-1.57922	1.69859	71.4214	7.52711e-10	1.60297e-09	8.79507	ENSG00000125657	TNFSF9	Yes
-1.57875	5.53127	870.185	1.03523e-25	1.17221e-24	23.931	ENSG00000133789	SWAP70	Yes
-1.57841	3.22022	188.784	2.14264e-15	7.15026e-15	14.1457	ENSG00000129437	KLK14	Yes
-1.57821	-0.127628	16.0556	0.000319688	0.000446161	3.35051	ENSG00000286806	AC080005.1	Yes
-1.57764	0.34388	22.8738	3.31913e-05	4.98961e-05	4.30193	ENSG00000250474	WBP1LP2	Yes
-1.57714	-0.127636	13.652	0.000773368	0.00105186	2.97804	ENSG00000102271	KLHL4	Yes
-1.57687	0.343915	25.6618	1.43094e-05	2.21069e-05	4.65547	ENSG00000286721	AC010623.1	Yes
-1.57444	0.398359	25.7433	1.39705e-05	2.15971e-05	4.6656	ENSG00000105122	RASAL3	Yes
-1.57325	2.30847	100.428	1.17381e-11	2.85476e-11	10.5444	ENSG00000053108	FSTL4	Yes
-1.57319	4.46926	474.201	1.79008e-21	1.13265e-20	19.9459	ENSG00000148158	SNX30	Yes
-1.57241	0.78298	35.864	9.09648e-07	1.53408e-06	5.81415	ENSG00000233588	CYP51A1P2	Yes
-1.57064	6.13337	1215.9	4.31595e-28	6.96186e-27	26.1573	ENSG00000120690	ELF1	Yes
-1.57021	5.32762	767.441	7.97822e-25	7.9539e-24	23.0994	ENSG00000132906	CASP9	Yes
-1.56905	0.50149	26.732	1.04767e-05	1.63631e-05	4.78614	ENSG00000228126	FALEC	Yes
-1.56818	3.48339	226.627	1.48898e-16	5.54471e-16	15.2561	ENSG00000024422	EHD2	Yes
-1.56804	6.03216	1086.63	2.73819e-27	3.89225e-26	25.4098	ENSG00000092531	SNAP23	Yes
-1.56783	5.51838	830.115	2.22992e-25	2.39954e-24	23.6199	ENSG00000178607	ERN1	Yes
-1.56714	0.550301	27.4101	8.62501e-06	1.35496e-05	4.86807	ENSG00000218336	TENM3	Yes
-1.56547	7.40307	2402.66	5.37375e-33	2.09413e-31	30.679	ENSG00000155097	ATP6V1C1	Yes
-1.56397	0.15135	18.9745	0.0001165	0.000168409	3.77364	ENSG00000234043	NUDT9P1	Yes
-1.56337	0.151297	20.8082	6.37622e-05	9.39299e-05	4.0272	ENSG00000135835	KIAA1614	Yes
-1.56324	5.95341	1066.66	3.71191e-27	5.18517e-26	25.2852	ENSG00000133134	BEX2	Yes
-1.56219	6.48171	1465.53	1.98137e-29	4.0499e-28	27.3926	ENSG00000136051	WASHC4	Yes
-1.56093	3.59102	183.3	3.27358e-15	1.07523e-14	13.9685	ENSG00000196911	KPNA5	Yes
-1.56083	0.213339	21.5942	4.95801e-05	7.36701e-05	4.13271	ENSG00000269680	AC008760.1	Yes
-1.56044	0.687814	29.9796	4.21188e-06	6.7574e-06	5.17022	ENSG00000273113	AC133528.1	Yes
-1.55796	5.32219	625.547	2.16246e-23	1.75683e-22	21.7553	ENSG00000040487	SLC66A1	Yes
-1.5579	4.16471	289.698	3.75645e-18	1.63587e-17	16.7863	ENSG00000143061	IGSF3	Yes
-1.55525	2.26524	100.161	1.21427e-11	2.94802e-11	10.5305	ENSG00000182511	FES	Yes
-1.55468	0.384991	21.0164	5.96289e-05	8.80601e-05	4.05522	ENSG00000250764	AC025178.2	Yes
-1.55456	1.92873	68.9787	1.12547e-09	2.3636e-09	8.62643	ENSG00000255468	AP001107.9	Yes
-1.55448	1.74654	66.8693	1.60562e-09	3.32507e-09	8.4782	ENSG00000171303	KCNK3	Yes
-1.55403	1.26545	49.2182	4.40109e-08	8.2036e-08	7.086	ENSG00000155265	GOLGA7B	Yes
-1.55398	6.7772	1784.56	7.58066e-31	1.96028e-29	28.7077	ENSG00000151893	CACUL1	Yes
-1.55293	2.15495	84.2431	1.05298e-10	2.38201e-10	9.62306	ENSG00000122477	LRRC39	Yes
-1.55268	6.06011	1138.13	1.27994e-27	1.91436e-26	25.718	ENSG00000075420	FNDC3B	Yes
-1.55095	0.965356	30.0567	4.1243e-06	6.62198e-06	5.17901	ENSG00000280537	AC068946.1	Yes
-1.55044	1.8478	69.4907	1.03364e-09	2.17623e-09	8.66229	ENSG00000106236	NPTX2	Yes
-1.5503	6.23327	1274.46	1.98865e-28	3.40192e-27	26.4683	ENSG00000072415	MPP5	Yes
-1.55015	4.51836	368.944	9.15049e-20	4.75159e-19	18.3232	ENSG00000188763	FZD9	Yes
-1.54964	4.65271	443.203	5.20101e-21	3.10478e-20	19.508	ENSG00000118402	ELOVL4	Yes
-1.54882	3.60412	245.696	4.48757e-17	1.75576e-16	15.7555	ENSG00000126106	TMEM53	Yes
-1.54789	-0.14703	16.8992	0.000237192	0.000334698	3.47535	ENSG00000149256	TENM4	Yes
-1.54667	8.21725	2854.6	3.02318e-34	1.53263e-32	31.8146	ENSG00000167552	TUBA1A	Yes
-1.54511	7.94609	2769.15	5.02392e-34	2.44297e-32	31.6121	ENSG00000107372	ZFAND5	Yes
-1.54449	0.676823	28.4631	6.40537e-06	1.01487e-05	4.99359	ENSG00000167578	RAB4B	Yes
-1.54291	6.33045	1308.93	1.28076e-28	2.24625e-27	26.6485	ENSG00000105289	TJP3	Yes
-1.54203	3.97214	241.862	5.67306e-17	2.20202e-16	15.6572	ENSG00000164309	CMYA5	Yes
-1.542	2.47603	91.8317	3.63231e-11	8.48625e-11	10.0713	ENSG00000230847	OCLNP1	Yes
-1.54199	0.843106	33.9851	1.4614e-06	2.42341e-06	5.61557	ENSG00000227741	AL121987.2	Yes
-1.54181	0.0697566	19.4547	9.92697e-05	0.000144277	3.8408	ENSG00000163806	SPDYA	Yes
-1.5417	4.62114	482.79	1.34751e-21	8.68098e-21	20.0614	ENSG00000121104	FAM117A	Yes
-1.54159	1.64902	58.677	6.88556e-09	1.36233e-08	7.86572	ENSG00000036530	CYP46A1	Yes
-1.54131	5.32073	730.473	1.77489e-24	1.67915e-23	22.7749	ENSG00000164251	F2RL1	Yes
-1.54031	6.13232	1065.96	3.75245e-27	5.23303e-26	25.2812	ENSG00000174485	DENND4A	Yes
-1.5395	0.135321	20.2644	7.60613e-05	0.000111537	3.95258	ENSG00000287875	AC068193.1	Yes
-1.53946	0.135331	20.4285	7.21051e-05	0.000105857	3.97528	ENSG00000284070	AP000356.2	Yes
-1.53915	7.41262	2394.39	5.69148e-33	2.21278e-31	30.6551	ENSG00000104549	SQLE	Yes
-1.53868	0.919558	38.4806	4.804e-07	8.28689e-07	6.08161	ENSG00000174945	AMZ1	Yes
-1.53859	0.198109	20.642	6.72807e-05	9.89485e-05	4.00459	ENSG00000235280	MCF2L-AS1	Yes
-1.53837	1.42474	54.3466	1.56941e-08	3.02475e-08	7.51931	ENSG00000164849	GPR146	Yes
-1.53835	0.198097	20.9429	6.10552e-05	9.00548e-05	4.04549	ENSG00000140285	FGF7	Yes
-1.53818	7.52993	2335.69	8.60976e-33	3.24159e-31	30.4892	ENSG00000067048	DDX3Y	Yes
-1.5378	0.198113	20.3693	7.35074e-05	0.000107868	3.96711	ENSG00000287601	BX323046.2	Yes
-1.53773	2.64317	110.682	3.34487e-12	8.46828e-12	11.0722	ENSG00000244627	TPTEP2	Yes
-1.53758	1.83807	70.7971	8.33455e-10	1.76818e-09	8.75247	ENSG00000267248	AC025048.2	Yes
-1.53718	4.76619	452.473	3.75379e-21	2.28335e-20	19.6414	ENSG00000163590	PPM1L	Yes
-1.53661	8.76344	2131.79	3.94416e-32	1.31273e-30	29.8818	ENSG00000251562	MALAT1	Yes
-1.53475	0.424834	23.2876	2.92134e-05	4.41231e-05	4.35533	ENSG00000258768	AL356019.2	Yes
-1.53314	8.24725	3094.09	7.85991e-35	4.56779e-33	32.3403	ENSG00000099204	ABLIM1	Yes
-1.53295	4.03669	312.756	1.16866e-18	5.38009e-18	17.2692	ENSG00000109220	CHIC2	Yes
-1.53267	2.09028	78.8996	2.32469e-10	5.14169e-10	9.28889	ENSG00000091536	MYO15A	Yes
-1.53139	3.43547	214.877	3.26061e-16	1.17409e-15	14.9303	ENSG00000188613	NANOS1	Yes
-1.53117	0.526075	23.5401	2.70369e-05	4.09172e-05	4.38809	ENSG00000145287	PLAC8	Yes
-1.53063	3.40927	202.723	7.63592e-16	2.64946e-15	14.5768	ENSG00000163513	TGFBR2	Yes
-1.53031	4.54117	456.578	3.25559e-21	1.99339e-20	19.7004	ENSG00000153558	FBXL2	Yes
-1.52846	5.51093	763.088	8.74894e-25	8.634e-24	23.0638	ENSG00000114166	KAT2B	Yes
-1.5281	4.31538	298.84	2.34169e-18	1.04627e-17	16.9804	ENSG00000107731	UNC5B	Yes
-1.52801	6.81762	1848.99	4.20643e-31	1.15583e-29	28.9371	ENSG00000167657	DAPK3	Yes
-1.527	3.57049	221.178	2.13204e-16	7.8189e-16	15.1069	ENSG00000186310	NAP1L3	Yes
-1.52687	7.01792	1748.38	1.06502e-30	2.68736e-29	28.5707	ENSG00000099889	ARVCF	Yes
-1.52569	7.24444	2021.85	9.52021e-32	2.92426e-30	29.534	ENSG00000198517	MAFK	Yes
-1.52492	1.70404	63.9588	2.65493e-09	5.40942e-09	8.26685	ENSG00000128274	A4GALT	Yes
-1.52465	3.19539	167.05	1.22819e-14	3.83469e-14	13.4163	ENSG00000125650	PSPN	Yes
-1.52414	5.76301	926.327	3.73401e-26	4.51956e-25	24.3449	ENSG00000075618	FSCN1	Yes
-1.52413	3.58661	236.868	7.73693e-17	2.95837e-16	15.5289	ENSG00000176845	METRNL	Yes
-1.5237	6.74552	1258.97	2.4329e-28	4.09056e-27	26.3882	ENSG00000109107	ALDOC	Yes
-1.52348	6.38516	1093.95	2.45245e-27	3.51413e-26	25.4542	ENSG00000107186	MPDZ	Yes
-1.52283	3.11456	154.764	3.5926e-14	1.07636e-13	12.968	ENSG00000285257	AL157893.1	Yes
-1.52255	6.56815	1452.56	2.29522e-29	4.64586e-28	27.3329	ENSG00000120738	EGR1	Yes
-1.52207	6.62477	1409.86	3.75796e-29	7.22108e-28	27.1414	ENSG00000172380	GNG12	Yes
-1.52099	2.70924	119.89	1.16707e-12	3.07853e-12	11.5117	ENSG00000273117	AC144652.1	Yes
-1.52027	5.81689	907.574	5.21381e-26	6.15001e-25	24.2111	ENSG00000164211	STARD4	Yes
-1.52019	4.6626	439.854	5.86046e-21	3.48473e-20	19.4578	ENSG00000273270	AC090114.2	Yes
-1.52001	4.25135	342.574	2.88367e-19	1.41461e-18	17.8494	ENSG00000197329	PELI1	Yes
-1.51979	4.79992	442.831	5.27025e-21	3.14387e-20	19.5025	ENSG00000148572	NRBF2	Yes
-1.51956	4.58124	408.403	1.87724e-20	1.05493e-19	18.9768	ENSG00000177076	ACER2	Yes
-1.51869	3.82111	281.634	5.76417e-18	2.46073e-17	16.6089	ENSG00000080644	CHRNA3	Yes
-1.51684	8.10825	3076.98	8.62386e-35	4.97707e-33	32.303	ENSG00000221914	PPP2R2A	Yes
-1.51423	4.50742	386.517	4.43705e-20	2.39322e-19	18.621	ENSG00000234745	HLA-B	Yes
-1.5142	4.69095	484.449	1.27629e-21	8.26047e-21	20.083	ENSG00000036054	TBC1D23	Yes
-1.51357	0.513845	27.8489	7.61433e-06	1.19935e-05	4.92105	ENSG00000239636	AC004865.2	Yes
-1.51355	5.94449	908.887	5.09224e-26	6.03545e-25	24.2193	ENSG00000164023	SGMS2	Yes
-1.51339	0.562336	24.4525	2.0502e-05	3.13001e-05	4.50445	ENSG00000130711	PRDM12	Yes
-1.51311	5.15486	697.656	3.73106e-24	3.37109e-23	22.4722	ENSG00000142875	PRKACB	Yes
-1.5125	0.741462	32.8421	1.96321e-06	3.22446e-06	5.49154	ENSG00000225579	EDNRB-AS1	Yes
-1.51215	5.72362	859.824	1.25826e-25	1.40284e-24	23.853	ENSG00000166311	SMPD1	Yes
-1.51184	3.49283	178.059	4.95856e-15	1.6e-14	13.7959	ENSG00000130584	ZBTB46	Yes
-1.50955	5.61438	920.917	4.1087e-26	4.94437e-25	24.3059	ENSG00000100647	SUSD6	Yes
-1.50884	6.51393	1427.02	3.07705e-29	6.05927e-28	27.2176	ENSG00000136770	DNAJC1	Yes
-1.50666	5.31817	476.271	1.67094e-21	1.06089e-20	19.9743	ENSG00000182022	CHST15	Yes
-1.50649	5.39262	789.509	5.03707e-25	5.17642e-24	23.286	ENSG00000140199	SLC12A6	Yes
-1.50565	5.94129	902.134	5.75113e-26	6.7409e-25	24.1713	ENSG00000157514	TSC22D3	Yes
-1.50537	6.10796	1171.32	7.98022e-28	1.23015e-26	25.91	ENSG00000063660	GPC1	Yes
-1.50389	2.45046	99.742	1.28099e-11	3.10412e-11	10.5081	ENSG00000027075	PRKCH	Yes
-1.50365	2.30134	88.9835	5.3736e-11	1.24102e-10	9.90622	ENSG00000129749	CHRNA10	Yes
-1.5036	6.22484	1211.73	4.56698e-28	7.33134e-27	26.1348	ENSG00000182134	TDRKH	Yes
-1.50305	1.75192	57.4668	8.63321e-09	1.69404e-08	7.77108	ENSG00000176092	CRYBG2	Yes
-1.50279	1.9287	67.195	1.51916e-09	3.15307e-09	8.50127	ENSG00000163909	HEYL	Yes
-1.49943	6.70172	1600.11	4.62896e-30	1.05907e-28	27.9751	ENSG00000163435	ELF3	Yes
-1.49912	5.33284	734.522	1.62301e-24	1.54599e-23	22.8108	ENSG00000027697	IFNGR1	Yes
-1.49841	5.10421	557.005	1.38724e-22	1.01392e-21	20.994	ENSG00000137941	TTLL7	Yes
-1.49835	5.22241	658.638	9.43809e-24	8.01925e-23	22.0959	ENSG00000099282	TSPAN15	Yes
-1.49804	7.42969	1985.03	1.29254e-31	3.87738e-30	29.4115	ENSG00000138593	SECISBP2L	Yes
-1.49758	0.772743	33.1155	1.82848e-06	3.01089e-06	5.52131	ENSG00000184557	SOCS3	Yes
-1.49598	0.597664	28.5422	6.26518e-06	9.93317e-06	5.00291	ENSG00000269696	AC005498.3	Yes
-1.49423	10.0851	3698.7	3.95839e-36	3.07079e-34	33.5128	ENSG00000134294	SLC38A2	Yes
-1.4939	0.343941	23.219	2.98357e-05	4.50181e-05	4.34661	ENSG00000255559	ZNF252P-AS1	Yes
-1.49361	2.82293	123.913	7.51548e-13	2.01561e-12	11.6956	ENSG00000145335	SNCA	Yes
-1.49269	0.287369	22.4229	3.81897e-05	5.71833e-05	4.24273	ENSG00000273055	AC005046.2	Yes
-1.4926	5.33294	661.948	8.70605e-24	7.44658e-23	22.128	ENSG00000065491	TBC1D22B	Yes
-1.49252	5.09497	599.401	4.29036e-23	3.35171e-22	21.4747	ENSG00000225663	MCRIP1	Yes
-1.49208	8.46869	3333.5	2.25805e-35	1.47117e-33	32.8323	ENSG00000197081	IGF2R	Yes
-1.49114	8.55057	3108.98	7.25311e-35	4.24473e-33	32.3722	ENSG00000135677	GNS	Yes
-1.49114	6.68107	1484.02	1.61045e-29	3.35339e-28	27.4745	ENSG00000158828	PINK1	Yes
-1.49033	2.33312	91.9927	3.55375e-11	8.31202e-11	10.0803	ENSG00000099338	CATSPERG	Yes
-1.49011	8.12076	2720.99	6.73491e-34	3.20947e-32	31.4936	ENSG00000116604	MEF2D	Yes
-1.48913	4.35625	404.495	2.18195e-20	1.21796e-19	18.9144	ENSG00000070540	WIPI1	Yes
-1.4887	2.96263	110.834	3.28541e-12	8.32915e-12	11.0794	ENSG00000186300	ZNF555	Yes
-1.48811	-0.0345506	16.1539	0.000308664	0.000431318	3.3652	ENSG00000177483	RBM44	Yes
-1.48807	1.65459	50.7443	3.2166e-08	6.06211e-08	7.21738	ENSG00000284602	AL031432.4	Yes
-1.48807	4.97333	540.494	2.2419e-22	1.59457e-21	20.7974	ENSG00000069966	GNB5	Yes
-1.48796	6.26767	1179.87	7.07974e-28	1.10049e-26	25.9584	ENSG00000155304	HSPA13	Yes
-1.4864	5.11508	502.043	7.25024e-22	4.85455e-21	20.3139	ENSG00000174456	C12orf76	Yes
-1.48499	2.24312	80.4083	1.85183e-10	4.12814e-10	9.38425	ENSG00000183615	FAM167B	Yes
-1.48461	5.51063	743.775	1.3253e-24	1.27921e-23	22.8931	ENSG00000165355	FBXO33	Yes
-1.48412	-0.269032	13.8714	0.00071192	0.00097106	3.01275	ENSG00000134594	RAB33A	Yes
-1.48395	1.48886	54.1473	1.63166e-08	3.1411e-08	7.50292	ENSG00000278000	AC139100.2	Yes
-1.48335	3.65807	226.414	1.50985e-16	5.61989e-16	15.2503	ENSG00000127220	ABHD8	Yes
-1.48219	-0.356415	9.00878	0.0050212	0.00641408	2.19287	ENSG00000204338	CYP21A1P	Yes
-1.48181	6.544	1387.65	4.88506e-29	9.22397e-28	27.0351	ENSG00000159579	RSPRY1	Yes
-1.48162	3.41902	178.073	4.95307e-15	1.59854e-14	13.7963	ENSG00000188158	NHS	Yes
-1.48059	1.24332	44.9143	1.10144e-07	1.99272e-07	6.70055	ENSG00000279700	AC131212.2	Yes
-1.48024	1.69314	60.3431	5.06785e-09	1.01205e-08	7.9948	ENSG00000184163	C1QTNF12	Yes
-1.47971	3.80243	251.061	3.25009e-17	1.28638e-16	15.8906	ENSG00000168779	SHOX2	Yes
-1.47919	7.88898	2615.56	1.303e-33	5.75551e-32	31.2399	ENSG00000132471	WBP2	Yes
-1.47879	6.1947	724.076	2.04625e-24	1.92279e-23	22.7161	ENSG00000073605	GSDMB	Yes
-1.47671	1.11913	39.4502	3.8151e-07	6.62557e-07	6.17878	ENSG00000267481	AC011477.1	Yes
-1.47594	4.05788	271.229	1.01822e-17	4.24043e-17	16.3726	ENSG00000133019	CHRM3	Yes
-1.47494	5.06856	530.093	3.05529e-22	2.13845e-21	20.6699	ENSG00000170153	RNF150	Yes
-1.47348	7.98668	2646.47	1.07091e-33	4.85374e-32	31.3139	ENSG00000164715	LMTK2	Yes
-1.47297	6.30045	1050.26	4.78573e-27	6.53736e-26	25.1846	ENSG00000072121	ZFYVE26	Yes
-1.47274	5.7826	906.621	5.30397e-26	6.24311e-25	24.2046	ENSG00000065809	FAM107B	Yes
-1.47042	5.52309	597.514	4.51269e-23	3.51224e-22	21.4544	ENSG00000165185	KIAA1958	Yes
-1.46896	5.89376	974.572	1.62874e-26	2.05121e-25	24.688	ENSG00000136153	LMO7	Yes
-1.46866	4.40766	407.617	1.93467e-20	1.08647e-19	18.964	ENSG00000169084	DHRSX	Yes
-1.46839	5.97689	888.575	7.36227e-26	8.50973e-25	24.0701	ENSG00000240694	PNMA2	Yes
-1.46754	2.54705	96.1771	2.0327e-11	4.84196e-11	10.315	ENSG00000238039	AC244197.2	Yes
-1.46718	6.51949	1379.91	5.35785e-29	1.00635e-27	26.9973	ENSG00000206052	DOK6	Yes
-1.46658	5.53221	593.264	5.05957e-23	3.9105e-22	21.4078	ENSG00000126775	ATG14	Yes
-1.46469	1.74654	46.6237	7.60495e-08	1.3922e-07	6.8563	ENSG00000275832	ARHGAP23	Yes
-1.46385	2.62325	109.585	3.80884e-12	9.59197e-12	11.0181	ENSG00000256060	TRAPPC2B	Yes
-1.46279	3.83835	244.838	4.7278e-17	1.84586e-16	15.7338	ENSG00000253200	AC037459.2	Yes
-1.46218	6.91726	1539.27	8.79497e-30	1.91004e-28	27.719	ENSG00000168610	STAT3	Yes
-1.46211	6.83589	1605.89	4.36044e-30	1.00592e-28	27.9974	ENSG00000122042	UBL3	Yes
-1.45969	0.526113	26.2017	1.22179e-05	1.89847e-05	4.7216	ENSG00000273356	LINC02019	Yes
-1.45947	2.06949	73.3982	5.47324e-10	1.17776e-09	8.92894	ENSG00000178852	EFCAB13	Yes
-1.45947	6.46529	1229.19	3.60861e-28	5.92985e-27	26.227	ENSG00000143622	RIT1	Yes
-1.45941	1.51993	49.7983	3.90393e-08	7.30793e-08	7.13621	ENSG00000006837	CDKL3	Yes
-1.45914	6.14195	1136.09	1.31827e-27	1.96668e-26	25.7063	ENSG00000137486	ARRB1	Yes
-1.4587	6.17967	1102.23	2.16682e-27	3.13718e-26	25.5035	ENSG00000134352	IL6ST	Yes
-1.45849	2.2093	78.2202	2.57799e-10	5.68384e-10	9.24536	ENSG00000215769	ARHGAP27P1-BPTFP1-KPNA2P3	Yes
-1.45808	0.476368	23.6828	2.58841e-05	3.92225e-05	4.40647	ENSG00000274272	AC069281.2	Yes
-1.4573	1.67677	51.4947	2.76285e-08	5.23476e-08	7.2811	ENSG00000269939	PCF11-AS1	Yes
-1.45679	5.19378	639.528	1.51587e-23	1.25475e-22	21.9014	ENSG00000139132	FGD4	Yes
-1.45644	0.42484	23.4615	2.76955e-05	4.18836e-05	4.37796	ENSG00000261582	AL121753.1	Yes
-1.4561	6.81002	1543.99	8.3603e-30	1.83234e-28	27.737	ENSG00000143324	XPR1	Yes
-1.45609	7.64373	2073.33	6.26544e-32	2.01351e-30	29.696	ENSG00000165006	UBAP1	Yes
-1.45567	5.01194	542.465	2.11555e-22	1.50856e-21	20.8214	ENSG00000178053	MLF1	Yes
-1.4555	8.58053	3075.55	8.691e-35	4.98728e-33	32.3021	ENSG00000186591	UBE2H	Yes
-1.45497	4.70847	490.572	1.04601e-21	6.847e-21	20.1645	ENSG00000184343	SRPK3	Yes
-1.45492	3.11247	149.003	6.08998e-14	1.7886e-13	12.7475	ENSG00000038002	AGA	Yes
-1.45294	0.782961	29.5339	4.75888e-06	7.61156e-06	5.11853	ENSG00000152154	TMEM178A	Yes
-1.45275	3.94169	272.391	9.54645e-18	3.98708e-17	16.3993	ENSG00000115170	ACVR1	Yes
-1.4526	7.43708	1950.39	1.73207e-31	5.09511e-30	29.2928	ENSG00000133858	ZFC3H1	Yes
-1.45254	1.33683	45.9017	8.88397e-08	1.61852e-07	6.79088	ENSG00000258057	BCDIN3D-AS1	Yes
-1.45234	4.08929	303.329	1.86554e-18	8.39593e-18	17.0759	ENSG00000171100	MTM1	Yes
-1.45142	4.84792	513.358	5.08913e-22	3.46597e-21	20.4602	ENSG00000185436	IFNLR1	Yes
-1.44947	5.32867	714.723	2.52498e-24	2.34097e-23	22.6306	ENSG00000084731	KIF3C	Yes
-1.44933	2.09445	75.5176	3.91494e-10	8.5189e-10	9.06962	ENSG00000159905	ZNF221	Yes
-1.4489	3.35541	169.773	9.76925e-15	3.07262e-14	13.5125	ENSG00000174021	GNG5	Yes
-1.44781	3.06707	142.871	1.08818e-13	3.12764e-13	12.5048	ENSG00000231584	FAHD2CP	Yes
-1.44677	1.41158	41.7976	2.21189e-07	3.90973e-07	6.40785	ENSG00000147408	CSGALNACT1	Yes
-1.44659	0.609273	26.6672	1.06746e-05	1.66588e-05	4.77836	ENSG00000267058	AC006213.2	Yes
-1.4465	7.20532	1933.52	2.00115e-31	5.80472e-30	29.2362	ENSG00000069956	MAPK6	Yes
-1.44613	0.198056	18.0352	0.00016009	0.000229	3.64016	ENSG00000171815	PCDHB1	Yes
-1.44602	0.198062	18.5305	0.00013528	0.000194612	3.71083	ENSG00000185437	SH3BGR	Yes
-1.4449	5.83121	903.574	5.60333e-26	6.58155e-25	24.1817	ENSG00000196588	MRTFA	Yes
-1.44368	7.91162	2554.33	1.93508e-33	8.29276e-32	31.0813	ENSG00000140564	FURIN	Yes
-1.44358	1.35761	42.0653	2.08092e-07	3.68447e-07	6.43362	ENSG00000196275	GTF2IRD2	Yes
-1.44349	1.53211	46.0127	8.67322e-08	1.58116e-07	6.80102	ENSG00000234807	LINC01135	Yes
-1.44291	5.7266	807.277	3.50935e-25	3.69523e-24	23.4324	ENSG00000130589	HELZ2	Yes
-1.44265	3.49597	185.374	2.78529e-15	9.2266e-15	14.035	ENSG00000223573	TINCR	Yes
-1.4425	3.39094	169.859	9.69914e-15	3.0523e-14	13.5154	ENSG00000122707	RECK	Yes
-1.44112	2.55008	97.6492	1.67727e-11	4.02346e-11	10.3954	ENSG00000125864	BFSP1	Yes
-1.44033	6.98513	1526.29	1.01182e-29	2.17757e-28	27.662	ENSG00000171862	PTEN	Yes
-1.44008	4.90198	492.115	9.95237e-22	6.53526e-21	20.1847	ENSG00000117114	ADGRL2	Yes
-1.43988	2.03992	73.8221	5.1157e-10	1.10396e-09	8.95705	ENSG00000245025	AC107959.1	Yes
-1.43855	5.06187	495.531	8.91852e-22	5.90115e-21	20.2291	ENSG00000276023	DUSP14	Yes
-1.43744	6.16469	850.517	1.50218e-25	1.65379e-24	23.7815	ENSG00000152894	PTPRK	Yes
-1.43735	6.67653	1231.08	3.51834e-28	5.79293e-27	26.2371	ENSG00000134108	ARL8B	Yes
-1.43714	2.71188	116.511	1.7045e-12	4.43856e-12	11.3528	ENSG00000276900	AC023157.2	Yes
-1.43547	6.21362	1121.21	1.63713e-27	2.42072e-26	25.6161	ENSG00000240849	TMEM189	Yes
-1.43522	3.66078	217.207	2.78313e-16	1.00924e-15	14.996	ENSG00000183569	SERHL2	Yes
-1.43514	0.41166	21.5111	5.09079e-05	7.55825e-05	4.12158	ENSG00000271553	AC018638.7	Yes
-1.43497	0.687836	23.0654	3.12826e-05	4.7127e-05	4.32673	ENSG00000229153	EPHA1-AS1	Yes
-1.43475	2.60314	106.662	5.4114e-12	1.34692e-11	10.8707	ENSG00000119986	AVPI1	Yes
-1.43411	5.52537	715.551	2.47818e-24	2.30014e-23	22.6382	ENSG00000175105	ZNF654	Yes
-1.43316	7.44306	1979.35	1.35563e-31	4.05206e-30	29.3923	ENSG00000198742	SMURF1	Yes
-1.43298	4.67383	460.07	2.8868e-21	1.77606e-20	19.7505	ENSG00000151623	NR3C2	Yes
-1.43091	2.3712	85.6606	8.58676e-11	1.95707e-10	9.70839	ENSG00000283709	FAM238C	Yes
-1.43085	1.4507	45.3931	9.92052e-08	1.80127e-07	6.74442	ENSG00000023445	BIRC3	Yes
-1.43051	4.04975	267.725	1.23869e-17	5.10127e-17	16.2923	ENSG00000136161	RCBTB2	Yes
-1.43003	6.73072	1266.53	2.20422e-28	3.75222e-27	26.4257	ENSG00000137575	SDCBP	Yes
-1.42981	6.17885	1067.18	3.68216e-27	5.14792e-26	25.2884	ENSG00000103496	STX4	Yes
-1.42975	0.597663	26.0317	1.28388e-05	1.99217e-05	4.70067	ENSG00000226318	RPS3AP38	Yes
-1.42969	4.21503	259.549	1.97484e-17	7.96958e-17	16.0986	ENSG00000137502	RAB30	Yes
-1.42746	6.66981	1043.76	5.29824e-27	7.19034e-26	25.1433	ENSG00000099246	RAB18	Yes
-1.42731	6.42571	1321.82	1.08968e-28	1.94383e-27	26.7113	ENSG00000166167	BTRC	Yes
-1.42684	5.60002	782.123	5.86711e-25	5.95855e-24	23.2249	ENSG00000159256	MORC3	Yes
-1.42666	-0.146993	11.5043	0.00178337	0.00235995	2.6271	ENSG00000099769	IGFALS	Yes
-1.4265	0.243404	18.0614	0.000158661	0.000227014	3.64395	ENSG00000233785	AC131011.2	Yes
-1.42462	6.07973	950.498	2.45155e-26	3.01322e-25	24.521	ENSG00000096717	SIRT1	Yes
-1.42398	6.77424	1533.68	9.34091e-30	2.02334e-28	27.6939	ENSG00000135924	DNAJB2	Yes
-1.42381	4.32504	337.329	3.65821e-19	1.77267e-18	17.7514	ENSG00000150907	FOXO1	Yes
-1.42214	7.18459	1746.63	1.08287e-30	2.72827e-29	28.5641	ENSG00000224470	ATXN1L	Yes
-1.42205	0.182657	15.8473	0.000344449	0.000479755	3.31898	ENSG00000085741	WNT11	Yes
-1.42198	1.56223	44.6025	1.17946e-07	2.1311e-07	6.6714	ENSG00000142227	EMP3	Yes
-1.4218	0.182682	18.4531	0.000138871	0.000199624	3.69979	ENSG00000134376	CRB1	Yes
-1.42085	6.35906	1057.54	4.27359e-27	5.89084e-26	25.2298	ENSG00000132849	PATJ	Yes
-1.4208	0.947176	29.8223	4.39694e-06	7.04482e-06	5.15213	ENSG00000235217	TSPY26P	Yes
-1.42068	4.70649	460.792	2.81623e-21	1.7352e-20	19.7607	ENSG00000001561	ENPP4	Yes
-1.42027	8.66064	2636.09	1.14356e-33	5.15499e-32	31.2878	ENSG00000118680	MYL12B	Yes
-1.41948	6.21953	999.237	1.08205e-26	1.40012e-25	24.8538	ENSG00000158793	NIT1	Yes
-1.41915	4.18831	299.745	2.23618e-18	1.00046e-17	16.9998	ENSG00000219545	UMAD1	Yes
-1.41871	0.119257	16.5665	0.000266637	0.000374789	3.42621	ENSG00000262096	PCDHB19P	Yes
-1.41821	4.4215	311.451	1.24587e-18	5.70562e-18	17.2437	ENSG00000141376	BCAS3	Yes
-1.41809	5.10286	502.984	7.03803e-22	4.72004e-21	20.3261	ENSG00000106993	CDC37L1	Yes
-1.41804	0.11925	17.5984	0.000185999	0.000264925	3.57688	ENSG00000280184	AL023806.3	Yes
-1.41749	6.5184	1173.95	7.6906e-28	1.1877e-26	25.9253	ENSG00000126214	KLC1	Yes
-1.41647	6.34809	997.058	1.12142e-26	1.44994e-25	24.8387	ENSG00000160211	G6PD	Yes
-1.41509	3.35714	173.054	7.44428e-15	2.36636e-14	13.6259	ENSG00000133794	ARNTL	Yes
-1.41412	0.833309	30.4269	3.7295e-06	6.00603e-06	5.22141	ENSG00000266501	AC025198.1	Yes
-1.41382	0.0529136	16.4591	0.000276963	0.000388713	3.41037	ENSG00000276742	AL731566.3	Yes
-1.4127	1.46357	41.2268	2.5213e-07	4.43548e-07	6.35306	ENSG00000087258	GNAO1	Yes
-1.41266	0.343949	19.3737	0.000101977	0.000148108	3.82942	ENSG00000203392	AC105020.1	Yes
-1.41231	0.974466	26.0732	1.26843e-05	1.96856e-05	4.70585	ENSG00000154608	CEP170P1	Yes
-1.41185	6.19964	1081.27	2.96968e-27	4.20113e-26	25.3766	ENSG00000058063	ATP11B	Yes
-1.41078	6.21884	994.752	1.16473e-26	1.50363e-25	24.8229	ENSG00000100485	SOS2	Yes
-1.40947	1.13531	33.8246	1.52275e-06	2.52238e-06	5.59819	ENSG00000184905	TCEAL2	Yes
-1.40843	-0.0166149	14.2899	0.00060869	0.000833663	3.07901	ENSG00000197467	COL13A1	Yes
-1.40791	0.938036	26.0755	1.26757e-05	1.96741e-05	4.70611	ENSG00000227533	SLC2A1-AS1	Yes
-1.40781	8.38851	2628.03	1.20353e-33	5.38071e-32	31.2692	ENSG00000142192	APP	Yes
-1.40621	7.01141	1576.47	5.92262e-30	1.32595e-28	27.8775	ENSG00000125875	TBC1D20	Yes
-1.40578	6.48193	1093.63	2.46438e-27	3.52712e-26	25.4526	ENSG00000100554	ATP6V1D	Yes
-1.40556	2.55903	92.41	3.35836e-11	7.86826e-11	10.1041	ENSG00000196338	NLGN3	Yes
-1.40494	5.55201	684.833	5.03349e-24	4.46087e-23	22.3506	ENSG00000047346	FAM214A	Yes
-1.40459	4.53748	406.16	2.04613e-20	1.14599e-19	18.9408	ENSG00000154265	ABCA5	Yes
-1.40399	1.57404	43.2202	1.60317e-07	2.86104e-07	6.54348	ENSG00000196358	NTNG2	Yes
-1.40389	7.74221	2100.29	5.05338e-32	1.64299e-30	29.7844	ENSG00000105223	PLD3	Yes
-1.40379	0.22849	18.4516	0.000138942	0.000199709	3.6996	ENSG00000197140	ADAM32	Yes
-1.40334	2.07777	57.4276	8.69715e-09	1.70639e-08	7.76792	ENSG00000277147	LINC00869	Yes
-1.40327	5.00043	519.512	4.21085e-22	2.89024e-21	20.5391	ENSG00000121210	TMEM131L	Yes
-1.40205	2.98511	112.671	2.64932e-12	6.77556e-12	11.1691	ENSG00000123095	BHLHE41	Yes
-1.40189	1.0357	30.5262	3.63065e-06	5.85191e-06	5.2327	ENSG00000276071	AC074138.1	Yes
-1.40182	6.93613	1584.74	5.43108e-30	1.2291e-28	27.9104	ENSG00000037637	FBXO42	Yes
-1.40169	4.85597	420.522	1.18729e-20	6.83328e-20	19.1654	ENSG00000135549	PKIB	Yes
-1.4013	1.52598	45.8229	9.03672e-08	1.64581e-07	6.78362	ENSG00000269834	ZNF528-AS1	Yes
-1.40053	7.7624	2275.29	1.33243e-32	4.8103e-31	30.3178	ENSG00000103249	CLCN7	Yes
-1.40035	0.43785	19.1603	0.000109483	0.000158595	3.79971	ENSG00000270878	AL136038.6	Yes
-1.40035	2.73587	112.352	2.7498e-12	7.02034e-12	11.1536	ENSG00000266904	LINC00663	Yes
-1.40021	3.88092	252.388	3.00351e-17	1.19247e-16	15.9236	ENSG00000134202	GSTM3	Yes
-1.39978	1.50131	48.5657	5.04164e-08	9.35576e-08	7.02892	ENSG00000198754	OXCT2	Yes
-1.39938	5.56009	781.567	5.93524e-25	6.02152e-24	23.2203	ENSG00000165714	BORCS5	Yes
-1.3992	1.87209	59.8875	5.50791e-09	1.09744e-08	7.95962	ENSG00000272767	JMJD1C-AS1	Yes
-1.39901	0.167077	16.0602	0.000319161	0.000445463	3.35119	ENSG00000188013	MEIS3P2	Yes
-1.3985	4.98897	550.454	1.67556e-22	1.20877e-21	20.9177	ENSG00000173818	ENDOV	Yes
-1.39836	6.51576	1328.63	1.00111e-28	1.79736e-27	26.7454	ENSG00000152409	JMY	Yes
-1.39814	2.905	109.424	3.88258e-12	9.7703e-12	11.0101	ENSG00000182648	LINC01006	Yes
-1.39755	0.167049	15.7374	0.000358317	0.000498654	3.3022	ENSG00000246731	AC100786.1	Yes
-1.39659	6.57502	1166.13	8.58388e-28	1.3147e-26	25.8812	ENSG00000078902	TOLLIP	Yes
-1.39656	2.38467	85.5697	8.69914e-11	1.98056e-10	9.70321	ENSG00000279529	AC008764.8	Yes
-1.39648	6.22624	1012.8	8.67763e-27	1.14324e-25	24.9419	ENSG00000204262	COL5A2	Yes
-1.39604	5.02588	429.198	8.61697e-21	5.0323e-20	19.2982	ENSG00000021300	PLEKHB1	Yes
-1.3959	4.82306	373.764	7.47951e-20	3.92668e-19	18.406	ENSG00000145247	OCIAD2	Yes
-1.39569	3.93129	256.504	2.35734e-17	9.44463e-17	16.0248	ENSG00000183421	RIPK4	Yes
-1.39465	3.58831	185.249	2.81242e-15	9.31459e-15	14.0308	ENSG00000185985	SLITRK2	Yes
-1.3946	4.76757	390.407	3.79564e-20	2.06213e-19	18.6857	ENSG00000164010	ERMAP	Yes
-1.39425	0.574197	24.7403	1.88066e-05	2.87934e-05	4.54071	ENSG00000248712	CCDC153	Yes
-1.39381	8.02827	2403.44	5.34466e-33	2.08767e-31	30.6803	ENSG00000104723	TUSC3	Yes
-1.39305	3.53139	179.535	4.40697e-15	1.42837e-14	13.8452	ENSG00000183060	LYSMD4	Yes
-1.39272	0.103	14.9868	0.000470555	0.000649432	3.18747	ENSG00000279720	SOWAHCP2	Yes
-1.3913	0.329995	17.7489	0.000176604	0.000251888	3.59879	ENSG00000143001	TMEM61	Yes
-1.39	4.82153	474.251	1.78713e-21	1.13121e-20	19.9465	ENSG00000181218	H2AW	Yes
-1.38992	2.77757	110.734	3.32428e-12	8.42254e-12	11.0746	ENSG00000234028	EIF2AK3-DT	Yes
-1.38987	6.10869	1037.97	5.80437e-27	7.82739e-26	25.1064	ENSG00000141446	ESCO1	Yes
-1.38968	4.91174	462.958	2.61529e-21	1.61617e-20	19.7915	ENSG00000188997	KCTD21	Yes
-1.3894	4.33653	343.422	2.77572e-19	1.36527e-18	17.8648	ENSG00000224914	LINC00863	Yes
-1.38895	1.64897	52.112	2.44054e-08	4.6362e-08	7.33384	ENSG00000271079	CTAGE15	Yes
-1.38839	5.25632	532.751	2.82138e-22	1.98305e-21	20.7027	ENSG00000151332	MBIP	Yes
-1.38759	5.80271	773.046	7.09028e-25	7.13261e-24	23.1468	ENSG00000128881	TTBK2	Yes
-1.38744	7.03418	1274.94	1.97639e-28	3.38789e-27	26.4701	ENSG00000151233	GXYLT1	Yes
-1.38743	6.93125	1319.04	1.12822e-28	2.00614e-27	26.6976	ENSG00000133935	ERG28	Yes
-1.38741	5.36429	577.322	7.82505e-23	5.89761e-22	21.2293	ENSG00000022567	SLC45A4	Yes
-1.38737	0.035851	14.3964	0.000585055	0.000802279	3.09567	ENSG00000228998	AC091167.1	Yes
-1.3866	7.56326	1914.81	2.35232e-31	6.71821e-30	29.1727	ENSG00000153395	LPCAT1	Yes
-1.38645	0.0358029	15.2009	0.000435155	0.000602119	3.22032	ENSG00000184350	MRGPRE	Yes
-1.38618	0.27287	16.4609	0.000276785	0.000388497	3.41061	ENSG00000175591	P2RY2	Yes
-1.38524	6.87993	1525.9	1.01613e-29	2.18402e-28	27.6607	ENSG00000080815	PSEN1	Yes
-1.38323	5.86175	876.012	9.28555e-26	1.05428e-24	23.977	ENSG00000104774	MAN2B1	Yes
-1.38259	2.96286	100.489	1.16463e-11	2.83325e-11	10.5477	ENSG00000269473	AC012313.8	Yes
-1.38138	1.05281	33.4258	1.68737e-06	2.78458e-06	5.55524	ENSG00000272606	AC015982.2	Yes
-1.38127	1.70423	26.7551	1.04073e-05	1.62592e-05	4.7889	ENSG00000268902	CSAG2	Yes
-1.38049	0.772758	27.8462	7.6201e-06	1.20015e-05	4.92077	ENSG00000241014	AC114490.1	Yes
-1.37921	3.61569	193.386	1.51347e-15	5.1203e-15	14.2907	ENSG00000011105	TSPAN9	Yes
-1.37909	3.48032	153.773	3.92923e-14	1.173e-13	12.9307	ENSG00000247137	AP000873.2	Yes
-1.37864	-0.0345718	13.8001	0.000731314	0.00099621	3.00165	ENSG00000109819	PPARGC1A	Yes
-1.37858	5.36402	636.992	1.61588e-23	1.33422e-22	21.8748	ENSG00000166016	ABTB2	Yes
-1.37824	5.25953	588.487	5.75895e-23	4.40007e-22	21.3565	ENSG00000230590	FTX	Yes
-1.37788	4.65999	411.636	1.65923e-20	9.3875e-20	19.0275	ENSG00000188215	DCUN1D3	Yes
-1.37699	4.84429	474.938	1.74667e-21	1.10686e-20	19.9559	ENSG00000197780	TAF13	Yes
-1.37679	3.68717	191.839	1.69966e-15	5.71661e-15	14.2429	ENSG00000219626	FAM228B	Yes
-1.37609	3.94742	240.041	6.34827e-17	2.44986e-16	15.6109	ENSG00000168071	CCDC88B	Yes
-1.37584	6.27559	985.508	1.35698e-26	1.72903e-25	24.7622	ENSG00000188786	MTF1	Yes
-1.37524	5.73592	705.816	3.09221e-24	2.82912e-23	22.5483	ENSG00000107789	MINPP1	Yes
-1.374	0.151317	17.0685	0.000223555	0.000316123	3.50014	ENSG00000286873	AC012306.4	Yes
-1.37371	1.11105	30.7828	3.38763e-06	5.47131e-06	5.26191	ENSG00000261512	AC092368.3	Yes
-1.37346	3.86163	239.221	6.67977e-17	2.57124e-16	15.5899	ENSG00000151883	PARP8	Yes
-1.37234	3.10854	120.483	1.09295e-12	2.89124e-12	11.5389	ENSG00000129295	LRRC6	Yes
-1.37138	4.89428	473.497	1.83265e-21	1.15696e-20	19.9367	ENSG00000069869	NEDD4	Yes
-1.37103	3.13678	138.331	1.6948e-13	4.79437e-13	12.3193	ENSG00000167554	ZNF610	Yes
-1.37076	4.23856	275.554	8.01915e-18	3.37671e-17	16.4715	ENSG00000186212	SOWAHB	Yes
-1.37029	0.803333	28.6209	6.12888e-06	9.72077e-06	5.0123	ENSG00000213542	AC007000.2	Yes
-1.37019	3.59273	156.431	3.0931e-14	9.31729e-14	13.0307	ENSG00000107864	CPEB3	Yes
-1.3691	2.30127	59.6925	5.70839e-09	1.13643e-08	7.94446	ENSG00000107249	GLIS3	Yes
-1.36816	7.35766	1827.38	5.11338e-31	1.38227e-29	28.8594	ENSG00000198369	SPRED2	Yes
-1.36787	5.77013	831.852	2.15539e-25	2.32534e-24	23.6335	ENSG00000198909	MAP3K3	Yes
-1.36728	4.77494	373.516	7.55682e-20	3.96478e-19	18.4018	ENSG00000196268	ZNF493	Yes
-1.36719	0.910242	31.4157	2.85918e-06	4.6394e-06	5.33354	ENSG00000099866	MADCAM1	Yes
-1.36694	0.0864625	15.375	0.000408453	0.000566205	3.24703	ENSG00000278925	AC005753.1	Yes
-1.36612	3.16244	135.249	2.3049e-13	6.447e-13	12.1906	ENSG00000268049	AC012313.2	Yes
-1.36554	5.93905	845.803	1.6444e-25	1.7959e-24	23.7457	ENSG00000129657	SEC14L1	Yes
-1.365	7.68576	2132.29	3.92868e-32	1.31187e-30	29.8821	ENSG00000120889	TNFRSF10B	Yes
-1.36372	0.872265	25.197	1.64152e-05	2.52177e-05	4.59829	ENSG00000261338	AC021016.1	Yes
-1.36324	3.75639	208.757	4.97816e-16	1.75689e-15	14.7553	ENSG00000132535	DLG4	Yes
-1.3631	-0.186552	12.7411	0.00109598	0.00147335	2.83169	ENSG00000285872	AC007240.3	Yes
-1.36292	2.37451	78.2867	2.55194e-10	5.62939e-10	9.24954	ENSG00000117600	PLPPR4	Yes
-1.36188	3.55858	172.261	7.94672e-15	2.52079e-14	13.5985	ENSG00000247498	GPRC5D-AS1	Yes
-1.36153	1.88183	51.7222	2.63912e-08	5.00373e-08	7.30071	ENSG00000173013	CCDC96	Yes
-1.36137	10.57	4162.24	5.46745e-37	5.01053e-35	34.3001	ENSG00000100345	MYH9	Yes
-1.36126	2.82302	112.445	2.71986e-12	6.94816e-12	11.1581	ENSG00000281501	SEPSECS-AS1	Yes
-1.36106	1.06972	31.3896	2.8792e-06	4.67096e-06	5.33059	ENSG00000101746	NOL4	Yes
-1.36091	0.974274	26.3021	1.1866e-05	1.8474e-05	4.73344	ENSG00000269439	AC010618.3	Yes
-1.36019	1.45079	41.6717	2.27652e-07	4.0197e-07	6.39581	ENSG00000287978	AC245407.2	Yes
-1.36003	2.03129	66.9687	1.5787e-09	3.27135e-09	8.48527	ENSG00000261474	AC026471.4	Yes
-1.35987	2.15499	53.0011	2.0445e-08	3.90386e-08	7.40851	ENSG00000128683	GAD1	Yes
-1.35976	4.86331	448.515	4.3113e-21	2.6082e-20	19.5837	ENSG00000179403	VWA1	Yes
-1.35956	6.20189	759.617	9.41995e-25	9.25297e-24	23.0337	ENSG00000131069	ACSS2	Yes
-1.35946	0.411657	19.8567	8.69295e-05	0.00012695	3.89637	ENSG00000184254	ALDH1A3	Yes
-1.35788	1.15908	28.0297	7.23514e-06	1.14135e-05	4.94258	ENSG00000272374	Z97832.2	Yes
-1.35757	5.04658	527.21	3.33233e-22	2.32357e-21	20.6338	ENSG00000197321	SVIL	Yes
-1.35751	1.73068	40.3304	3.10329e-07	5.42726e-07	6.26542	ENSG00000226450	CYP2D8P	Yes
-1.35746	5.84745	866.034	1.11909e-25	1.25777e-24	23.9004	ENSG00000121413	ZSCAN18	Yes
-1.3565	5.38915	623.523	2.27802e-23	1.84263e-22	21.7346	ENSG00000176018	LYSMD3	Yes
-1.35647	6.61558	1251.88	2.67013e-28	4.46243e-27	26.3504	ENSG00000144566	RAB5A	Yes
-1.35627	2.30488	60.4063	5.00989e-09	1.00084e-08	7.99964	ENSG00000184408	KCND2	Yes
-1.35614	6.79971	1356.77	7.084e-29	1.30413e-27	26.8847	ENSG00000114120	SLC25A36	Yes
-1.35523	5.21858	596.594	4.62558e-23	3.59674e-22	21.4441	ENSG00000160570	DEDD2	Yes
-1.35318	1.92878	46.0632	8.57921e-08	1.56488e-07	6.80552	ENSG00000155428	TRIM74	Yes
-1.35129	4.11325	236.185	8.07581e-17	3.0823e-16	15.5111	ENSG00000256223	ZNF10	Yes
-1.35096	-0.0527425	12.5062	0.00120071	0.00160805	2.7937	ENSG00000232645	LINC01431	Yes
-1.35052	6.83551	1285.08	1.73449e-28	2.99478e-27	26.5236	ENSG00000124151	NCOA3	Yes
-1.35	7.73652	1594.81	4.89013e-30	1.11425e-28	27.953	ENSG00000130827	PLXNA3	Yes
-1.34876	3.79864	197.66	1.10271e-15	3.78048e-15	14.4225	ENSG00000172006	ZNF554	Yes
-1.34865	1.34388	38.2913	5.027e-07	8.65009e-07	6.06298	ENSG00000211695	TRGV9	Yes
-1.34835	6.76714	1310.7	1.25261e-28	2.20754e-27	26.6561	ENSG00000187239	FNBP1	Yes
-1.34835	2.03995	58.434	7.20373e-09	1.42258e-08	7.84692	ENSG00000169894	MUC3A	Yes
-1.34807	0.301728	18.2911	0.000146716	0.000210501	3.67675	ENSG00000260190	AL807752.5	Yes
-1.34799	0.135357	15.7854	0.000352189	0.00049033	3.30951	ENSG00000227811	INKA2-AS1	Yes
-1.34785	0.965479	23.3491	2.86664e-05	4.33165e-05	4.36335	ENSG00000232160	RAP2C-AS1	Yes
-1.34754	6.13231	964.406	1.9334e-26	2.4101e-25	24.618	ENSG00000170113	NIPA1	Yes
-1.34753	4.97673	475.209	1.73095e-21	1.09774e-20	19.9595	ENSG00000144645	OSBPL10	Yes
-1.34496	4.87521	403.205	2.29372e-20	1.27584e-19	18.8942	ENSG00000139190	VAMP1	Yes
-1.34469	1.4636	42.513	1.87987e-07	3.33913e-07	6.47637	ENSG00000172159	FRMD3	Yes
-1.34448	3.82359	170.729	9.0217e-15	2.84555e-14	13.5458	ENSG00000116985	BMP8B	Yes
-1.34339	7.20153	1422.38	3.24744e-29	6.37223e-28	27.1957	ENSG00000162852	CNST	Yes
-1.34328	3.9439	200.777	8.78587e-16	3.03394e-15	14.518	ENSG00000073711	PPP2R3A	Yes
-1.34263	4.62634	386.42	4.45431e-20	2.40044e-19	18.6197	ENSG00000185909	KLHDC8B	Yes
-1.34113	-0.127616	11.7708	0.00160353	0.00212872	2.67188	ENSG00000183281	PLGLB1	Yes
-1.34054	1.43785	35.4611	1.00583e-06	1.68995e-06	5.77213	ENSG00000164176	EDIL3	Yes
-1.34036	4.70589	409.31	1.8132e-20	1.02274e-19	18.9902	ENSG00000112796	ENPP5	Yes
-1.34019	7.06132	1480.08	1.68286e-29	3.49545e-28	27.4565	ENSG00000160310	PRMT2	Yes
-1.34011	6.62625	1149.43	1.0882e-27	1.6487e-26	25.7829	ENSG00000075223	SEMA3C	Yes
-1.3401	0.0697775	15.8703	0.000341611	0.000475961	3.32243	ENSG00000112782	CLIC5	Yes
-1.33918	2.96492	116.993	1.61407e-12	4.21168e-12	11.3755	ENSG00000064012	CASP8	Yes
-1.33701	2.36771	75.5253	3.91027e-10	8.50983e-10	9.07008	ENSG00000105339	DENND3	Yes
-1.33633	7.65313	1835.09	4.76826e-31	1.29951e-29	28.8862	ENSG00000068878	PSME4	Yes
-1.33607	5.3061	574.648	8.42841e-23	6.32093e-22	21.1992	ENSG00000079950	STX7	Yes
-1.33539	1.30879	33.4038	1.69701e-06	2.79993e-06	5.55285	ENSG00000115556	PLCD4	Yes
-1.33454	9.20346	3109.13	7.24743e-35	4.24473e-33	32.3722	ENSG00000143384	MCL1	Yes
-1.3345	4.90449	433.235	7.43836e-21	4.37463e-20	19.3591	ENSG00000169826	CSGALNACT2	Yes
-1.33398	1.99649	55.3861	1.28301e-08	2.48309e-08	7.60501	ENSG00000165449	SLC16A9	Yes
-1.33356	0.620796	19.4982	9.78478e-05	0.00014226	3.84692	ENSG00000196872	KIAA1211L	Yes
-1.33179	5.9052	794.956	4.50511e-25	4.66712e-24	23.331	ENSG00000164327	RICTOR	Yes
-1.33157	3.41595	164.84	1.48241e-14	4.5949e-14	13.3377	ENSG00000124171	PARD6B	Yes
-1.3314	1.01849	31.9759	2.46419e-06	4.01762e-06	5.39603	ENSG00000242021	AC112493.1	Yes
-1.33087	2.42452	79.6242	2.08337e-10	4.62389e-10	9.33499	ENSG00000272419	LINC01145	Yes
-1.33038	0.919497	25.3955	1.54779e-05	2.38392e-05	4.62271	ENSG00000286451	AL499602.1	Yes
-1.32995	3.30292	136.506	2.03192e-13	5.7093e-13	12.2434	ENSG00000188766	SPRED3	Yes
-1.32788	5.41243	608.035	3.41111e-23	2.69384e-22	21.5696	ENSG00000133818	RRAS2	Yes
-1.32778	5.16737	541.076	2.20379e-22	1.56947e-21	20.8042	ENSG00000103888	CEMIP	Yes
-1.32695	2.00955	50.1567	3.62677e-08	6.80437e-08	7.16721	ENSG00000178075	GRAMD1C	Yes
-1.32661	1.16698	33.6811	1.57995e-06	2.61221e-06	5.58299	ENSG00000136352	NKX2-1	Yes
-1.32587	0.437936	17.5767	0.000187397	0.000266802	3.57381	ENSG00000273137	AL022328.2	Yes
-1.32572	7.17223	1632.96	3.30527e-30	7.79755e-29	28.108	ENSG00000011454	RABGAP1	Yes
-1.32512	5.00898	445.559	4.78451e-21	2.87575e-20	19.5412	ENSG00000163521	GLB1L	Yes
-1.32471	5.95651	827.368	2.35344e-25	2.52268e-24	23.5981	ENSG00000114626	ABTB1	Yes
-1.32407	0.119229	15.1791	0.000438627	0.000606772	3.21697	ENSG00000243244	STON1	Yes
-1.32282	6.03488	907.17	5.25179e-26	6.18607e-25	24.2086	ENSG00000132294	EFR3A	Yes
-1.32246	5.96112	735.028	1.60504e-24	1.53149e-23	22.8149	ENSG00000204389	HSPA1A	Yes
-1.32201	0.526164	19.9996	8.29432e-05	0.000121299	3.91614	ENSG00000101638	ST8SIA5	Yes
-1.32162	-0.0710991	12.698	0.00111447	0.00149688	2.82481	ENSG00000279742	AP000974.1	Yes
-1.32156	3.89405	209.903	4.59505e-16	1.62789e-15	14.7884	ENSG00000242622	AC092910.3	Yes
-1.32106	0.843177	23.243	2.96164e-05	4.47074e-05	4.34962	ENSG00000267281	ATF7-NPFF	Yes
-1.32056	0.947223	27.9375	7.42586e-06	1.17044e-05	4.93165	ENSG00000227536	SOCS5P4	Yes
-1.31981	3.32758	149.296	5.92618e-14	1.74234e-13	12.7589	ENSG00000260942	CAPN10-DT	Yes
-1.31913	5.77179	763.432	8.68521e-25	8.57948e-24	23.0665	ENSG00000151422	FER	Yes
-1.3191	2.99833	113.208	2.489e-12	6.38776e-12	11.1947	ENSG00000006071	ABCC8	Yes
-1.31844	3.40601	156.65	3.03319e-14	9.14839e-14	13.0387	ENSG00000124224	PPP4R1L	Yes
-1.31807	2.83787	105.383	6.3248e-12	1.56771e-11	10.8047	ENSG00000251192	ZNF674	Yes
-1.31782	0.730906	24.6578	1.92769e-05	2.94864e-05	4.53038	ENSG00000178386	ZNF223	Yes
-1.31666	4.29683	289.772	3.74199e-18	1.63042e-17	16.7877	ENSG00000142197	DOP1B	Yes
-1.31569	4.1422	268.108	1.21233e-17	4.99764e-17	16.3012	ENSG00000197885	NKIRAS1	Yes
-1.31291	0.0529286	13.3927	0.000853385	0.00115683	2.93673	ENSG00000176971	FIBIN	Yes
-1.31221	1.57411	42.9853	1.68994e-07	3.01073e-07	6.52133	ENSG00000133135	RNF128	Yes
-1.3111	1.34368	9.23089	0.00456484	0.00585353	2.23258	ENSG00000269405	NXF2	Yes
-1.31101	1.91482	55.9227	1.15736e-08	2.24931e-08	7.64795	ENSG00000249602	AL589765.4	Yes
-1.31046	6.39576	1010.15	9.05723e-27	1.19137e-25	24.924	ENSG00000197265	GTF2E2	Yes
-1.30953	7.63957	1961.37	1.57765e-31	4.68213e-30	29.3296	ENSG00000197324	LRP10	Yes
-1.30936	4.90557	416.344	1.38847e-20	7.93639e-20	19.1004	ENSG00000179454	KLHL28	Yes
-1.3088	3.3064	144.797	9.04889e-14	2.61798e-13	12.582	ENSG00000119878	CRIPT	Yes
-1.30811	3.14287	121.971	9.2807e-13	2.47391e-12	11.6066	ENSG00000180233	ZNRF2	Yes
-1.30795	0.16711	15.4207	0.00040175	0.000557331	3.25389	ENSG00000100593	ISM2	Yes
-1.30637	0.167096	12.6142	0.0011513	0.00154435	2.81125	ENSG00000269318	AC007292.2	Yes
-1.30559	3.56757	171.24	8.64646e-15	2.73185e-14	13.5635	ENSG00000099954	CECR2	Yes
-1.30516	2.74648	89.4276	5.05224e-11	1.16939e-10	9.93204	ENSG00000126091	ST3GAL3	Yes
-1.3044	5.2944	526.961	3.35748e-22	2.33916e-21	20.6309	ENSG00000168246	UBTD2	Yes
-1.30367	5.13386	478.043	1.57558e-21	1.00532e-20	19.9977	ENSG00000140382	HMG20A	Yes
-1.30352	6.03916	756.573	1.00531e-24	9.82863e-24	23.0075	ENSG00000134278	SPIRE1	Yes
-1.30288	2.30512	66.4369	1.72855e-09	3.57343e-09	8.44692	ENSG00000235123	DSCAM-AS1	Yes
-1.30281	0.900825	24.6034	1.95937e-05	2.99517e-05	4.52358	ENSG00000245322	H2AZ1-DT	Yes
-1.30249	-0.0166471	13.7024	0.000758771	0.00103252	2.9861	ENSG00000239467	AC007405.4	Yes
-1.30235	4.35557	272.156	9.67164e-18	4.03586e-17	16.3941	ENSG00000164951	PDP1	Yes
-1.30202	7.99111	2038.96	8.27487e-32	2.58458e-30	29.5876	ENSG00000196821	ILRUN	Yes
-1.30199	0.513827	20.9203	6.15015e-05	9.06731e-05	4.04252	ENSG00000173567	ADGRF3	Yes
-1.30192	2.21314	66.3761	1.74661e-09	3.60854e-09	8.44267	ENSG00000187800	PEAR1	Yes
-1.30189	0.513889	18.3259	0.000144995	0.000208104	3.68172	ENSG00000169962	TAS1R3	Yes
-1.30135	6.59828	1195.92	5.66912e-28	8.9203e-27	26.0496	ENSG00000198399	ITSN2	Yes
-1.30067	4.36165	286.33	4.48619e-18	1.93697e-17	16.7129	ENSG00000205269	TMEM170B	Yes
-1.2996	5.44387	624.121	2.24321e-23	1.81624e-22	21.7408	ENSG00000175104	TRAF6	Yes
-1.29952	7.09385	1561.95	6.90369e-30	1.5312e-28	27.815	ENSG00000112511	PHF1	Yes
-1.29897	5.64816	686.898	4.79482e-24	4.26522e-23	22.3701	ENSG00000065308	TRAM2	Yes
-1.29826	6.91389	1400.06	4.21731e-29	8.02973e-28	27.0953	ENSG00000163904	SENP2	Yes
-1.29777	3.82491	195.29	1.31335e-15	4.47048e-15	14.3496	ENSG00000182534	MXRA7	Yes
-1.29769	5.93697	623.429	2.28355e-23	1.84621e-22	21.7337	ENSG00000261716	H2BC20P	Yes
-1.29713	6.99264	1110.33	1.92145e-27	2.80875e-26	25.5515	ENSG00000213918	DNASE1	Yes
-1.2964	1.72553	49.3794	4.2566e-08	7.94136e-08	7.1001	ENSG00000250303	LINC02762	Yes
-1.29614	-0.227175	11.404	0.00185652	0.00245324	2.61026	ENSG00000226608	FTLP3	Yes
-1.29603	4.56607	312.991	1.15532e-18	5.32455e-18	17.2737	ENSG00000272398	CD24	Yes
-1.29579	4.60831	338.562	3.45816e-19	1.68061e-18	17.7745	ENSG00000270344	POC1B-AS1	Yes
-1.29567	7.01133	1230.24	3.55836e-28	5.85305e-27	26.2326	ENSG00000135269	TES	Yes
-1.29504	2.41136	75.8831	3.69764e-10	8.05867e-10	9.09374	ENSG00000281131	SCHLAP1	Yes
-1.29451	6.31646	966.442	1.86787e-26	2.33715e-25	24.6313	ENSG00000151694	ADAM17	Yes
-1.29433	0.928848	28.2313	6.83569e-06	1.08017e-05	4.96651	ENSG00000287091	AC009961.3	Yes
-1.29345	6.14014	735.944	1.57302e-24	1.50266e-23	22.8231	ENSG00000120063	GNA13	Yes
-1.29339	2.17841	57.8805	7.9881e-09	1.57245e-08	7.80342	ENSG00000172780	RAB43	Yes
-1.29287	4.32798	265.011	1.44408e-17	5.89759e-17	16.2293	ENSG00000167037	SGSM1	Yes
-1.29171	6.08583	780.532	6.06425e-25	6.14867e-24	23.2112	ENSG00000062725	APPBP2	Yes
-1.29095	2.16289	67.6087	1.41639e-09	2.95152e-09	8.52995	ENSG00000280138	AC027290.3	Yes
-1.29092	6.5102	857.587	1.31276e-25	1.45873e-24	23.836	ENSG00000225138	SLC9A3-AS1	Yes
-1.29059	-0.089712	11.4776	0.00180251	0.00238471	2.62256	ENSG00000142178	SIK1	Yes
-1.29008	-0.0896706	11.8853	0.00153237	0.00203701	2.69101	ENSG00000234838	PPIAP78	Yes
-1.28987	3.17257	102.096	9.50736e-12	2.32785e-11	10.633	ENSG00000206561	COLQ	Yes
-1.28981	4.72792	388.428	4.10868e-20	2.22568e-19	18.6525	ENSG00000179178	TMEM125	Yes
-1.28961	5.97996	763.063	8.75358e-25	8.634e-24	23.0638	ENSG00000140450	ARRDC4	Yes
-1.28858	1.62071	42.4121	1.92331e-07	3.41411e-07	6.46672	ENSG00000118997	DNAH7	Yes
-1.28825	0.891431	24.4325	2.06259e-05	3.14835e-05	4.50192	ENSG00000130783	CCDC62	Yes
-1.28735	6.88748	1336.12	9.12358e-29	1.64867e-27	26.7829	ENSG00000066027	PPP2R5A	Yes
-1.28701	7.08912	1520.78	1.07422e-29	2.2941e-28	27.6394	ENSG00000116786	PLEKHM2	Yes
-1.28523	5.19939	526.03	3.45326e-22	2.40087e-21	20.6196	ENSG00000107771	CCSER2	Yes
-1.28478	0.70962	16.7178	0.000252791	0.000356016	3.44853	ENSG00000260578	AC110597.1	Yes
-1.2816	7.78388	2031.66	8.78403e-32	2.72321e-30	29.5649	ENSG00000052841	TTC17	Yes
-1.2815	3.49599	153.839	3.9059e-14	1.16625e-13	12.9332	ENSG00000003096	KLHL13	Yes
-1.28143	2.73064	76.4901	3.36445e-10	7.35076e-10	9.13367	ENSG00000196542	SPTSSB	Yes
-1.28137	5.00717	378.804	6.07296e-20	3.22377e-19	18.4916	ENSG00000109083	IFT20	Yes
-1.28115	2.75686	97.6301	1.68142e-11	4.03285e-11	10.3944	ENSG00000235859	AC006978.1	Yes
-1.28077	5.71335	589.256	5.63974e-23	4.32484e-22	21.364	ENSG00000173960	UBXN2A	Yes
-1.28053	1.92869	51.2893	2.8799e-08	5.44788e-08	7.26377	ENSG00000237298	TTN-AS1	Yes
-1.28007	6.64872	1064.73	3.82375e-27	5.32801e-26	25.2734	ENSG00000204217	BMPR2	Yes
-1.2795	7.15108	1439.06	2.67822e-29	5.33691e-28	27.2727	ENSG00000122884	P4HA1	Yes
-1.27918	8.02975	1712.03	1.50909e-30	3.70693e-29	28.431	ENSG00000160285	LSS	Yes
-1.27806	-0.166678	9.49881	0.0040727	0.00523938	2.28072	ENSG00000227456	LINC00310	Yes
-1.27775	5.11869	512.411	5.24063e-22	3.56478e-21	20.448	ENSG00000102409	BEX4	Yes
-1.2777	8.76406	2597.42	1.46355e-33	6.42382e-32	31.1922	ENSG00000154305	MIA3	Yes
-1.27758	2.18246	61.2824	4.27405e-09	8.5805e-09	8.06649	ENSG00000139508	SLC46A3	Yes
-1.27742	5.56702	648.325	1.2168e-23	1.01985e-22	21.9915	ENSG00000115520	COQ10B	Yes
-1.27712	-0.166626	10.9359	0.00224286	0.00294696	2.53063	ENSG00000288253	AC010332.3	Yes
-1.27699	5.10783	338.071	3.53637e-19	1.71612e-18	17.7655	ENSG00000142235	LMTK3	Yes
-1.27689	5.17992	475.44	1.71774e-21	1.09019e-20	19.9625	ENSG00000071246	VASH1	Yes
-1.27668	5.51194	619.752	2.5111e-23	2.02136e-22	21.6944	ENSG00000020577	SAMD4A	Yes
-1.27665	7.67411	1826.12	5.17242e-31	1.39064e-29	28.8568	ENSG00000198380	GFPT1	Yes
-1.27663	0.813363	22.767	3.43094e-05	5.15166e-05	4.28805	ENSG00000137098	SPAG8	Yes
-1.27541	0.450787	15.763	0.000355036	0.000494212	3.30609	ENSG00000133878	DUSP26	Yes
-1.27531	7.82631	1316.54	1.16407e-28	2.06548e-27	26.685	ENSG00000179832	MROH1	Yes
-1.27311	5.19399	469.614	2.08742e-21	1.31085e-20	19.8824	ENSG00000105204	DYRK1B	Yes
-1.27295	5.27965	548.404	1.77831e-22	1.28012e-21	20.8927	ENSG00000084764	MAPRE3	Yes
-1.27226	1.74664	46.3164	8.12367e-08	1.48374e-07	6.82864	ENSG00000184923	NUTM2A	Yes
-1.27219	1.52601	41.0008	2.65616e-07	4.66583e-07	6.33107	ENSG00000279748	AC008764.9	Yes
-1.27201	0.0864452	13.6973	0.000760229	0.00103433	2.98534	ENSG00000184368	MAP7D2	Yes
-1.27155	7.24259	1587.23	5.29205e-30	1.2009e-28	27.9205	ENSG00000167671	UBXN6	Yes
-1.27141	3.54372	158.328	2.6129e-14	7.92374e-14	13.1011	ENSG00000213398	LCAT	Yes
-1.27023	2.26893	63.7634	2.74761e-09	5.59143e-09	8.25248	ENSG00000149646	CNBD2	Yes
-1.26978	7.05528	1299.2	1.44848e-28	2.52446e-27	26.5978	ENSG00000167508	MVD	Yes
-1.2693	6.47102	1093.59	2.46575e-27	3.52712e-26	25.4526	ENSG00000130147	SH3BP4	Yes
-1.26887	6.41112	887.054	7.5707e-26	8.72645e-25	24.0592	ENSG00000198060	MARCHF5	Yes
-1.26849	0.198106	12.4672	0.0012191	0.0016315	2.78741	ENSG00000204382	XAGE1B	Yes
-1.26781	6.39538	1007.35	9.47835e-27	1.23992e-25	24.9066	ENSG00000112773	TENT5A	Yes
-1.26761	1.76237	43.3176	1.56856e-07	2.80258e-07	6.55244	ENSG00000274386	TMEM269	Yes
-1.26686	2.39142	75.1415	4.15282e-10	9.01768e-10	9.04491	ENSG00000279048	AC080080.1	Yes
-1.2656	0.398404	18.1508	0.000153896	0.000220499	3.65659	ENSG00000227388	AL133410.1	Yes
-1.26485	2.62031	76.9627	3.12716e-10	6.85566e-10	9.16395	ENSG00000102796	DHRS12	Yes
-1.26446	1.03577	29.3696	4.9792e-06	7.94707e-06	5.09979	ENSG00000219507	FTH1P8	Yes
-1.26339	3.8569	153.362	4.07889e-14	1.21616e-13	12.915	ENSG00000127528	KLF2	Yes
-1.26323	6.16141	845.941	1.64005e-25	1.79255e-24	23.7465	ENSG00000048392	RRM2B	Yes
-1.26199	6.38659	943.111	2.78486e-26	3.40533e-25	24.4678	ENSG00000141098	GFOD2	Yes
-1.26197	-0.247925	10.0712	0.00320177	0.0041526	2.38168	ENSG00000259755	AC090907.2	Yes
-1.26088	0.730937	23.9789	2.36547e-05	3.59651e-05	4.44412	ENSG00000229656	ITGB1-DT	Yes
-1.26027	2.92607	91.9555	3.5717e-11	8.35167e-11	10.0782	ENSG00000147251	DOCK11	Yes
-1.2602	-0.247941	7.68098	0.00900527	0.0112694	1.9481	ENSG00000255621	AC023790.2	Yes
-1.25991	-0.10856	10.5961	0.00257691	0.00336809	2.47262	ENSG00000274667	AC090517.2	Yes
-1.25887	0.803365	21.8675	4.54691e-05	6.77063e-05	4.16937	ENSG00000143199	ADCY10	Yes
-1.2577	3.77452	194.936	1.34839e-15	4.58696e-15	14.3385	ENSG00000135919	SERPINE2	Yes
-1.25751	3.29581	124.942	6.7272e-13	1.81148e-12	11.742	ENSG00000153721	CNKSR3	Yes
-1.25667	4.43666	304.9	1.72413e-18	7.77839e-18	17.1091	ENSG00000256087	ZNF432	Yes
-1.25636	1.80822	47.6877	6.06372e-08	1.11803e-07	6.95155	ENSG00000109072	VTN	Yes
-1.25579	3.03316	100.346	1.18604e-11	2.88283e-11	10.5402	ENSG00000075891	PAX2	Yes
-1.25549	0.243414	14.7486	0.000513585	0.00070689	3.15065	ENSG00000225793	AL080250.1	Yes
-1.25511	3.79501	192.079	1.66927e-15	5.62005e-15	14.2503	ENSG00000134013	LOXL2	Yes
-1.25502	4.77702	379.059	6.00978e-20	3.19227e-19	18.4959	ENSG00000170175	CHRNB1	Yes
-1.25467	0.437836	15.6222	0.000373509	0.000519319	3.28457	ENSG00000100302	RASD2	Yes
-1.25417	1.37813	36.1348	8.50493e-07	1.43824e-06	5.84217	ENSG00000115226	FNDC4	Yes
-1.25411	3.55688	116.711	1.66633e-12	4.34328e-12	11.3622	ENSG00000128512	DOCK4	Yes
-1.25406	5.61395	615.864	2.77808e-23	2.21595e-22	21.6544	ENSG00000109323	MANBA	Yes
-1.25268	7.13962	1489.61	1.51336e-29	3.16705e-28	27.4993	ENSG00000104695	PPP2CB	Yes
-1.2524	4.09673	223.728	1.80071e-16	6.65353e-16	15.1769	ENSG00000148841	ITPRIP	Yes
-1.25164	6.78712	1127.72	1.48853e-27	2.20686e-26	25.6562	ENSG00000088538	DOCK3	Yes
-1.25143	4.35653	287.938	4.1207e-18	1.7861e-17	16.7481	ENSG00000107902	LHPP	Yes
-1.24955	6.35143	907.726	5.1996e-26	6.13759e-25	24.212	ENSG00000168280	KIF5C	Yes
-1.24916	7.19625	1226.35	3.74866e-28	6.12979e-27	26.2126	ENSG00000159720	ATP6V0D1	Yes
-1.2491	4.26159	260.57	1.86172e-17	7.53497e-17	16.1229	ENSG00000123595	RAB9A	Yes
-1.24882	4.74772	372.729	7.80878e-20	4.08797e-19	18.3885	ENSG00000145819	ARHGAP26	Yes
-1.24844	1.65451	38.1511	5.19917e-07	8.93437e-07	6.04894	ENSG00000165626	BEND7	Yes
-1.24777	7.2227	1455.52	2.21927e-29	4.49759e-28	27.347	ENSG00000095564	BTAF1	Yes
-1.24773	1.87211	50.8712	3.13459e-08	5.9149e-08	7.22805	ENSG00000261360	AC010491.1	Yes
-1.24761	2.0611	52.6317	2.20008e-08	4.19037e-08	7.37775	ENSG00000142046	TMEM91	Yes
-1.24695	2.59732	78.3212	2.53856e-10	5.60061e-10	9.25176	ENSG00000257261	AC008014.1	Yes
-1.24648	5.05267	317.635	9.22008e-19	4.28242e-18	17.3683	ENSG00000070371	CLTCL1	Yes
-1.24646	6.64757	1120.92	1.64418e-27	2.42899e-26	25.6146	ENSG00000140299	BNIP2	Yes
-1.24635	2.73317	87.1868	6.9124e-11	1.58564e-10	9.7998	ENSG00000100478	AP4S1	Yes
-1.24564	4.81477	360.807	1.29326e-19	6.58435e-19	18.1815	ENSG00000153936	HS2ST1	Yes
-1.24553	7.2467	1504.48	1.28395e-29	2.70733e-28	27.5675	ENSG00000125827	TMX4	Yes
-1.24543	0.0698072	12.3073	0.0012977	0.00173418	2.76091	ENSG00000261168	AL592424.1	Yes
[truncated: 5,069 more rows]
