# Supplementary material for: Stat5 induces androgen receptor (AR) gene transcription in prostate cancer and offers a druggable pathway to target AR signaling
Source: Sci Adv. 2024 Feb 28;10(9):eadi2742. doi: 10.1126/sciadv.adi2742 (PMC10901378; doi:10.1126/sciadv.adi2742)
Supplement: Supplementary file 2 — Data files S1 to S8 [file sciadv.adi2742_data_files_s1_to_s8.zip › adi2742_Data_File_S1 to S8/Supplementary Data 4.xlsx]

## Sheet: Sheet1
logFC	logCPM	F	PValue	FDR	neglog10FDR	GeneID	GeneName	Signif
8.55765	2.6306	661.154	8.87589e-24	7.58407e-23	22.1201	ENSG00000132437	DDC	Yes
8.38971	0.709976	180.593	1.15972e-14	3.62838e-14	13.4403	ENSG00000156096	UGT2B4	Yes
8.29193	0.621137	171.504	2.33374e-14	7.10689e-14	13.1483	ENSG00000238062	SPATA3-AS1	Yes
8.10103	2.18744	511.049	5.46704e-22	3.71274e-21	20.4303	ENSG00000017427	IGF1	Yes
7.9978	0.357988	133.594	6.34428e-13	1.71251e-12	11.7664	ENSG00000233215	LINC01687	Yes
7.96796	0.330305	137.807	4.24063e-13	1.16007e-12	11.9355	ENSG00000255441	AC008750.2	Yes
7.61088	0.0187694	108.055	9.32993e-12	2.28609e-11	10.6409	ENSG00000287566	AL732437.3	Yes
7.61075	0.0187634	103.991	1.49736e-11	3.60798e-11	10.4427	ENSG00000212747	RTL8B	Yes
7.43915	-0.127478	94.5499	4.76163e-11	1.10443e-10	9.95686	ENSG00000117148	ACTL8	Yes
7.424	4.24378	1997.02	1.16935e-31	3.53325e-30	29.4518	ENSG00000148584	A1CF	Yes
7.34306	4.16332	1990.28	1.23692e-31	3.72394e-30	29.429	ENSG00000140451	PIF1	Yes
7.21817	-0.31192	79.0674	3.89339e-10	8.4742e-10	9.0719	ENSG00000162728	KCNJ9	Yes
7.19438	4.62991	2596.17	1.4754e-33	6.44192e-32	31.191	ENSG00000111331	OAS3	Yes
7.12618	6.6098	9380.19	6.36538e-43	4.08339e-40	39.389	ENSG00000135451	TROAP	Yes
7.04962	-0.44943	71.7289	1.1726e-09	2.45794e-09	8.60943	ENSG00000259845	HERC2P10	Yes
6.9891	-0.498326	68.361	1.99793e-09	4.10843e-09	8.38632	ENSG00000287022	AC079841.2	Yes
6.94327	1.83398	366.45	1.01663e-19	5.24316e-19	18.2804	ENSG00000148702	HABP2	Yes
6.92583	-0.548941	63.1285	4.74637e-09	9.49103e-09	8.02269	ENSG00000254760	AC008750.1	Yes
6.90277	4.12717	1918.45	2.27925e-31	6.53189e-30	29.185	ENSG00000129173	E2F8	Yes
6.85929	-0.601413	59.5831	8.77398e-09	1.72065e-08	7.76431	ENSG00000186458	DEFB132	Yes
6.82029	0.974838	203.574	7.18398e-16	2.49784e-15	14.6024	ENSG00000146039	SLC17A4	Yes
6.73639	4.0739	1702.52	1.65515e-30	4.04783e-29	28.3928	ENSG00000164362	TERT	Yes
6.60199	2.65248	296.815	2.59718e-18	1.15362e-17	16.9379	ENSG00000188536	HBA2	Yes
6.53922	3.76988	1370.95	5.96684e-29	1.11197e-27	26.9539	ENSG00000179044	EXOC3L1	Yes
6.4531	6.50027	7370.92	3.6879e-41	1.43048e-38	37.8445	ENSG00000089685	BIRC5	Yes
6.44006	1.35825	268.549	1.18268e-17	4.88264e-17	16.3113	ENSG00000255353	AP003057.1	Yes
6.41894	0.60962	158.35	2.60776e-14	7.90959e-14	13.1018	ENSG00000112818	MEP1A	Yes
6.28225	6.1918	7089.02	7.10888e-41	2.57759e-38	37.5888	ENSG00000186185	KIF18B	Yes
6.26716	6.60075	8310.38	4.89379e-42	2.55074e-39	38.5933	ENSG00000117399	CDC20	Yes
6.22902	4.8	2471.66	3.35074e-33	1.35978e-31	30.8665	ENSG00000129195	PIMREG	Yes
6.19433	7.84298	13698.9	1.07459e-45	3.58461e-42	41.4456	ENSG00000196167	COLCA1	Yes
6.18254	0.398698	132.155	3.1567e-13	8.72277e-13	12.0593	ENSG00000146678	IGFBP1	Yes
6.18085	5.81103	4841.81	4.31951e-38	5.67284e-36	35.2462	ENSG00000175063	UBE2C	Yes
6.16231	5.60415	4758.18	5.78769e-38	7.098e-36	35.1489	ENSG00000112984	KIF20A	Yes
6.15126	2.65596	677.31	6.01507e-24	5.27473e-23	22.2778	ENSG00000215784	FAM72D	Yes
6.13136	4.15229	2010.55	1.04512e-31	3.18094e-30	29.4974	ENSG00000068489	PRR11	Yes
6.08653	5.69574	4973.71	2.75044e-38	3.76021e-36	35.4248	ENSG00000111665	CDCA3	Yes
6.0609	5.73644	4063.28	8.18606e-37	7.22409e-35	34.1412	ENSG00000178999	AURKB	Yes
6.02407	4.88746	2816.95	3.77432e-34	1.88479e-32	31.7247	ENSG00000126787	DLGAP5	Yes
6.00382	6.50715	8038.09	8.57574e-42	4.33439e-39	38.3631	ENSG00000135476	ESPL1	Yes
5.96717	8.23672	17421.1	1.86258e-47	3.10659e-43	42.5077	ENSG00000148773	MKI67	Yes
5.9426	5.22783	3475.38	1.12362e-35	7.87433e-34	33.1038	ENSG00000101447	FAM83D	Yes
5.92848	3.28536	1051.66	4.68244e-27	6.41729e-26	25.1926	ENSG00000121211	MND1	Yes
5.91765	0.167329	108.654	4.25614e-12	1.06685e-11	10.9719	ENSG00000134323	MYCN	Yes
5.90059	0.151615	85.6415	8.61017e-11	1.96107e-10	9.70751	ENSG00000132855	ANGPTL3	Yes
5.88237	6.04718	5863.68	1.73016e-39	3.71275e-37	36.4303	ENSG00000168078	PBK	Yes
5.86633	1.65539	334.341	4.19548e-19	2.02069e-18	17.6945	ENSG00000258867	LINC01146	Yes
5.81746	4.82787	3031.19	1.1082e-34	6.2026e-33	32.2074	ENSG00000138180	CEP55	Yes
5.80392	0.070004	89.9432	4.70447e-11	1.09147e-10	9.96199	ENSG00000197142	ACSL5	Yes
5.79318	7.73037	15371.6	1.53904e-46	1.28348e-42	41.8916	ENSG00000131747	TOP2A	Yes
5.77994	6.29815	7039	8.00849e-41	2.84199e-38	37.5464	ENSG00000156970	BUB1B	Yes
5.77389	5.29567	3539.88	8.25767e-36	6.0144e-34	33.2208	ENSG00000161888	SPC24	Yes
5.74271	0.0187391	87.1702	6.92864e-11	1.58915e-10	9.79884	ENSG00000269113	TRABD2B	Yes
5.74035	5.30916	3700.03	3.93452e-36	3.06654e-34	33.5134	ENSG00000123485	HJURP	Yes
5.73043	2.59005	656.61	9.91851e-24	8.41031e-23	22.0752	ENSG00000116014	KISS1R	Yes
5.72268	0.00127759	89.8854	4.74221e-11	1.10007e-10	9.95858	ENSG00000188095	MESP2	Yes
5.69756	0.677248	162.748	1.77478e-14	5.46254e-14	13.2626	ENSG00000079112	CDH17	Yes
5.67719	4.93952	3115.61	6.99944e-35	4.13985e-33	32.383	ENSG00000111247	RAD51AP1	Yes
5.67066	1.11971	183.302	3.27305e-15	1.07523e-14	13.9685	ENSG00000179673	RPRML	Yes
5.65171	1.45769	224.899	1.66713e-16	6.18187e-16	15.2089	ENSG00000262543	SMIM28	Yes
5.62448	6.01982	6084.25	9.29906e-40	2.15415e-37	36.6667	ENSG00000090889	KIF4A	Yes
5.61874	1.42537	286.841	4.36649e-18	1.88578e-17	16.7245	ENSG00000215397	SCRT2	Yes
5.61588	-0.0894588	82.6529	1.32769e-10	2.98846e-10	9.52455	ENSG00000231007	CDC20P1	Yes
5.61194	5.5495	4747.1	6.01858e-38	7.27007e-36	35.1385	ENSG00000143228	NUF2	Yes
5.59175	5.76105	4090.15	7.32937e-37	6.5724e-35	34.1823	ENSG00000072571	HMMR	Yes
5.57959	5.28449	4033.52	9.25999e-37	7.87997e-35	34.1035	ENSG00000080986	NDC80	Yes
5.57417	7.44019	11795.9	1.33824e-44	2.02913e-41	40.6927	ENSG00000111206	FOXM1	Yes
5.56207	6.31676	6201.23	6.75091e-40	1.73228e-37	36.7614	ENSG00000101057	MYBL2	Yes
5.55637	0.550753	124.815	6.81936e-13	1.836e-12	11.7361	ENSG00000169964	TMEM42	Yes
5.53706	5.57985	3837.41	2.13568e-36	1.71255e-34	33.7664	ENSG00000075218	GTSE1	Yes
5.52304	-0.166431	77.3145	2.96201e-10	6.5013e-10	9.187	ENSG00000090104	RGS1	Yes
5.52215	-0.166471	79.4996	2.12291e-10	4.70788e-10	9.32717	ENSG00000163331	DAPL1	Yes
5.52209	-0.166486	79.3221	2.1806e-10	4.83261e-10	9.31582	ENSG00000196616	ADH1B	Yes
5.51081	5.33833	4000.99	1.06069e-36	8.89005e-35	34.0511	ENSG00000163808	KIF15	Yes
5.48467	4.88737	2737.11	6.10194e-34	2.93297e-32	31.5327	ENSG00000085999	RAD54L	Yes
5.47082	1.80407	353.872	1.74664e-19	8.76419e-19	18.0573	ENSG00000137841	PLCB2	Yes
5.45979	0.929235	161.054	2.05617e-14	6.29378e-14	13.2011	ENSG00000138115	CYP2C8	Yes
5.44354	4.561	2285.73	1.23455e-32	4.49588e-31	30.3472	ENSG00000134222	PSRC1	Yes
5.43373	5.75204	4246.84	3.90109e-37	3.73944e-35	34.4272	ENSG00000109805	NCAPG	Yes
5.4309	0.901329	166.578	1.27835e-14	3.98608e-14	13.3995	ENSG00000144649	GASK1A	Yes
5.42531	4.47844	2101.35	5.01088e-32	1.63235e-30	29.7872	ENSG00000135100	HNF1A	Yes
5.3983	0.41197	116.252	1.75542e-12	4.56473e-12	11.3406	ENSG00000179066	AC020907.1	Yes
5.38106	3.5495	1108.94	1.96134e-27	2.85955e-26	25.5437	ENSG00000166803	PCLAF	Yes
5.36011	5.79982	5050.82	2.12415e-38	3.0542e-36	35.5151	ENSG00000142945	KIF2C	Yes
5.35524	1.89695	307.639	1.50402e-18	6.84438e-18	17.1647	ENSG00000241634	AC069499.2	Yes
5.34033	5.17198	3614.45	5.82367e-36	4.39516e-34	33.357	ENSG00000118193	KIF14	Yes
5.33971	3.5703	1220.24	4.07017e-28	6.60373e-27	26.1802	ENSG00000283526	PRRT1B	Yes
5.30964	0.793553	157.758	2.74819e-14	8.31587e-14	13.0801	ENSG00000241388	HNF1A-AS1	Yes
5.3068	1.1359	194.89	1.353e-15	4.60074e-15	14.3372	ENSG00000169562	GJB1	Yes
5.29055	5.71895	4553.77	1.2096e-37	1.35402e-35	34.8684	ENSG00000065328	MCM10	Yes
5.28874	0.31623	114.654	2.10661e-12	5.43903e-12	11.2645	ENSG00000286911	AC009533.4	Yes
5.27411	4.29856	1867.44	3.56658e-31	9.93106e-30	29.003	ENSG00000035499	DEPDC1B	Yes
5.27195	0.301984	115.749	1.85867e-12	4.82352e-12	11.3166	ENSG00000278192	AL118505.1	Yes
5.26702	7.76377	14722.9	3.18531e-46	1.38643e-42	41.8581	ENSG00000117724	CENPF	Yes
5.26302	4.02877	1634.14	3.26618e-30	7.71623e-29	28.1126	ENSG00000115107	STEAP3	Yes
5.26092	-0.379035	61.851	3.8585e-09	7.77151e-09	8.10949	ENSG00000232906	AC092685.1	Yes
5.25356	5.50575	4293.93	3.24224e-37	3.19984e-35	34.4949	ENSG00000140534	TICRR	Yes
5.24394	5.84349	5229.19	1.18572e-38	1.88349e-36	35.725	ENSG00000117650	NEK2	Yes
5.2172	0.709935	150.504	5.29907e-14	1.56541e-13	12.8054	ENSG00000267698	AC002116.2	Yes
5.20433	3.43976	1015.45	8.31409e-27	1.10056e-25	24.9584	ENSG00000129810	SGO1	Yes
5.17924	4.97642	2358.19	7.33791e-33	2.78157e-31	30.5557	ENSG00000169607	CKAP2L	Yes
5.16703	1.5206	220.914	2.1699e-16	7.94899e-16	15.0997	ENSG00000256663	AC112777.1	Yes
5.1334	2.71876	579.197	7.42949e-23	5.61216e-22	21.2509	ENSG00000246465	AC138904.1	Yes
5.12026	6.45282	5243.71	1.13174e-38	1.81503e-36	35.7411	ENSG00000066279	ASPM	Yes
5.11247	7.28009	10612.1	7.95809e-44	8.09602e-41	40.0917	ENSG00000183856	IQGAP3	Yes
5.09551	0.151509	96.9415	1.83912e-11	4.39655e-11	10.3569	ENSG00000196593	ANKRD20A19P	Yes
5.09549	5.94072	5090.68	1.86142e-38	2.74749e-36	35.5611	ENSG00000100867	DHRS2	Yes
5.09091	5.92603	5194.73	1.32501e-38	2.06541e-36	35.685	ENSG00000276043	UHRF1	Yes
5.08909	1.82413	313.749	1.11335e-18	5.13965e-18	17.2891	ENSG00000214313	AZGP1P1	Yes
5.08564	3.63995	860.836	1.23437e-25	1.37897e-24	23.8604	ENSG00000256673	AC141557.1	Yes
5.07771	-0.52346	51.1482	2.96329e-08	5.60053e-08	7.25177	ENSG00000162951	LRRTM1	Yes
5.05991	2.73735	554.724	1.48117e-22	1.07769e-21	20.9675	ENSG00000186603	HPDL	Yes
5.04947	6.21594	6022.92	1.10264e-39	2.5193e-37	36.5987	ENSG00000237649	KIFC1	Yes
5.04711	0.901313	176.85	5.46547e-15	1.75744e-14	13.7551	ENSG00000047457	CP	Yes
5.02079	2.78422	555.456	1.4503e-22	1.05677e-21	20.976	ENSG00000110148	CCKBR	Yes
5.01736	1.15175	191.626	1.72725e-15	5.80587e-15	14.2361	ENSG00000213759	UGT2B11	Yes
5.01565	4.93238	2847.06	3.15981e-34	1.58742e-32	31.7993	ENSG00000152661	GJA1	Yes
5.0115	-0.574967	53.4266	1.87962e-08	3.59891e-08	7.44383	ENSG00000120054	CPN1	Yes
5.0091	1.90635	360.895	1.28839e-19	6.56154e-19	18.183	ENSG00000267374	MIR924HG	Yes
5.00549	2.8492	624.2	2.23866e-23	1.81343e-22	21.7415	ENSG00000152253	SPC25	Yes
5.00025	3.89165	1274.35	1.99148e-28	3.40328e-27	26.4681	ENSG00000186871	ERCC6L	Yes
4.99874	0.0699614	76.5856	3.31504e-10	7.24659e-10	9.13987	ENSG00000115461	IGFBP5	Yes
4.99262	4.69213	2278.16	1.30473e-32	4.73077e-31	30.3251	ENSG00000112742	TTK	Yes
4.97558	3.03498	700.728	3.47551e-24	3.15558e-23	22.5009	ENSG00000154027	AK5	Yes
4.97475	3.03489	678.952	5.78473e-24	5.08343e-23	22.2938	ENSG00000260423	LINC02367	Yes
4.95315	3.19965	881.439	8.39648e-26	9.59406e-25	24.018	ENSG00000115163	CENPA	Yes
4.9508	6.98779	9517.21	4.98556e-43	3.6154e-40	39.4418	ENSG00000171848	RRM2	Yes
4.9355	5.75586	4936.38	3.12148e-38	4.19864e-36	35.3769	ENSG00000093009	CDC45	Yes
4.92994	2.33078	463.981	2.52571e-21	1.56429e-20	19.8057	ENSG00000100206	DMC1	Yes
4.92801	2.21799	401.614	2.43997e-20	1.35159e-19	18.8692	ENSG00000109181	UGT2B10	Yes
4.92776	1.0702	198.865	1.00961e-15	3.46701e-15	14.46	ENSG00000169126	ARMC4	Yes
4.92706	2.61041	590.277	5.48564e-23	4.21248e-22	21.3755	ENSG00000075290	WNT8B	Yes
4.92192	6.16776	4968.28	2.80137e-38	3.7987e-36	35.4204	ENSG00000146670	CDCA5	Yes
4.90999	5.56414	4078.54	7.68725e-37	6.81998e-35	34.1662	ENSG00000071539	TRIP13	Yes
4.90926	4.79197	2407.12	5.20979e-33	2.04457e-31	30.6894	ENSG00000171320	ESCO2	Yes
4.89668	6.02852	4058.95	8.33374e-37	7.29703e-35	34.1369	ENSG00000007968	E2F2	Yes
4.89653	7.06172	8852.33	1.68872e-42	9.38874e-40	39.0274	ENSG00000163631	ALB	Yes
4.89422	1.4705	227.111	1.44285e-16	5.38132e-16	15.2691	ENSG00000271013	LRRC37A9P	Yes
4.89191	0.425082	96.7169	1.8939e-11	4.52296e-11	10.3446	ENSG00000115263	GCG	Yes
4.87658	3.23931	788.253	5.16891e-25	5.29559e-24	23.2761	ENSG00000109674	NEIL3	Yes
4.87575	-0.0343151	81.181	1.65019e-10	3.68899e-10	9.43309	ENSG00000253308	AC004080.1	Yes
4.86884	-0.683892	46.6163	7.61695e-08	1.39414e-07	6.85569	ENSG00000271584	LINC02550	Yes
4.868	4.67527	2066.72	6.60749e-32	2.10719e-30	29.6763	ENSG00000165480	SKA3	Yes
4.86606	6.9846	9431.82	5.80313e-43	3.92169e-40	39.4065	ENSG00000167751	KLK2	Yes
4.86323	3.68443	1134.14	1.35607e-27	2.01945e-26	25.6948	ENSG00000100479	POLE2	Yes
4.85504	2.85176	677.402	6.0019e-24	5.26595e-23	22.2785	ENSG00000284946	AC068831.8	Yes
4.85058	6.43872	6419.91	3.76893e-40	1.0477e-37	36.9798	ENSG00000122966	CIT	Yes
4.82579	3.93255	1481.24	1.66107e-29	3.45449e-28	27.4616	ENSG00000005187	ACSM3	Yes
4.81458	7.07681	8813.51	1.81849e-42	9.78408e-40	39.0095	ENSG00000088325	TPX2	Yes
4.80566	1.56288	219.822	2.33413e-16	8.52441e-16	15.0693	ENSG00000287672	AC003086.1	Yes
4.79896	0.3442	118.987	1.29031e-12	3.39127e-12	11.4696	ENSG00000135457	TFCP2	Yes
4.78829	2.64181	553.761	1.52282e-22	1.10575e-21	20.9563	ENSG00000019549	SNAI2	Yes
4.7868	3.5717	1127.36	1.49648e-27	2.21668e-26	25.6543	ENSG00000109255	NMU	Yes
4.77061	5.60621	4014.04	1.00429e-36	8.45988e-35	34.0726	ENSG00000024526	DEPDC1	Yes
4.76982	6.95056	9118.4	1.02547e-42	6.10849e-40	39.2141	ENSG00000011426	ANLN	Yes
4.75848	7.74708	12865.7	3.09643e-45	7.23804e-42	41.1404	ENSG00000167749	KLK4	Yes
4.7503	4.98923	2417.85	4.83724e-33	1.90734e-31	30.7196	ENSG00000171241	SHCBP1	Yes
4.74636	2.74803	590.751	5.4155e-23	4.16821e-22	21.3801	ENSG00000014257	ACP3	Yes
4.73416	2.24784	390.269	3.81664e-20	2.07287e-19	18.6834	ENSG00000179715	PCED1B	Yes
4.72741	5.34283	3634.27	5.31361e-36	4.04684e-34	33.3929	ENSG00000142515	KLK3	Yes
4.70841	6.1211	5627.06	3.45775e-39	6.62894e-37	36.1786	ENSG00000137310	TCF19	Yes
4.69855	5.88398	4206.21	4.58381e-37	4.3194e-35	34.3646	ENSG00000121152	NCAPH	Yes
4.69038	-0.186351	64.9646	2.22757e-09	4.56153e-09	8.34089	ENSG00000159337	PLA2G4D	Yes
4.6692	3.84561	1177.76	7.29131e-28	1.13015e-26	25.9469	ENSG00000166866	MYO1A	Yes
4.66731	1.85844	332.627	4.54092e-19	2.17826e-18	17.6619	ENSG00000107147	KCNT1	Yes
4.66324	5.61619	4358.78	2.52122e-37	2.56411e-35	34.5911	ENSG00000157456	CCNB2	Yes
4.66314	3.8711	1336.45	9.08674e-29	1.64379e-27	26.7842	ENSG00000280623	PCAT14	Yes
4.65952	4.82596	2378.34	6.36713e-33	2.43572e-31	30.6134	ENSG00000154920	EME1	Yes
4.64312	3.395	853.247	1.42582e-25	1.57492e-24	23.8027	ENSG00000162551	ALPL	Yes
4.63405	4.1179	1416.18	3.49064e-29	6.77769e-28	27.1689	ENSG00000063015	SEZ6	Yes
4.62201	0.526462	118.422	1.37446e-12	3.60451e-12	11.4432	ENSG00000159387	IRX6	Yes
4.60709	6.14989	5545.22	4.42324e-39	8.28935e-37	36.0815	ENSG00000198826	ARHGAP11A	Yes
4.59683	5.36941	3413.21	1.52022e-35	1.02241e-33	32.9904	ENSG00000134690	CDCA8	Yes
4.58815	4.38727	1750.53	1.0435e-30	2.64014e-29	28.5784	ENSG00000150594	ADRA2A	Yes
4.58494	4.04671	1336.7	9.05852e-29	1.64098e-27	26.7849	ENSG00000177602	HASPIN	Yes
4.58474	3.20909	785.339	5.48914e-25	5.60302e-24	23.2516	ENSG00000259803	SLC22A31	Yes
4.57584	5.18594	3094.76	7.83129e-35	4.56707e-33	32.3404	ENSG00000214357	NEURL1B	Yes
4.5743	3.55825	1061.47	4.02087e-27	5.58402e-26	25.2531	ENSG00000130829	DUSP9	Yes
4.56446	0.476677	109.692	3.76068e-12	9.47786e-12	11.0233	ENSG00000235024	AC097468.2	Yes
4.5565	1.87297	343.961	2.70936e-19	1.33499e-18	17.8745	ENSG00000145934	TENM2	Yes
4.55507	5.98025	5188.27	1.35299e-38	2.08464e-36	35.681	ENSG00000137812	KNL1	Yes
4.55471	1.48941	239.578	6.53319e-17	2.51714e-16	15.5991	ENSG00000267757	EML2-AS1	Yes
4.55298	2.56918	433.384	7.39836e-21	4.35417e-20	19.3611	ENSG00000181458	TMEM45A	Yes
4.52156	2.53921	517.889	4.42568e-22	3.0327e-21	20.5182	ENSG00000050555	LAMC3	Yes
4.52142	4.81382	2544.38	2.06529e-33	8.76512e-32	31.0572	ENSG00000230699	AL645608.2	Yes
4.51432	0.103146	84.672	9.89691e-11	2.24449e-10	9.64888	ENSG00000197870	PRB3	Yes
4.50536	-0.333941	60.2807	5.12583e-09	1.02326e-08	7.99001	ENSG00000145321	GC	Yes
4.49201	4.44847	1902.22	2.62481e-31	7.44544e-30	29.1281	ENSG00000136492	BRIP1	Yes
4.48344	6.00682	4497.93	1.48791e-37	1.61148e-35	34.7928	ENSG00000099958	DERL3	Yes
4.46783	6.14911	4812.96	4.7756e-38	6.08032e-36	35.2161	ENSG00000167900	TK1	Yes
4.46759	5.31571	3467.93	1.16475e-35	8.09452e-34	33.0918	ENSG00000165092	ALDH1A1	Yes
4.46627	1.545	192.15	1.66039e-15	5.59241e-15	14.2524	ENSG00000263513	FAM72C	Yes
4.44846	-0.379028	56.993	9.44058e-09	1.84725e-08	7.73347	ENSG00000103832	GOLGA8UP	Yes
4.4365	5.26638	3408.12	1.55867e-35	1.04406e-33	32.9813	ENSG00000174371	EXO1	Yes
4.42961	5.15686	2548.38	2.01186e-33	8.56016e-32	31.0675	ENSG00000101003	GINS1	Yes
4.42194	1.21383	202.388	7.82196e-16	2.71176e-15	14.5667	ENSG00000204648	SSX9P	Yes
4.42109	4.81515	2302.85	1.09016e-32	4.00503e-31	30.3974	ENSG00000137135	ARHGEF39	Yes
4.41942	4.20667	1674.92	2.17052e-30	5.23152e-29	28.2814	ENSG00000185201	IFITM2	Yes
4.41886	4.62736	2240.43	1.72344e-32	6.14216e-31	30.2117	ENSG00000051180	RAD51	Yes
4.41849	-0.402135	51.2496	2.90313e-08	5.49056e-08	7.26038	ENSG00000146374	RSPO3	Yes
4.4168	3.44314	825.176	2.45718e-25	2.6322e-24	23.5797	ENSG00000158402	CDC25C	Yes
4.41291	3.00027	685.221	4.98762e-24	4.42257e-23	22.3543	ENSG00000188610	FAM72B	Yes
4.41282	0.0187574	67.0003	1.57023e-09	3.25502e-09	8.48745	ENSG00000253405	EVX1-AS	Yes
4.41276	0.0187768	67.1139	1.54021e-09	3.19518e-09	8.49551	ENSG00000151164	RAD9B	Yes
4.40818	3.56855	899.77	6.00262e-26	7.02088e-25	24.1536	ENSG00000127129	EDN2	Yes
4.39071	7.26219	10233.1	1.46889e-43	1.28946e-40	39.8896	ENSG00000013810	TACC3	Yes
4.38939	4.56887	2015.53	1.00293e-31	3.0612e-30	29.5141	ENSG00000154839	SKA1	Yes
4.37599	3.8479	1242.55	3.01999e-28	5.01895e-27	26.2994	ENSG00000187951	AC091057.1	Yes
4.37485	6.50302	5867.64	1.71063e-39	3.71275e-37	36.4303	ENSG00000144554	FANCD2	Yes
4.35864	-0.449395	46.7566	7.39155e-08	1.35491e-07	6.86809	ENSG00000171954	CYP4F22	Yes
4.35796	4.58514	1844.84	4.36618e-31	1.19775e-29	28.9216	ENSG00000100162	CENPM	Yes
4.35635	6.34071	4995.38	2.55678e-38	3.55371e-36	35.4493	ENSG00000166851	PLK1	Yes
4.33391	3.58935	1021.06	7.59595e-27	1.01112e-25	24.9952	ENSG00000136122	BORA	Yes
4.32783	7.6509	10777.4	6.133e-44	7.29138e-41	40.1372	ENSG00000073111	MCM2	Yes
4.32163	5.73769	4082.91	7.5502e-37	6.73421e-35	34.1717	ENSG00000092853	CLSPN	Yes
4.32019	1.86337	301.745	2.02058e-18	9.06436e-18	17.0427	ENSG00000134533	RERG	Yes
4.31265	5.84377	4405.58	2.10759e-37	2.21085e-35	34.6554	ENSG00000099994	SUSD2	Yes
4.30771	4.17973	1390.14	4.7426e-29	8.96846e-28	27.0473	ENSG00000185480	PARPBP	Yes
4.29524	5.06085	2567.51	1.77573e-33	7.65308e-32	31.1162	ENSG00000145920	CPLX2	Yes
4.2823	1.37879	187.126	2.43282e-15	8.0879e-15	14.0922	ENSG00000286293	AP005901.5	Yes
4.2795	-0.0895335	74.1793	4.83366e-10	1.0458e-09	8.98055	ENSG00000286393	Z97192.4	Yes
4.27484	2.9185	614.691	2.86434e-23	2.2804e-22	21.642	ENSG00000136305	CIDEB	Yes
4.26946	4.16371	1311.77	1.23583e-28	2.1812e-27	26.6613	ENSG00000134802	SLC43A3	Yes
4.26409	5.63572	3857.02	1.96076e-36	1.59529e-34	33.7972	ENSG00000137807	KIF23	Yes
4.26201	-0.523397	40.7281	2.82919e-07	4.95986e-07	6.30453	ENSG00000214290	COLCA2	Yes
4.26085	-0.523449	49.067	4.54147e-08	8.45393e-08	7.07294	ENSG00000170324	FRMPD2	Yes
4.26046	-0.523466	46.7249	7.44195e-08	1.3637e-07	6.86528	ENSG00000230943	LINC02541	Yes
4.26028	-0.523486	38.5935	4.67597e-07	8.07606e-07	6.0928	ENSG00000104044	OCA2	Yes
4.25112	5.83988	4189.97	4.89121e-37	4.53225e-35	34.3437	ENSG00000169679	BUB1	Yes
4.24186	2.88782	616.113	2.76012e-23	2.20268e-22	21.657	ENSG00000196550	FAM72A	Yes
4.24098	3.05637	644.711	1.3313e-23	1.10968e-22	21.9548	ENSG00000159958	TNFRSF13C	Yes
4.24085	2.20657	384.097	4.89318e-20	2.61749e-19	18.5821	ENSG00000112164	GLP1R	Yes
4.23782	2.4678	452.371	3.76723e-21	2.29069e-20	19.64	ENSG00000255650	FAM222A-AS1	Yes
4.22935	0.872651	130.715	3.66141e-13	1.0069e-12	11.997	ENSG00000225255	PSLNR	Yes
4.22858	6.02203	5054.44	2.0987e-38	3.0542e-36	35.5151	ENSG00000143476	DTL	Yes
4.2237	4.71887	2198.69	2.35751e-32	8.14097e-31	30.0893	ENSG00000165891	E2F7	Yes
4.223	2.45494	429.934	8.38823e-21	4.91075e-20	19.3089	ENSG00000144596	GRIP2	Yes
4.20767	0.853328	130.163	3.87705e-13	1.0634e-12	11.9733	ENSG00000224928	KRT8P30	Yes
4.20629	0.853255	144.615	9.20686e-14	2.66184e-13	12.5748	ENSG00000027869	SH2D2A	Yes
4.19921	2.79965	455.388	3.39232e-21	2.07483e-20	19.683	ENSG00000281344	HELLPAR	Yes
4.19906	1.43188	216.506	2.91847e-16	1.05613e-15	14.9763	ENSG00000117069	ST6GALNAC5	Yes
4.19645	0.843517	150.62	5.24258e-14	1.54955e-13	12.8098	ENSG00000185149	NPY2R	Yes
4.19241	-0.574998	43.5025	1.50506e-07	2.69489e-07	6.56946	ENSG00000231107	LINC01508	Yes
4.18769	3.5657	1027.86	6.81436e-27	9.12172e-26	25.0399	ENSG00000102384	CENPI	Yes
4.1846	-0.166471	68.2831	1.26433e-09	2.64358e-09	8.57781	ENSG00000234753	FOXP4-AS1	Yes
4.18174	1.00143	152.482	4.41928e-14	1.31389e-13	12.8814	ENSG00000197768	STPG3	Yes
4.17954	0.151512	83.5647	1.16197e-10	2.62324e-10	9.58116	ENSG00000104760	FGL1	Yes
4.16582	4.67623	1826.3	5.16377e-31	1.39064e-29	28.8568	ENSG00000144354	CDCA7	Yes
4.16359	4.45986	1624.26	3.61142e-30	8.45995e-29	28.0726	ENSG00000085840	ORC1	Yes
4.1615	2.27357	340.78	3.12702e-19	1.5277e-18	17.816	ENSG00000278023	RDM1	Yes
4.1602	3.8783	1072.62	3.38762e-27	4.75207e-26	25.3231	ENSG00000081277	PKP1	Yes
4.15814	-0.601439	41.7828	2.2194e-07	3.92258e-07	6.40643	ENSG00000163823	CCR1	Yes
4.1405	0.119434	82.0199	1.45734e-10	3.27013e-10	9.48543	ENSG00000110777	POU2AF1	Yes
4.129	0.371673	105.422	6.29444e-12	1.56042e-11	10.8068	ENSG00000091583	APOH	Yes
4.12794	2.78162	581.034	7.06255e-23	5.35413e-22	21.2713	ENSG00000163497	FEV	Yes
4.10879	-0.226994	55.609	1.22913e-08	2.38242e-08	7.62298	ENSG00000182327	GLTPD2	Yes
4.10396	3.56715	747.915	1.21138e-24	1.17264e-23	22.9308	ENSG00000151632	AKR1C2	Yes
4.09529	4.47989	1816.83	5.62956e-31	1.49993e-29	28.8239	ENSG00000101311	FERMT1	Yes
4.09337	6.6498	6829.28	1.33227e-40	4.19262e-38	37.3775	ENSG00000127564	PKMYT1	Yes
4.08409	5.89005	3493.64	1.02924e-35	7.24337e-34	33.1401	ENSG00000145386	CCNA2	Yes
4.08024	3.86627	1201.57	5.24623e-28	8.31766e-27	26.08	ENSG00000121621	KIF18A	Yes
4.07744	4.36501	1582.56	5.55628e-30	1.25384e-28	27.9018	ENSG00000181418	DDN	Yes
4.07281	4.48613	1542.37	8.50731e-30	1.85482e-28	27.7317	ENSG00000186638	KIF24	Yes
4.06436	6.85326	7752.53	1.57673e-41	7.10765e-39	38.1483	ENSG00000122952	ZWINT	Yes
4.06428	1.97067	275.177	8.18648e-18	3.44543e-17	16.4628	ENSG00000270977	AC015849.5	Yes
4.06259	0.316142	89.4094	5.06504e-11	1.17219e-10	9.931	ENSG00000145794	MEGF10	Yes
4.05616	-0.26881	58.8408	6.67946e-09	1.32265e-08	7.87856	ENSG00000157315	TMED6	Yes
4.04744	4.6966	1924.98	2.15391e-31	6.19398e-30	29.208	ENSG00000138658	ZGRF1	Yes
4.04364	4.93367	2404.31	5.31233e-33	2.07991e-31	30.682	ENSG00000142731	PLK4	Yes
4.03829	0.0359902	74.0686	4.91923e-10	1.06362e-09	8.97321	ENSG00000124780	KCNK17	Yes
4.03747	2.15977	210.692	4.34988e-16	1.54464e-15	14.8112	ENSG00000206172	HBA1	Yes
4.0338	0.872599	110.307	3.49624e-12	8.83945e-12	11.0536	ENSG00000152578	GRIA4	Yes
4.03198	3.05	688.363	4.6328e-24	4.13653e-23	22.3834	ENSG00000166148	AVPR1A	Yes
4.02968	5.33654	3195.44	4.58366e-35	2.85265e-33	32.5448	ENSG00000051341	POLQ	Yes
4.02852	7.79231	10734.7	6.55739e-44	7.29138e-41	40.1372	ENSG00000136997	MYC	Yes
4.02191	3.41012	789.729	5.01432e-25	5.15622e-24	23.2877	ENSG00000077935	SMC1B	Yes
4.01759	4.52559	1346.97	7.98369e-29	1.45689e-27	26.8366	ENSG00000236081	ELFN1-AS1	Yes
4.00414	4.55054	1619.11	3.80651e-30	8.86675e-29	28.0522	ENSG00000069482	GAL	Yes
3.99834	1.12773	167.417	1.19067e-14	3.72312e-14	13.4291	ENSG00000259343	TMC3-AS1	Yes
3.99778	4.58052	1887.76	2.97968e-31	8.39495e-30	29.076	ENSG00000175643	RMI2	Yes
3.99495	3.27263	760.109	9.32161e-25	9.17258e-24	23.0375	ENSG00000083454	P2RX5	Yes
3.99449	6.52535	5527.95	4.66138e-39	8.45079e-37	36.0731	ENSG00000012048	BRCA1	Yes
3.99084	4.14603	1386.3	4.96455e-29	9.35635e-28	27.0289	ENSG00000107954	NEURL1	Yes
3.98348	4.30633	1356.58	7.10033e-29	1.30569e-27	26.8842	ENSG00000106327	TFR2	Yes
3.98331	6.81552	6632.05	2.18129e-40	6.27272e-38	37.2025	ENSG00000100297	MCM5	Yes
3.98237	2.17173	335.084	4.05446e-19	1.95559e-18	17.7087	ENSG00000138336	TET1	Yes
3.98026	4.42575	1688.67	1.89534e-30	4.60151e-29	28.3371	ENSG00000136982	DSCC1	Yes
3.9796	5.79155	3528.12	8.73124e-36	6.33167e-34	33.1985	ENSG00000170312	CDK1	Yes
3.96663	3.93578	1262.65	2.31838e-28	3.92173e-27	26.4065	ENSG00000186891	TNFRSF18	Yes
3.96496	4.69695	2023.06	9.42649e-32	2.90618e-30	29.5367	ENSG00000092470	WDR76	Yes
3.9624	1.53889	153.93	3.87396e-14	1.15775e-13	12.9364	ENSG00000138741	TRPC3	Yes
3.95543	3.55341	789.822	5.00478e-25	5.15277e-24	23.288	ENSG00000196091	MYBPC1	Yes
3.95141	5.3679	3127.42	6.56989e-35	3.91355e-33	32.4074	ENSG00000131153	GINS2	Yes
3.94108	0.213668	69.6451	1.00752e-09	2.12473e-09	8.6727	ENSG00000243766	HOTTIP	Yes
3.92209	0.198345	73.0312	5.80411e-10	1.24638e-09	8.90435	ENSG00000198758	EPS8L3	Yes
3.92178	3.56852	865.513	1.1301e-25	1.26929e-24	23.8964	ENSG00000104147	OIP5	Yes
3.9173	1.59245	217.872	2.66084e-16	9.66257e-16	15.0149	ENSG00000134193	REG4	Yes
3.91604	4.55025	1655.95	2.62183e-30	6.27397e-29	28.2025	ENSG00000197299	BLM	Yes
3.91291	6.19758	4778.54	5.38712e-38	6.70536e-36	35.1736	ENSG00000187741	FANCA	Yes
3.90806	6.81819	6787.79	1.47612e-40	4.55929e-38	37.3411	ENSG00000134057	CCNB1	Yes
3.89987	2.32736	383.314	5.05107e-20	2.69936e-19	18.5687	ENSG00000149548	CCDC15	Yes
3.8935	0.901193	138.919	1.59923e-13	4.53554e-13	12.3434	ENSG00000196503	ARL9	Yes
3.88895	2.20654	325.635	6.29511e-19	2.97355e-18	17.5267	ENSG00000198626	RYR2	Yes
3.88323	-0.402128	54.0779	1.65398e-08	3.18296e-08	7.49717	ENSG00000180767	CHST13	Yes
3.88299	3.17038	658.69	9.42593e-24	8.013e-23	22.0962	ENSG00000149926	TLCD3B	Yes
3.88289	-0.0895349	65.7982	1.9287e-09	3.97146e-09	8.40105	ENSG00000241635	UGT1A1	Yes
3.88225	-0.40217	44.9856	1.08437e-07	1.9629e-07	6.7071	ENSG00000204612	FOXB2	Yes
3.87611	6.7396	6768.84	1.5472e-40	4.69195e-38	37.3286	ENSG00000178773	CPNE7	Yes
3.87525	6.14348	4345.89	2.64971e-37	2.66232e-35	34.5747	ENSG00000138160	KIF11	Yes
3.87234	5.04482	2455.72	3.73267e-33	1.50017e-31	30.8239	ENSG00000110881	ASIC1	Yes
3.86259	5.44406	3301.89	2.6485e-35	1.70557e-33	32.7681	ENSG00000151725	CENPU	Yes
3.85959	4.94217	2168.89	2.95923e-32	1.00728e-30	29.9968	ENSG00000133119	RFC3	Yes
3.85276	1.62133	237.938	7.23568e-17	2.77307e-16	15.557	ENSG00000248473	LINC01962	Yes
3.85161	1.62127	219.283	2.41986e-16	8.82396e-16	15.0543	ENSG00000254854	AP003390.1	Yes
3.84395	5.44448	3356.3	2.01457e-35	1.32288e-33	32.8785	ENSG00000137124	ALDH1B1	Yes
3.83733	2.51492	311.665	1.23286e-18	5.65534e-18	17.2475	ENSG00000272438	AL645608.6	Yes
3.83382	5.1168	2615.4	1.30439e-33	5.75551e-32	31.2399	ENSG00000198785	GRIN3A	Yes
3.83317	1.76303	249.421	3.58448e-17	1.41337e-16	15.8497	ENSG00000212123	PRR22	Yes
3.8294	2.73292	33.9313	1.48167e-06	2.45557e-06	5.60985	ENSG00000205609	EIF3CL	Yes
3.82088	0.974683	127.821	4.95341e-13	1.34776e-12	11.8704	ENSG00000131771	PPP1R1B	Yes
3.81116	0.514119	96.9898	1.82757e-11	4.37207e-11	10.3593	ENSG00000197291	RAMP2-AS1	Yes
3.80412	5.48237	2675.44	8.92873e-34	4.13673e-32	31.3833	ENSG00000164109	MAD2L1	Yes
3.80313	5.06591	2648.43	1.05777e-33	4.80723e-32	31.3181	ENSG00000184661	CDCA2	Yes
3.80308	5.77272	3123.7	6.70224e-35	3.97817e-33	32.4003	ENSG00000105011	ASF1B	Yes
3.8016	0.956748	112.088	2.83584e-12	7.23226e-12	11.1407	ENSG00000282381	AC104073.4	Yes
3.7961	5.00511	1850.3	4.15716e-31	1.14418e-29	28.9415	ENSG00000165304	MELK	Yes
3.79136	1.72621	260.028	1.92088e-17	7.76313e-17	16.11	ENSG00000116771	AGMAT	Yes
3.7869	5.30536	2943.12	1.81452e-34	9.57371e-33	32.0189	ENSG00000106804	C5	Yes
3.77385	7.55664	9969.66	2.27954e-43	1.90103e-40	39.721	ENSG00000113368	LMNB1	Yes
3.76024	3.17033	594.982	4.83041e-23	3.74553e-22	21.4265	ENSG00000244468	AC093001.1	Yes
3.75918	3.79763	788.832	5.10767e-25	5.23929e-24	23.2807	ENSG00000128408	RIBC2	Yes
3.75684	2.57213	356.838	1.53495e-19	7.758e-19	18.1103	ENSG00000139292	LGR5	Yes
3.75289	0.464004	84.2457	1.05257e-10	2.38175e-10	9.6231	ENSG00000156509	FBXO43	Yes
3.74352	0.0531545	68.743	1.17063e-09	2.45411e-09	8.61011	ENSG00000271109	AC008555.4	Yes
3.74274	5.20009	2510.47	2.58365e-33	1.07732e-31	30.9677	ENSG00000106268	NUDT1	Yes
3.74185	4.29386	1296.69	1.49556e-28	2.6038e-27	26.5844	ENSG00000114805	PLCH1	Yes
3.73949	3.94604	963.188	1.97375e-26	2.45856e-25	24.6093	ENSG00000203760	CENPW	Yes
3.73916	6.11121	4655.15	8.35827e-38	9.54847e-36	35.0201	ENSG00000101412	E2F1	Yes
3.73273	3.77343	1018.32	7.93882e-27	1.05423e-25	24.9771	ENSG00000105641	SLC5A5	Yes
3.73094	0.258463	83.7835	1.12557e-10	2.54383e-10	9.59451	ENSG00000285051	SLC7A14-AS1	Yes
3.72458	2.96445	569.368	9.76887e-23	7.26739e-22	21.1386	ENSG00000132164	SLC6A11	Yes
3.72075	0.438188	87.2641	6.83735e-11	1.5695e-10	9.80424	ENSG00000241472	PTPRG-AS1	Yes
3.71777	5.37354	1931.35	2.03891e-31	5.88357e-30	29.2304	ENSG00000126215	XRCC3	Yes
3.71226	3.41982	686.043	4.89211e-24	4.34249e-23	22.3623	ENSG00000120162	MOB3B	Yes
3.71164	0.243643	78.5079	2.46733e-10	5.44851e-10	9.26372	ENSG00000161609	CCDC155	Yes
3.70507	3.41342	623.645	2.27085e-23	1.83772e-22	21.7357	ENSG00000138356	AOX1	Yes
3.6922	1.30212	182.891	3.3803e-15	1.10897e-14	13.9551	ENSG00000105894	PTN	Yes
3.68488	1.77345	251.831	3.10457e-17	1.23112e-16	15.9097	ENSG00000278041	AL133325.3	Yes
3.68358	5.44269	2924.46	2.0181e-34	1.05187e-32	31.978	ENSG00000006047	YBX2	Yes
3.67822	0.00128202	62.1636	3.64842e-09	7.35808e-09	8.13324	ENSG00000233041	PHGR1	Yes
3.67117	0.562579	93.0385	3.08527e-11	7.25289e-11	10.1395	ENSG00000249896	LINC02495	Yes
3.65528	-0.268826	54.4483	1.53861e-08	2.96848e-08	7.52747	ENSG00000152977	ZIC1	Yes
3.64694	4.72091	1376.96	5.55077e-29	1.04024e-27	26.9829	ENSG00000123080	CDKN2C	Yes
3.6329	-0.0343794	66.3471	1.75531e-09	3.62515e-09	8.44067	ENSG00000113249	HAVCR1	Yes
3.62834	2.23301	344.152	2.68619e-19	1.32397e-18	17.8781	ENSG00000197635	DPP4	Yes
3.61657	5.39148	2936.74	1.88149e-34	9.8374e-33	32.0071	ENSG00000087586	AURKA	Yes
3.61363	3.21475	587.963	5.84167e-23	4.45919e-22	21.3507	ENSG00000233392	AC104809.2	Yes
3.61112	-0.0524871	64.4026	2.45655e-09	5.01504e-09	8.29973	ENSG00000164326	CARTPT	Yes
3.60788	3.77517	762.443	8.86961e-25	8.74328e-24	23.0583	ENSG00000165490	DDIAS	Yes
3.60442	4.0253	1200.42	5.32885e-28	8.42464e-27	26.0744	ENSG00000123219	CENPK	Yes
3.60115	6.20136	4806.35	4.88698e-38	6.175e-36	35.2094	ENSG00000136824	SMC2	Yes
3.59992	0.50178	99.2762	1.35968e-11	3.28716e-11	10.4832	ENSG00000162849	KIF26B	Yes
3.59781	-0.311955	50.748	3.21413e-08	6.05821e-08	7.21766	ENSG00000167617	CDC42EP5	Yes
3.59115	5.12452	2237.21	1.76517e-32	6.26411e-31	30.2031	ENSG00000149328	GLB1L2	Yes
3.58548	2.19496	257.403	2.23681e-17	8.97685e-17	16.0469	ENSG00000139220	PPFIA2	Yes
3.58223	1.81396	257.05	2.28324e-17	9.15655e-17	16.0383	ENSG00000135298	ADGRB3	Yes
3.57937	4.72503	1600.49	4.61069e-30	1.05779e-28	27.9756	ENSG00000163507	CIP2A	Yes
3.57703	2.14002	311.89	1.21931e-18	5.59782e-18	17.252	ENSG00000232629	HLA-DQB2	Yes
3.57449	1.37858	163.936	1.60198e-14	4.95171e-14	13.3052	ENSG00000170231	FABP6	Yes
3.56388	1.9707	245.501	4.54094e-17	1.77567e-16	15.7506	ENSG00000186526	CYP4F8	Yes
3.55924	0.119474	69.2944	1.06787e-09	2.24519e-09	8.64875	ENSG00000274214	AP005212.2	Yes
3.55771	6.22936	4324.17	2.88208e-37	2.87846e-35	34.5408	ENSG00000167513	CDT1	Yes
3.55537	0.301926	80.3191	1.87674e-10	4.1803e-10	9.37879	ENSG00000167641	PPP1R14A	Yes
3.55376	0.463945	98.6194	1.47946e-11	3.5664e-11	10.4478	ENSG00000116132	PRRX1	Yes
3.55247	4.34758	1062.59	3.95192e-27	5.49284e-26	25.2602	ENSG00000117013	KCNQ4	Yes
3.55067	0.609507	96.9848	1.82875e-11	4.37427e-11	10.3591	ENSG00000178752	ERFE	Yes
3.55015	4.88446	1937.53	1.93339e-31	5.62775e-30	29.2497	ENSG00000137404	NRM	Yes
3.54575	1.26596	156.444	3.08936e-14	9.3077e-14	13.0312	ENSG00000286447	AC109782.1	Yes
3.54217	3.22051	572.649	8.91131e-23	6.665e-22	21.1762	ENSG00000109576	AADAT	Yes
3.54097	3.99362	1072.76	3.3806e-27	4.75021e-26	25.3233	ENSG00000189007	ADAT2	Yes
3.54074	3.44938	768.331	7.82978e-25	7.81526e-24	23.1071	ENSG00000127423	AUNIP	Yes
3.53916	-0.356361	41.2403	2.51344e-07	4.42212e-07	6.35437	ENSG00000184144	CNTN2	Yes
3.53874	2.827	455.84	3.33974e-21	2.04341e-20	19.6896	ENSG00000185361	TNFAIP8L1	Yes
3.53516	2.44862	340.804	3.12362e-19	1.52693e-18	17.8162	ENSG00000161940	BCL6B	Yes
3.53002	6.33895	4058.29	8.35621e-37	7.29703e-35	34.1369	ENSG00000094804	CDC6	Yes
3.52213	1.8191	216.955	2.83103e-16	1.0256e-15	14.989	ENSG00000164125	GASK1B	Yes
3.51003	5.88885	3392.45	1.68376e-35	1.11886e-33	32.9512	ENSG00000120903	CHRNA2	Yes
3.50779	5.23695	2430.03	4.44845e-33	1.76237e-31	30.7539	ENSG00000153044	CENPH	Yes
3.5037	2.38243	326.523	6.03716e-19	2.86143e-18	17.5434	ENSG00000181544	FANCB	Yes
3.49106	4.07714	1050.41	4.77421e-27	6.52697e-26	25.1853	ENSG00000100526	CDKN3	Yes
3.49096	0.813759	121.671	9.59083e-13	2.55128e-12	11.5932	ENSG00000198734	F5	Yes
3.48987	0.411909	88.5236	5.72935e-11	1.32135e-10	9.87898	ENSG00000235944	ZNF815P	Yes
3.48185	6.75085	6177.13	7.20766e-40	1.78216e-37	36.7491	ENSG00000106772	PRUNE2	Yes
3.47929	3.64387	792.285	4.75812e-25	4.91093e-24	23.3088	ENSG00000139874	SSTR1	Yes
3.47289	5.39166	2136.04	3.81539e-32	1.27785e-30	29.8935	ENSG00000196584	XRCC2	Yes
3.46937	6.06499	4149.99	5.74458e-37	5.20728e-35	34.2834	ENSG00000196739	COL27A1	Yes
3.46847	2.79187	463.6	2.55869e-21	1.58354e-20	19.8004	ENSG00000106031	HOXA13	Yes
3.46724	3.23942	588.34	5.78214e-23	4.41577e-22	21.355	ENSG00000108984	MAP2K6	Yes
3.46302	6.66046	4035.07	9.20044e-37	7.86944e-35	34.1041	ENSG00000185432	METTL7A	Yes
3.46262	-0.712445	28.4548	6.42023e-06	1.01693e-05	4.99271	ENSG00000123119	NECAB1	Yes
3.46027	0.666163	107.466	4.90941e-12	1.22544e-11	10.9117	ENSG00000198901	PRC1	Yes
3.4544	0.0360317	57.2251	9.03548e-09	1.77069e-08	7.75186	ENSG00000016402	IL20RA	Yes
3.45121	0.526397	92.5242	3.30688e-11	7.75417e-11	10.1105	ENSG00000174885	NLRP6	Yes
3.44997	1.75778	244.754	4.75231e-17	1.85499e-16	15.7317	ENSG00000184937	WT1	Yes
3.43906	2.76613	445.843	4.73674e-21	2.85214e-20	19.5448	ENSG00000148935	GAS2	Yes
3.43378	5.95047	2853.83	3.0368e-34	1.53487e-32	31.8139	ENSG00000138778	CENPE	Yes
3.43274	3.4652	727.735	1.88604e-24	1.78127e-23	22.7493	ENSG00000134240	HMGCS2	Yes
3.43195	4.97269	1750.4	1.04472e-30	2.64014e-29	28.5784	ENSG00000165244	ZNF367	Yes
3.42727	6.55125	5316.34	8.98206e-39	1.45448e-36	35.8373	ENSG00000161800	RACGAP1	Yes
3.42664	5.86149	2901.69	2.29981e-34	1.18757e-32	31.9253	ENSG00000085552	IGSF9	Yes
3.42498	1.47687	153.879	3.89179e-14	1.16245e-13	12.9346	ENSG00000183566	BPIFA4P	Yes
3.42392	2.59871	385.509	4.62117e-20	2.48474e-19	18.6047	ENSG00000168237	GLYCTK	Yes
3.42234	4.82464	1865.4	3.63193e-31	1.00962e-29	28.9958	ENSG00000112297	CRYBG1	Yes
3.42153	5.39749	2627.64	1.20654e-33	5.38071e-32	31.2692	ENSG00000163040	CCDC74A	Yes
3.41953	3.74477	856.171	1.34858e-25	1.49554e-24	23.8252	ENSG00000006210	CX3CL1	Yes
3.41712	3.75562	763.517	8.66956e-25	8.57649e-24	23.0667	ENSG00000163535	SGO2	Yes
3.41518	-0.449467	39.1197	4.12538e-07	7.15252e-07	6.14554	ENSG00000109205	ODAM	Yes
3.41188	4.54765	1543	8.44953e-30	1.84463e-28	27.7341	ENSG00000170545	SMAGP	Yes
3.40683	0.489276	85.0064	9.43141e-11	2.14226e-10	9.66913	ENSG00000137491	SLCO2B1	Yes
3.40662	4.64085	1476.36	1.75427e-29	3.63471e-28	27.4395	ENSG00000197696	NMB	Yes
3.40316	2.64447	437.095	6.47013e-21	3.8295e-20	19.4169	ENSG00000105409	ATP1A3	Yes
3.39561	1.7101	218.446	2.55988e-16	9.30809e-16	15.0311	ENSG00000225968	ELFN1	Yes
3.39236	0.609614	92.8674	3.15718e-11	7.41776e-11	10.1297	ENSG00000204175	GPRIN2	Yes
3.39002	0.33023	84.6086	9.98782e-11	2.26402e-10	9.64512	ENSG00000162620	LRRIQ3	Yes
3.38839	6.82831	5751.21	2.39599e-39	4.93368e-37	36.3068	ENSG00000160949	TONSL	Yes
3.38663	4.36559	1253.51	2.61349e-28	4.37216e-27	26.3593	ENSG00000169884	WNT10B	Yes
3.38194	-0.473698	37.3379	6.32964e-07	1.08068e-06	5.9663	ENSG00000259234	ANKRD34C-AS1	Yes
3.38167	5.77824	3135.81	6.28202e-35	3.8101e-33	32.4191	ENSG00000214826	DDX12P	Yes
3.37877	6.08271	4056.5	8.41837e-37	7.31302e-35	34.1359	ENSG00000221829	FANCG	Yes
3.37653	5.51225	2770.32	4.98857e-34	2.43288e-32	31.6139	ENSG00000160298	C21orf58	Yes
3.3679	2.61314	276.665	7.54576e-18	3.18622e-17	16.4967	ENSG00000106038	EVX1	Yes
3.36756	3.68293	845.776	1.64526e-25	1.7959e-24	23.7457	ENSG00000245750	DRAIC	Yes
3.3616	5.45153	2800.92	4.1519e-34	2.06715e-32	31.6846	ENSG00000091651	ORC6	Yes
3.35955	-0.247754	38.7834	4.46879e-07	7.72943e-07	6.11185	ENSG00000130038	CRACR2A	Yes
3.35727	-0.247831	46.2582	8.22612e-08	1.50212e-07	6.8233	ENSG00000131477	RAMP2	Yes
3.3487	4.20446	1279.28	1.86881e-28	3.21339e-27	26.493	ENSG00000178171	AMER3	Yes
3.34187	-0.0524908	58.0768	7.70004e-09	1.51825e-08	7.81866	ENSG00000279347	AC021945.1	Yes
3.3339	4.12789	1059.61	4.13868e-27	5.71797e-26	25.2428	ENSG00000139618	BRCA2	Yes
3.33068	-0.268854	41.3212	2.46709e-07	4.3447e-07	6.36204	ENSG00000142484	TM4SF5	Yes
3.32754	5.36733	2309.94	1.03574e-32	3.83039e-31	30.4168	ENSG00000075702	WDR62	Yes
3.3192	0.550623	82.2498	1.40876e-10	3.16369e-10	9.49981	ENSG00000152766	ANKRD22	Yes
3.31062	2.91848	406.309	2.03447e-20	1.14022e-19	18.943	ENSG00000227036	LINC00511	Yes
3.30987	4.2873	1198	5.509e-28	8.68474e-27	26.0612	ENSG00000176387	HSD11B2	Yes
3.30257	-0.290227	42.8834	1.72913e-07	3.07759e-07	6.51179	ENSG00000159403	C1R	Yes
3.30214	-0.290213	43.0355	1.67101e-07	2.97828e-07	6.52603	ENSG00000174498	IGDCC3	Yes
3.30045	0.258438	70.0177	9.4735e-10	2.0029e-09	8.69834	ENSG00000075673	ATP12A	Yes
3.29313	-0.0895437	54.0959	1.64816e-08	3.17212e-08	7.49865	ENSG00000110243	APOA5	Yes
3.28748	4.20925	1041.41	5.49751e-27	7.44261e-26	25.1283	ENSG00000102048	ASB9	Yes
3.27245	1.19843	143.855	9.90042e-14	2.85542e-13	12.5443	ENSG00000089558	KCNH4	Yes
3.26365	2.4581	335.177	4.03724e-19	1.94785e-18	17.7104	ENSG00000132016	C19orf57	Yes
3.26128	4.17629	1109.45	1.94669e-27	2.84316e-26	25.5462	ENSG00000179603	GRM8	Yes
3.24819	4.06162	1076.72	3.18205e-27	4.48255e-26	25.3485	ENSG00000136205	TNS3	Yes
3.24473	0.91994	118.8	1.31756e-12	3.46017e-12	11.4609	ENSG00000282965	AP001005.3	Yes
3.24466	0.357973	77.6768	2.80157e-10	6.15884e-10	9.2105	ENSG00000134871	COL4A2	Yes
3.24372	-0.127505	52.935	2.07144e-08	3.95303e-08	7.40307	ENSG00000286828	AC008883.3	Yes
3.24366	-0.574955	35.7834	9.28065e-07	1.5634e-06	5.80593	ENSG00000282840	AC004554.2	Yes
3.2378	7.0654	6128.45	8.23346e-40	1.9618e-37	36.7073	ENSG00000127586	CHTF18	Yes
3.23757	3.30678	188.855	2.13112e-15	7.11324e-15	14.1479	ENSG00000136698	CFC1	Yes
3.23624	5.52986	2528.43	2.2939e-33	9.66161e-32	31.015	ENSG00000127324	TSPAN8	Yes
3.23455	5.58059	2780.92	4.68016e-34	2.31323e-32	31.6358	ENSG00000164611	PTTG1	Yes
3.2286	6.31006	4260.1	3.7024e-37	3.5695e-35	34.4474	ENSG00000178921	PFAS	Yes
3.22682	2.09951	229.305	1.25166e-16	4.70085e-16	15.3278	ENSG00000149922	TBX6	Yes
3.22598	7.3663	7905.48	1.13477e-41	5.56673e-39	38.2544	ENSG00000070814	TCOF1	Yes
3.22549	0.992602	125.73	6.18298e-13	1.66951e-12	11.7774	ENSG00000118557	PMFBP1	Yes
3.21301	4.41799	1201.82	5.22807e-28	8.29676e-27	26.0811	ENSG00000128298	BAIAP2L2	Yes
3.20707	1.86321	236.621	7.8576e-17	3.00176e-16	15.5226	ENSG00000183145	RIPPLY3	Yes
3.20139	2.15598	284.781	4.87086e-18	2.09546e-17	16.6787	ENSG00000159231	CBR3	Yes
3.19924	4.40627	1213.7	4.44666e-28	7.15196e-27	26.1456	ENSG00000173826	KCNH6	Yes
3.1922	4.94064	1832.95	4.86133e-31	1.32271e-29	28.8785	ENSG00000144331	ZNF385B	Yes
3.19058	6.89706	5494.3	5.165e-39	9.16458e-37	36.0379	ENSG00000105486	LIG1	Yes
3.18194	-0.379078	41.3671	2.44121e-07	4.30184e-07	6.36635	ENSG00000167759	KLK13	Yes
3.18052	1.33737	133.368	2.78854e-13	7.7375e-13	12.1114	ENSG00000243479	MNX1-AS1	Yes
3.17969	5.12659	2070.97	6.38533e-32	2.04416e-30	29.6895	ENSG00000147536	GINS4	Yes
3.17903	0.956581	95.3235	2.27466e-11	5.39674e-11	10.2679	ENSG00000278200	LINC01971	Yes
3.1745	0.301936	75.6315	3.84585e-10	8.3751e-10	9.07701	ENSG00000182601	HS3ST4	Yes
3.16938	4.4574	1097.03	2.34173e-27	3.36783e-26	25.4727	ENSG00000196620	UGT2B15	Yes
3.16741	3.31393	583.684	6.5664e-23	4.99059e-22	21.3018	ENSG00000280239	AC011498.7	Yes
3.16628	-0.186403	48.2155	5.42558e-08	1.0047e-07	6.99796	ENSG00000175785	PRIMA1	Yes
3.16611	6.63368	4990.64	2.5979e-38	3.58103e-36	35.446	ENSG00000228716	DHFR	Yes
3.16518	1.96164	193.757	1.47208e-15	4.98737e-15	14.3021	ENSG00000143994	ABHD1	Yes
3.15767	3.45083	662.823	8.52269e-24	7.29723e-23	22.1368	ENSG00000188985	DHFRP1	Yes
3.15043	-0.402165	39.0166	4.22762e-07	7.32444e-07	6.13523	ENSG00000269516	CYP4F23P	Yes
3.15022	4.43284	1334.1	9.35495e-29	1.68682e-27	26.7729	ENSG00000176208	ATAD5	Yes
3.14775	5.97267	3512.73	9.39456e-36	6.69623e-34	33.1742	ENSG00000146918	NCAPG2	Yes
3.14656	6.83511	4398.41	2.16597e-37	2.25789e-35	34.6463	ENSG00000184445	KNTC1	Yes
3.14518	2.72392	388.464	4.10277e-20	2.2232e-19	18.653	ENSG00000123453	SARDH	Yes
3.13941	6.63991	5119.97	1.69038e-38	2.51731e-36	35.5991	ENSG00000140525	FANCI	Yes
3.13172	3.84782	756.911	9.98063e-25	9.76918e-24	23.0101	ENSG00000148459	PDSS1	Yes
3.12812	6.20847	4044.43	8.84993e-37	7.64809e-35	34.1164	ENSG00000106785	TRIM14	Yes
3.12593	0.119497	60.5138	4.91274e-09	9.819e-09	8.00793	ENSG00000112175	BMP5	Yes
3.12009	0.258451	69.9009	9.65794e-10	2.03879e-09	8.69063	ENSG00000112238	PRDM13	Yes
3.11492	5.44375	2385.96	6.03649e-33	2.31988e-31	30.6345	ENSG00000179111	HES7	Yes
3.11409	6.48091	4484.52	1.5644e-37	1.67261e-35	34.7766	ENSG00000178401	DNAJC22	Yes
3.11123	2.53606	304.513	1.7578e-18	7.92602e-18	17.1009	ENSG00000167889	MGAT5B	Yes
3.11005	0.609542	68.3171	1.25714e-09	2.62952e-09	8.58012	ENSG00000204531	POU5F1	Yes
3.10987	6.19203	4026.95	9.51663e-37	8.05725e-35	34.0938	ENSG00000114346	ECT2	Yes
3.10608	5.65493	2358.82	7.30506e-33	2.77542e-31	30.5567	ENSG00000168393	DTYMK	Yes
3.10386	0.103129	61.6008	4.03581e-09	8.11002e-09	8.09098	ENSG00000230006	ANKRD36BP2	Yes
3.10172	2.73461	401.134	2.486e-20	1.37571e-19	18.8615	ENSG00000065534	MYLK	Yes
3.09976	1.56879	187.067	2.44396e-15	8.12332e-15	14.0903	ENSG00000248514	AC008443.4	Yes
3.09439	1.50817	160.695	2.12162e-14	6.48343e-14	13.1882	ENSG00000196350	ZNF729	Yes
3.09412	4.70726	1264.81	2.2542e-28	3.82236e-27	26.4177	ENSG00000156113	KCNMA1	Yes
3.09166	3.16231	499.713	7.80569e-22	5.19518e-21	20.2844	ENSG00000037280	FLT4	Yes
3.08278	4.33445	1255.65	2.54088e-28	4.25495e-27	26.3711	ENSG00000183763	TRAIP	Yes
3.07973	5.18048	1907.04	2.51683e-31	7.15132e-30	29.1456	ENSG00000139734	DIAPH3	Yes
3.07839	5.38071	2392.99	5.74743e-33	2.22934e-31	30.6518	ENSG00000019991	HGF	Yes
3.07584	3.03695	416.09	1.40185e-20	8.01009e-20	19.0964	ENSG00000010319	SEMA3G	Yes
3.0719	4.30015	965.939	1.88383e-26	2.35359e-25	24.6283	ENSG00000113361	CDH6	Yes
3.06756	0.947574	111.434	3.06126e-12	7.77388e-12	11.1094	ENSG00000158164	TMSB15A	Yes
3.0654	0.46398	69.5748	1.01932e-09	2.14853e-09	8.66786	ENSG00000146122	DAAM2	Yes
3.06512	0.574458	80.8205	1.74122e-10	3.88832e-10	9.41024	ENSG00000261949	GFY	Yes
3.06352	0.213622	58.6505	6.9195e-09	1.36888e-08	7.86363	ENSG00000120949	TNFRSF8	Yes
3.06032	3.45395	660.97	8.91575e-24	7.61423e-23	22.1184	ENSG00000014138	POLA2	Yes
3.0594	2.92075	458.906	3.00462e-21	1.84446e-20	19.7341	ENSG00000101180	HRH3	Yes
3.05592	-0.268866	44.1416	1.30574e-07	2.35036e-07	6.62887	ENSG00000129451	KLK10	Yes
3.0541	7.12133	6156.24	7.63029e-40	1.84443e-37	36.7341	ENSG00000176890	TYMS	Yes
3.05341	7.00744	5548.13	4.38446e-39	8.28935e-37	36.0815	ENSG00000115414	FN1	Yes
3.05317	4.00099	764.328	8.52171e-25	8.45027e-24	23.0731	ENSG00000175322	ZNF519	Yes
3.04999	3.1604	489.932	1.0679e-21	6.98489e-21	20.1558	ENSG00000166823	MESP1	Yes
3.04853	5.70314	2381.27	6.23781e-33	2.39173e-31	30.6213	ENSG00000111788	AC009533.1	Yes
3.04757	2.71306	307.718	1.49813e-18	6.81967e-18	17.1662	ENSG00000186897	C1QL4	Yes
3.04741	4.33453	1013.54	8.57443e-27	1.13143e-25	24.9464	ENSG00000182010	RTKN2	Yes
3.04649	6.72733	4359.01	2.519e-37	2.56411e-35	34.5911	ENSG00000168496	FEN1	Yes
3.04591	5.69794	2946.23	1.7827e-34	9.49955e-33	32.0223	ENSG00000164904	ALDH7A1	Yes
3.04197	5.36387	2363.57	7.06438e-33	2.69011e-31	30.5702	ENSG00000165905	LARGE2	Yes
3.04169	5.5813	2434.2	4.32314e-33	1.7168e-31	30.7653	ENSG00000167619	TMEM145	Yes
3.03506	3.52916	553.203	1.54751e-22	1.12222e-21	20.9499	ENSG00000168913	ENHO	Yes
3.02887	2.43538	294.156	2.97835e-18	1.31472e-17	16.8812	ENSG00000164076	CAMKV	Yes
3.02715	-0.290245	44.049	1.3328e-07	2.397e-07	6.62033	ENSG00000240216	CPHL1P	Yes
3.02325	2.5392	328.053	5.61858e-19	2.67215e-18	17.5731	ENSG00000215182	MUC5AC	Yes
3.02073	5.1973	2005.52	1.08955e-31	3.30411e-30	29.4809	ENSG00000108187	PBLD	Yes
3.01732	7.02598	5204.52	1.28374e-38	2.01995e-36	35.6947	ENSG00000112118	MCM3	Yes
3.01333	3.93578	804.417	3.71761e-25	3.89975e-24	23.409	ENSG00000172167	MTBP	Yes
3.01194	1.32335	144.361	9.43338e-14	2.72449e-13	12.5647	ENSG00000105989	WNT2	Yes
3.0054	5.99509	3322.13	2.39098e-35	1.55172e-33	32.8092	ENSG00000157657	ZNF618	Yes
3.0047	3.71281	702.811	3.31284e-24	3.02104e-23	22.5198	ENSG00000197588	KLKP1	Yes
3.00134	0.411984	61.6737	3.98327e-09	8.01314e-09	8.0962	ENSG00000211640	IGLV6-57	Yes
2.99874	-0.311892	38.4585	4.82946e-07	8.32737e-07	6.07949	ENSG00000225498	AC002064.2	Yes
2.99123	4.86928	1446.92	2.44773e-29	4.93064e-28	27.3071	ENSG00000159640	ACE	Yes
2.98992	6.39906	3958.69	1.26762e-36	1.04667e-34	33.9802	ENSG00000176884	GRIN1	Yes
2.98782	5.03149	1617.3	3.87755e-30	9.00747e-29	28.0454	ENSG00000186205	MTARC1	Yes
2.98259	0.151501	61.2268	4.31719e-09	8.66294e-09	8.06233	ENSG00000231066	NPM1P9	Yes
2.98202	-0.146883	44.2149	1.28475e-07	2.31407e-07	6.63562	ENSG00000123329	ARHGAP9	Yes
2.98178	-0.523479	31.3316	2.92411e-06	4.74152e-06	5.32408	ENSG00000169627	BOLA2B	Yes
2.9784	2.69707	362.328	1.21159e-19	6.18742e-19	18.2085	ENSG00000164056	SPRY1	Yes
2.97323	6.7717	5185.37	1.36576e-38	2.08464e-36	35.681	ENSG00000076382	SPAG5	Yes
2.97105	7.64926	6742.08	1.65382e-40	4.92572e-38	37.3075	ENSG00000146674	IGFBP3	Yes
2.96842	4.79102	1496.17	1.40713e-29	2.95587e-28	27.5293	ENSG00000189046	ALKBH2	Yes
2.9656	3.88398	859.027	1.27738e-25	1.42226e-24	23.847	ENSG00000062282	DGAT2	Yes
2.96342	4.49586	1258.23	2.45632e-28	4.12577e-27	26.3845	ENSG00000185379	RAD51D	Yes
2.96211	0.135552	58.0052	7.80371e-09	1.5376e-08	7.81316	ENSG00000167178	ISLR2	Yes
2.95533	3.52462	668.754	7.38308e-24	6.40699e-23	22.1933	ENSG00000196793	ZNF239	Yes
2.95404	4.37135	943.794	2.75215e-26	3.37027e-25	24.4723	ENSG00000131187	F12	Yes
2.9529	6.17441	3695.67	4.01318e-36	3.09888e-34	33.5088	ENSG00000007264	MATK	Yes
2.95243	2.42562	287.121	4.30229e-18	1.85998e-17	16.7305	ENSG00000198723	TEX45	Yes
2.94791	7.14792	5399.93	6.91078e-39	1.17617e-36	35.9295	ENSG00000139767	SRRM4	Yes
2.94553	0.762727	96.5049	1.94717e-11	4.64465e-11	10.333	ENSG00000272282	LINC02084	Yes
2.94251	0.119493	53.7664	1.75807e-08	3.37587e-08	7.47161	ENSG00000174807	CD248	Yes
2.94131	0.843523	84.647	9.93258e-11	2.25211e-10	9.64741	ENSG00000286332	AL353637.2	Yes
2.93828	2.77373	372.554	7.86601e-20	4.11663e-19	18.3855	ENSG00000118513	MYB	Yes
2.93222	1.80396	186.973	2.46161e-15	8.17873e-15	14.0873	ENSG00000181072	CHRM2	Yes
2.93145	1.12778	99.9453	1.24817e-11	3.02635e-11	10.5191	ENSG00000180777	ANKRD30B	Yes
2.93094	-0.186372	37.8017	5.65616e-07	9.6937e-07	6.01351	ENSG00000215246	AC116351.1	Yes
2.92999	1.42531	153.569	4.00275e-14	1.19388e-13	12.923	ENSG00000153233	PTPRR	Yes
2.92333	0.983644	102.531	9.00282e-12	2.20821e-11	10.656	ENSG00000165863	C10orf82	Yes
2.91961	0.10309	47.7032	6.04391e-08	1.1145e-07	6.95292	ENSG00000267201	LINC01775	Yes
2.91731	8.6574	10951.4	4.68175e-44	6.50724e-41	40.1866	ENSG00000166508	MCM7	Yes
2.91697	0.228676	60.0025	5.39314e-09	1.07521e-08	7.96851	ENSG00000187556	NANOS3	Yes
2.91407	4.96241	1502.29	1.31533e-29	2.7665e-28	27.5581	ENSG00000173638	SLC19A1	Yes
2.91383	3.36771	541.843	2.15456e-22	1.53572e-21	20.8137	ENSG00000167757	KLK11	Yes
2.91097	1.17539	93.3664	2.95222e-11	6.945e-11	10.1583	ENSG00000130052	STARD8	Yes
2.90912	2.33419	218.08	2.62383e-16	9.53024e-16	15.0209	ENSG00000127084	FGD3	Yes
2.90624	0.731231	92.8111	3.18124e-11	7.47323e-11	10.1265	ENSG00000154783	FGD5	Yes
2.90532	-0.379071	37.8146	5.6386e-07	9.66559e-07	6.01477	ENSG00000147481	SNTG1	Yes
2.90063	2.04092	180.502	4.08096e-15	1.32942e-14	13.8763	ENSG00000234494	SP2-AS1	Yes
2.89916	-0.052578	42.8863	1.72801e-07	3.07626e-07	6.51198	ENSG00000116329	OPRD1	Yes
2.89284	3.90025	613.379	2.96431e-23	2.35437e-22	21.6281	ENSG00000148344	PTGES	Yes
2.89234	1.81385	172.453	7.82185e-15	2.48213e-14	13.6052	ENSG00000099256	PRTFDC1	Yes
2.89012	1.22129	130.772	3.64003e-13	1.00152e-12	11.9993	ENSG00000224093	BCAR3-AS1	Yes
2.88587	5.79783	2917.9	2.0953e-34	1.08871e-32	31.9631	ENSG00000163918	RFC4	Yes
2.88291	7.25446	5436.48	6.16999e-39	1.07197e-36	35.9698	ENSG00000013573	DDX11	Yes
2.8813	1.08681	120.841	1.05059e-12	2.78406e-12	11.5553	ENSG00000228727	SAPCD1	Yes
2.88079	2.72643	290.529	3.59654e-18	1.57033e-17	16.804	ENSG00000166426	CRABP1	Yes
2.88015	4.63091	1341.96	8.49053e-29	1.546e-27	26.8108	ENSG00000160716	CHRNB2	Yes
2.87904	3.81906	795.908	4.41841e-25	4.5905e-24	23.3381	ENSG00000108515	ENO3	Yes
2.87592	-0.0708762	42.7961	1.76347e-07	3.13771e-07	6.50339	ENSG00000027644	INSRR	Yes
2.87261	-0.40218	32.7773	1.99667e-06	3.27716e-06	5.4845	ENSG00000245017	LINC02453	Yes
2.87134	3.77202	764.892	8.42045e-25	8.35483e-24	23.0781	ENSG00000197766	CFD	Yes
2.87019	2.7159	316.162	9.90067e-19	4.58704e-18	17.3385	ENSG00000229676	ZNF492	Yes
2.86772	4.00433	785.827	5.43413e-25	5.55367e-24	23.2554	ENSG00000082512	TRAF5	Yes
2.86695	5.58767	2596.81	1.46931e-33	6.4322e-32	31.1916	ENSG00000101868	POLA1	Yes
2.86303	2.57508	296.579	2.6288e-18	1.16673e-17	16.933	ENSG00000075043	KCNQ2	Yes
2.86179	4.14061	1014.65	8.42247e-27	1.11226e-25	24.9538	ENSG00000175356	SCUBE2	Yes
2.8584	8.94024	10287.7	1.34291e-43	1.24435e-40	39.9051	ENSG00000171388	APLN	Yes
2.85674	2.04068	233.833	9.36893e-17	3.5547e-16	15.4492	ENSG00000131944	FAAP24	Yes
2.85467	6.15661	2971.07	1.54921e-34	8.41671e-33	32.0749	ENSG00000158715	SLC45A3	Yes
2.85343	8.26573	9592.05	4.36919e-43	3.31244e-40	39.4799	ENSG00000167747	C19orf48	Yes
2.84807	5.42399	2208.09	2.19587e-32	7.66969e-31	30.1152	ENSG00000162062	TEDC2	Yes
2.84588	5.28666	1956.99	1.63744e-31	4.83378e-30	29.3157	ENSG00000149554	CHEK1	Yes
2.84174	0.762741	86.1063	8.05733e-11	1.84043e-10	9.73508	ENSG00000255366	AC120036.4	Yes
2.8409	2.43547	286.292	4.49529e-18	1.9404e-17	16.7121	ENSG00000197360	ZNF98	Yes
2.83995	5.89438	2554.01	1.93907e-33	8.29276e-32	31.0813	ENSG00000100078	PLA2G3	Yes
2.83867	2.57807	333.632	4.33486e-19	2.08421e-18	17.6811	ENSG00000198963	RORB	Yes
2.83706	2.84897	383.329	5.04798e-20	2.69856e-19	18.5689	ENSG00000029534	ANK1	Yes
2.8339	5.0542	1829.07	5.03556e-31	1.36344e-29	28.8654	ENSG00000164045	CDC25A	Yes
2.83377	5.77005	2780.65	4.68775e-34	2.31323e-32	31.6358	ENSG00000173207	CKS1B	Yes
2.83316	2.68342	297.394	2.52126e-18	1.12199e-17	16.95	ENSG00000179750	APOBEC3B	Yes
2.83275	-0.628401	28.6706	6.04443e-06	9.59048e-06	5.01816	ENSG00000179930	ZNF648	Yes
2.82927	5.11113	1812.01	5.88328e-31	1.55511e-29	28.8082	ENSG00000185347	TEDC1	Yes
2.82666	2.39909	245.041	4.66985e-17	1.82408e-16	15.739	ENSG00000138587	MNS1	Yes
2.82113	6.36988	3395	1.66272e-35	1.1093e-33	32.955	ENSG00000116830	TTF2	Yes
2.81884	2.28435	248.16	3.86647e-17	1.51953e-16	15.8183	ENSG00000150540	HNMT	Yes
2.81491	5.03734	1611.14	4.13071e-30	9.56891e-29	28.0191	ENSG00000005189	REXO5	Yes
2.81067	1.52666	149.201	5.9787e-14	1.75747e-13	12.7551	ENSG00000256433	AC005840.2	Yes
2.80892	0.0187239	50.4607	3.40803e-08	6.4142e-08	7.19286	ENSG00000288533	AP001178.4	Yes
2.80753	1.0275	110.834	3.28542e-12	8.32915e-12	11.0794	ENSG00000182050	MGAT4C	Yes
2.8054	0.562575	66.9975	1.57099e-09	3.25619e-09	8.48729	ENSG00000204666	AC010624.1	Yes
2.80452	1.65532	149.193	5.98322e-14	1.75849e-13	12.7549	ENSG00000230082	PRRT3-AS1	Yes
2.80261	6.26818	3157.34	5.60257e-35	3.43611e-33	32.4639	ENSG00000113657	DPYSL3	Yes
2.80223	4.97682	1365.72	6.35486e-29	1.17901e-27	26.9285	ENSG00000135373	EHF	Yes
2.80184	5.14917	1824.53	5.24759e-31	1.40489e-29	28.8524	ENSG00000159259	CHAF1B	Yes
2.80163	1.92483	198.981	1.00111e-15	3.43923e-15	14.4635	ENSG00000259479	SORD2P	Yes
2.80033	-0.127468	42.3505	1.95037e-07	3.46139e-07	6.46075	ENSG00000234409	CCDC188	Yes
2.80024	0.463946	71.6736	7.22487e-10	1.53998e-09	8.81248	ENSG00000039139	DNAH5	Yes
2.79577	5.81794	2865.22	2.84121e-34	1.44477e-32	31.8402	ENSG00000131650	KREMEN2	Yes
2.79379	2.98897	401.616	2.43972e-20	1.35159e-19	18.8692	ENSG00000125144	MT1G	Yes
2.79318	4.64932	1262.22	2.33158e-28	3.93607e-27	26.4049	ENSG00000144339	TMEFF2	Yes
2.79248	1.36498	134.363	2.52068e-13	7.02699e-13	12.1532	ENSG00000273108	AL121929.3	Yes
2.79156	1.07852	105.75	6.04673e-12	1.50146e-11	10.8235	ENSG00000163499	CRYBA2	Yes
2.78851	0.872679	85.4599	8.83704e-11	2.01164e-10	9.69645	ENSG00000265158	LRRC37A7P	Yes
2.78788	-0.290248	37.2512	6.46467e-07	1.10295e-06	5.95744	ENSG00000271797	AC008494.3	Yes
2.78615	1.01016	91.062	4.03418e-11	9.39751e-11	10.027	ENSG00000230650	AC140479.2	Yes
2.7853	6.2388	3083.42	8.32756e-35	4.82276e-33	32.3167	ENSG00000149503	INCENP	Yes
2.78528	1.13571	116.472	1.71204e-12	4.45617e-12	11.351	ENSG00000214960	CRPPA	Yes
2.78493	1.0101	96.5042	1.94736e-11	4.64465e-11	10.333	ENSG00000227755	AP000344.1	Yes
2.77986	7.75448	7460.87	3.00686e-41	1.25379e-38	37.9018	ENSG00000141668	CBLN2	Yes
2.77975	1.30211	115.393	1.93584e-12	5.01443e-12	11.2998	ENSG00000248429	FAM198B-AS1	Yes
2.77804	1.40534	120.643	1.07388e-12	2.8426e-12	11.5463	ENSG00000278126	AC139768.1	Yes
2.77668	3.38292	536.021	2.55935e-22	1.80649e-21	20.7432	ENSG00000168754	FAM178B	Yes
2.77186	-0.473718	32.4058	2.20048e-06	3.60246e-06	5.4434	ENSG00000246792	AC106038.1	Yes
2.77094	2.95298	404.699	2.16482e-20	1.20921e-19	18.9175	ENSG00000198300	PEG3	Yes
2.77034	5.50615	2001.2	1.12936e-31	3.41862e-30	29.4661	ENSG00000198554	WDHD1	Yes
2.76432	2.87815	364.375	1.11026e-19	5.70136e-19	18.244	ENSG00000184838	PRR16	Yes
2.76406	1.96157	200.081	9.24111e-16	3.18456e-15	14.497	ENSG00000154645	CHODL	Yes
2.76361	3.49347	553.676	1.52652e-22	1.10796e-21	20.9555	ENSG00000138650	PCDH10	Yes
2.76338	1.48934	132.956	2.90808e-13	8.0558e-13	12.0939	ENSG00000182459	TEX19	Yes
2.763	0.853241	94.891	2.40874e-11	5.7043e-11	10.2438	ENSG00000184260	H2AC20	Yes
2.76282	1.53275	141.184	1.28124e-13	3.66172e-13	12.4363	ENSG00000078900	TP73	Yes
2.76086	5.20538	1653.98	2.67406e-30	6.38979e-29	28.1945	ENSG00000056736	IL17RB	Yes
2.75958	3.40499	512.567	5.2153e-22	3.549e-21	20.4499	ENSG00000165300	SLITRK5	Yes
2.75878	0.526359	73.47	5.41082e-10	1.16508e-09	8.93364	ENSG00000132744	ACY3	Yes
2.75835	1.22889	121.017	1.03045e-12	2.73285e-12	11.5634	ENSG00000261008	LINC01572	Yes
2.75203	1.16743	113.411	2.43132e-12	6.2503e-12	11.2041	ENSG00000153064	BANK1	Yes
2.75201	1.95246	188.864	2.12965e-15	7.10978e-15	14.1481	ENSG00000285043	AC093512.2	Yes
2.75132	7.29785	5737.72	2.49249e-39	5.0087e-37	36.3003	ENSG00000151503	NCAPD3	Yes
2.7459	2.47718	244.554	4.8104e-17	1.87635e-16	15.7267	ENSG00000164651	SP8	Yes
2.74194	5.53357	1873.98	3.36536e-31	9.44964e-30	29.0246	ENSG00000186281	GPAT2	Yes
2.73784	1.87281	171.499	8.46308e-15	2.67594e-14	13.5725	ENSG00000170915	PAQR8	Yes
2.73699	-0.0344276	40.4321	3.03064e-07	5.3041e-07	6.27539	ENSG00000172238	ATOH1	Yes
2.73698	-0.498375	30.8357	3.33976e-06	5.39609e-06	5.26792	ENSG00000234076	TPRG1-AS1	Yes
2.73548	2.88997	376.588	6.65349e-20	3.50849e-19	18.4549	ENSG00000114200	BCHE	Yes
2.73504	0.901217	99.018	1.40549e-11	3.39348e-11	10.4694	ENSG00000010610	CD4	Yes
2.73383	5.46647	1556.57	7.30983e-30	1.61913e-28	27.7907	ENSG00000140263	SORD	Yes
2.73101	0.965723	96.1273	2.04605e-11	4.87167e-11	10.3123	ENSG00000144821	MYH15	Yes
2.72602	-0.334011	30.7494	3.41826e-06	5.51918e-06	5.25813	ENSG00000173269	MMRN2	Yes
2.72335	2.26221	134.826	2.40536e-13	6.71559e-13	12.1729	ENSG00000268447	SSX2B	Yes
2.72047	7.75573	6174.18	7.26582e-40	1.78216e-37	36.7491	ENSG00000127329	PTPRB	Yes
2.72016	3.75911	632.999	1.78775e-23	1.47103e-22	21.8324	ENSG00000139219	COL2A1	Yes
2.71796	1.25123	106.902	5.25579e-12	1.30955e-11	10.8829	ENSG00000170425	ADORA2B	Yes
2.71728	0.741826	78.3327	2.53409e-10	5.5915e-10	9.25247	ENSG00000177989	ODF3B	Yes
2.71706	1.66633	161.83	1.92184e-14	5.89886e-14	13.2292	ENSG00000151617	EDNRA	Yes
2.71127	4.56754	1207.49	4.8383e-28	7.72229e-27	26.1123	ENSG00000277161	PIGW	Yes
2.70755	3.55798	489.461	1.08427e-21	7.08366e-21	20.1497	ENSG00000119699	TGFB3	Yes
2.70712	4.44064	1149.42	1.08833e-27	1.6487e-26	25.7829	ENSG00000107485	GATA3	Yes
2.70689	5.31138	1803.04	6.38865e-31	1.6807e-29	28.7745	ENSG00000135439	AGAP2	Yes
2.70435	6.13047	2235.57	1.78694e-32	6.32791e-31	30.1987	ENSG00000169683	LRRC45	Yes
2.70302	1.94343	153.495	4.02977e-14	1.20173e-13	12.9202	ENSG00000099260	PALMD	Yes
2.70275	0.731226	83.613	1.15384e-10	2.60594e-10	9.58404	ENSG00000243989	ACY1	Yes
2.7009	-0.523464	29.8209	4.39863e-06	7.04686e-06	5.152	ENSG00000139567	ACVRL1	Yes
2.70051	-0.523469	30.9451	3.24298e-06	5.24327e-06	5.2804	ENSG00000119283	TRIM67	Yes
2.70043	1.18299	115.187	1.98188e-12	5.12969e-12	11.2899	ENSG00000042493	CAPG	Yes
2.69926	6.5994	3968.15	1.21785e-36	1.01057e-34	33.9954	ENSG00000167670	CHAF1A	Yes
2.69867	2.99106	405.573	2.09299e-20	1.17026e-19	18.9317	ENSG00000134463	ECHDC3	Yes
2.69785	4.25873	991.566	1.22751e-26	1.57854e-25	24.8017	ENSG00000184489	PTP4A3	Yes
2.69712	1.33741	131.753	3.2897e-13	9.07974e-13	12.0419	ENSG00000152208	GRID2	Yes
2.69216	5.41824	2022.01	9.5079e-32	2.92426e-30	29.534	ENSG00000146263	MMS22L	Yes
2.6914	6.95788	4440.33	1.84721e-37	1.96239e-35	34.7072	ENSG00000041982	TNC	Yes
2.69055	1.22882	110.165	3.55565e-12	8.98283e-12	11.0466	ENSG00000013725	CD6	Yes
2.6904	5.48054	1977.12	1.38122e-31	4.12119e-30	29.385	ENSG00000174442	ZWILCH	Yes
2.68838	0.863054	82.6167	1.33476e-10	3.00276e-10	9.52248	ENSG00000156218	ADAMTSL3	Yes
2.68642	0.0530896	44.7531	1.14106e-07	2.06352e-07	6.68539	ENSG00000110427	KIAA1549L	Yes
2.68637	8.06709	7295.14	4.38847e-41	1.62656e-38	37.7887	ENSG00000104738	MCM4	Yes
2.68369	3.48256	525.954	3.46129e-22	2.40546e-21	20.6188	ENSG00000196628	TCF4	Yes
2.68301	0.167196	39.8968	3.43451e-07	5.98455e-07	6.22297	ENSG00000287625	AC022210.2	Yes
2.68157	7.15081	5370.05	7.58612e-39	1.25837e-36	35.9002	ENSG00000117593	DARS2	Yes
2.68082	1.2213	112.846	2.59582e-12	6.64553e-12	11.1775	ENSG00000265393	AC084125.4	Yes
2.67746	2.98889	395.771	3.06766e-20	1.68363e-19	18.7738	ENSG00000151474	FRMD4A	Yes
2.67646	0.6324	69.4056	1.04834e-09	2.20578e-09	8.65644	ENSG00000267532	MIR497HG	Yes
2.6741	2.90656	328.754	5.43719e-19	2.58884e-18	17.5869	ENSG00000204366	ZBTB12	Yes
2.67204	4.35158	884.061	7.99959e-26	9.17011e-25	24.0376	ENSG00000118655	DCLRE1B	Yes
2.67114	4.28781	903.398	5.62125e-26	6.59795e-25	24.1806	ENSG00000005421	PON1	Yes
2.67113	4.53278	1106.65	2.02907e-27	2.95313e-26	25.5297	ENSG00000166845	C18orf54	Yes
2.66919	3.97518	798.15	4.2211e-25	4.39748e-24	23.3568	ENSG00000077942	FBLN1	Yes
2.66315	0.0360213	48.7662	4.8349e-08	8.98309e-08	7.04657	ENSG00000066185	ZMYND12	Yes
2.66232	0.258428	50.0363	3.71749e-08	6.96987e-08	7.15678	ENSG00000160801	PTH1R	Yes
2.66201	0.843439	87.1889	6.91033e-11	1.58538e-10	9.79987	ENSG00000155052	CNTNAP5	Yes
2.66169	0.151458	49.3502	4.28234e-08	7.98761e-08	7.09758	ENSG00000140675	SLC5A2	Yes
2.66118	4.77142	1201.27	5.2677e-28	8.34378e-27	26.0786	ENSG00000173272	MZT2A	Yes
2.66031	3.91092	726.593	1.9346e-24	1.82403e-23	22.739	ENSG00000073670	ADAM11	Yes
2.66015	3.95842	656.486	9.94875e-24	8.43167e-23	22.0741	ENSG00000100749	VRK1	Yes
2.65795	5.1727	1610.13	4.17413e-30	9.65607e-29	28.0152	ENSG00000198157	HMGN5	Yes
2.65179	2.02777	203.634	7.15332e-16	2.4877e-15	14.6042	ENSG00000239264	TXNDC5	Yes
2.65043	5.03332	1357.99	6.97964e-29	1.28634e-27	26.8906	ENSG00000151849	CENPJ	Yes
2.64702	7.01848	4534.63	1.2982e-37	1.43396e-35	34.8435	ENSG00000168268	NT5DC2	Yes
2.64135	1.07848	94.056	2.69185e-11	6.35129e-11	10.1971	ENSG00000168675	LDLRAD4	Yes
2.63993	0.0187567	46.2837	8.18107e-08	1.49405e-07	6.82563	ENSG00000226472	AC008013.2	Yes
2.63796	6.00522	2777.24	4.78467e-34	2.34914e-32	31.6291	ENSG00000058804	NDC1	Yes
2.63612	3.57001	517.089	4.53586e-22	3.10693e-21	20.5077	ENSG00000112232	KHDRBS2	Yes
2.63465	-0.247809	31.1173	3.09651e-06	5.01229e-06	5.29996	ENSG00000214770	AL161756.1	Yes
2.63074	3.9183	529.832	3.07933e-22	2.15437e-21	20.6667	ENSG00000044459	CNTLN	Yes
2.6297	3.46851	472.607	1.88798e-21	1.18963e-20	19.9246	ENSG00000215478	CES5AP1	Yes
2.62473	1.22876	103.687	7.79548e-12	1.91998e-11	10.7167	ENSG00000279968	CCDC28A-AS1	Yes
2.62362	6.34164	2572.83	1.71544e-33	7.41238e-32	31.13	ENSG00000261373	VPS9D1-AS1	Yes
2.62347	3.78628	594.989	4.82956e-23	3.74553e-22	21.4265	ENSG00000163083	INHBB	Yes
2.62112	6.03416	2505.46	2.67133e-33	1.10846e-31	30.9553	ENSG00000176974	SHMT1	Yes
2.61733	6.80208	4222.45	4.29692e-37	4.07207e-35	34.3902	ENSG00000079616	KIF22	Yes
2.61503	0.501688	57.601	8.41802e-09	1.65298e-08	7.78173	ENSG00000213397	HAUS7	Yes
2.61486	3.07083	379.88	5.8109e-20	3.09155e-19	18.5098	ENSG00000136167	LCP1	Yes
2.61306	3.92017	590.189	5.49872e-23	4.22058e-22	21.3746	ENSG00000154146	NRGN	Yes
2.61074	3.60934	580.107	7.24531e-23	5.48457e-22	21.2609	ENSG00000168907	PLA2G4F	Yes
2.60859	5.03138	1356.36	7.11901e-29	1.30769e-27	26.8835	ENSG00000155846	PPARGC1B	Yes
2.60547	0.654972	72.06	6.78632e-10	1.45003e-09	8.83862	ENSG00000172367	PDZD3	Yes
2.60398	-0.268898	35.2178	1.06911e-06	1.79233e-06	5.74658	ENSG00000224905	AP001347.1	Yes
2.60391	4.57474	1166.01	8.59913e-28	1.31582e-26	25.8808	ENSG00000101000	PROCR	Yes
2.60212	8.56527	7444.38	3.1209e-41	1.2696e-38	37.8963	ENSG00000137337	MDC1	Yes
2.59822	0.489214	64.2886	2.50598e-09	5.11407e-09	8.29123	ENSG00000178343	SHISA3	Yes
2.59642	-0.425639	30.0046	4.1833e-06	6.71349e-06	5.17305	ENSG00000158077	NLRP14	Yes
2.59458	1.30213	101.404	1.03724e-11	2.53407e-11	10.5962	ENSG00000178460	MCMDC2	Yes
2.59427	2.80443	300.604	2.14076e-18	9.58543e-18	17.0184	ENSG00000076770	MBNL3	Yes
2.59412	6.67627	2895.48	2.38367e-34	1.2233e-32	31.9125	ENSG00000183010	PYCR1	Yes
2.59187	3.54291	524.351	3.63353e-22	2.51676e-21	20.5992	ENSG00000196208	GREB1	Yes
2.58745	5.42298	2046.63	7.77407e-32	2.44648e-30	29.6115	ENSG00000184271	POU6F1	Yes
2.58737	1.03607	86.9409	7.15691e-11	1.63992e-10	9.78518	ENSG00000226944	AL031847.1	Yes
2.5863	2.53906	269.906	1.09616e-17	4.54459e-17	16.3425	ENSG00000204860	FAM201A	Yes
2.58628	2.51779	256.331	2.38118e-17	9.53785e-17	16.0205	ENSG00000143450	OAZ3	Yes
2.58399	2.55714	243.452	5.1454e-17	2.00093e-16	15.6988	ENSG00000267733	AP005264.5	Yes
2.58339	-0.146911	37.6739	5.83378e-07	9.98376e-07	6.00071	ENSG00000230122	ECEL1P3	Yes
2.57805	1.87292	162.379	1.83247e-14	5.6349e-14	13.2491	ENSG00000136531	SCN2A	Yes
2.57756	0.385204	51.3886	2.8227e-08	5.34512e-08	7.27204	ENSG00000173406	DAB1	Yes
2.57626	0.843437	60.7498	4.70648e-09	9.41578e-09	8.02614	ENSG00000236137	AL445231.1	Yes
2.57216	1.62689	144.887	8.97156e-14	2.59605e-13	12.5857	ENSG00000233491	AC008163.1	Yes
2.57215	4.29048	852.561	1.44461e-25	1.5925e-24	23.7979	ENSG00000088305	DNMT3B	Yes
2.56835	3.2068	411.124	1.69192e-20	9.56273e-20	19.0194	ENSG00000146410	MTFR2	Yes
2.56785	-0.0343838	40.5157	2.97228e-07	5.20305e-07	6.28374	ENSG00000204711	C9orf135	Yes
2.56742	1.01887	74.4315	4.64447e-10	1.0063e-09	8.99727	ENSG00000153898	MCOLN2	Yes
2.56699	-0.0344028	38.7955	4.45592e-07	7.70797e-07	6.11306	ENSG00000274628	AL669942.1	Yes
2.56691	-0.0344038	40.594	2.91862e-07	5.11449e-07	6.2912	ENSG00000232000	CLCN3P1	Yes
2.56198	0.621031	69.9279	9.61503e-10	2.03076e-09	8.69234	ENSG00000286931	AL136419.3	Yes
2.56176	0.621019	67.1424	1.53279e-09	3.18057e-09	8.4975	ENSG00000164946	FREM1	Yes
2.5612	7.10597	4819.17	4.67326e-38	5.9958e-36	35.2222	ENSG00000100714	MTHFD1	Yes
2.56029	3.90642	564.842	1.10978e-22	8.20481e-22	21.0859	ENSG00000150625	GPM6A	Yes
2.55935	1.68836	130.988	3.55981e-13	9.80256e-13	12.0087	ENSG00000267030	AC011498.2	Yes
2.55765	4.16548	839.031	1.87422e-25	2.0312e-24	23.6922	ENSG00000122483	CCDC18	Yes
2.55663	6.32154	3055.61	9.69006e-35	5.49729e-33	32.2599	ENSG00000198720	ANKRD13B	Yes
2.5556	4.36361	813.856	3.07572e-25	3.25205e-24	23.4878	ENSG00000226562	CYP4F26P	Yes
2.55237	1.22126	99.2024	1.37261e-11	3.31747e-11	10.4792	ENSG00000121871	SLITRK3	Yes
2.54875	2.89494	298.802	2.34623e-18	1.04801e-17	16.9796	ENSG00000166126	AMN	Yes
2.54828	2.67783	270.791	1.04337e-17	4.33649e-17	16.3629	ENSG00000054983	GALC	Yes
2.54789	5.98999	2392.32	5.77448e-33	2.23463e-31	30.6508	ENSG00000133519	ZDHHC8P1	Yes
2.54378	-0.311939	34.5019	1.28099e-06	2.13146e-06	5.67132	ENSG00000253187	HOXA10-AS	Yes
2.54338	2.3755	229.345	1.2484e-16	4.68965e-16	15.3289	ENSG00000230091	TMEM254-AS1	Yes
2.54161	6.29409	2474.21	3.2935e-33	1.33981e-31	30.873	ENSG00000119969	HELLS	Yes
2.53768	2.73983	274.63	8.43628e-18	3.54788e-17	16.45	ENSG00000072657	TRHDE	Yes
2.53541	4.74365	1090.19	2.5948e-27	3.7022e-26	25.4315	ENSG00000164087	POC1A	Yes
2.53493	1.93396	149.358	5.89201e-14	1.7329e-13	12.7612	ENSG00000197587	DMBX1	Yes
2.53304	3.16433	368.62	9.27588e-20	4.8152e-19	18.3174	ENSG00000004660	CAMKK1	Yes
2.53223	2.78647	302.926	1.9037e-18	8.55844e-18	17.0676	ENSG00000197275	RAD54B	Yes
2.53189	3.32064	422.088	1.12003e-20	6.46399e-20	19.1895	ENSG00000125618	PAX8	Yes
2.53104	0.438104	58.9074	6.59757e-09	1.30705e-08	7.88371	ENSG00000101489	CELF4	Yes
2.52979	0.05305	35.2181	1.06903e-06	1.79233e-06	5.74658	ENSG00000115590	IL1R2	Yes
2.52961	1.43173	116.788	1.65181e-12	4.30613e-12	11.3659	ENSG00000164932	CTHRC1	Yes
2.52569	4.26874	885.084	7.85014e-26	9.01532e-25	24.045	ENSG00000196092	PAX5	Yes
2.52182	0.86299	66.2307	1.79064e-09	3.6963e-09	8.43223	ENSG00000006283	CACNA1G	Yes
2.52169	1.09501	85.1856	9.1916e-11	2.08922e-10	9.68002	ENSG00000258743	LINC02301	Yes
2.52056	0.15151	49.148	4.4657e-08	8.31937e-08	7.07991	ENSG00000107014	RLN2	Yes
2.51499	1.58055	135.421	2.26542e-13	6.3387e-13	12.198	ENSG00000186073	C15orf41	Yes
2.51377	2.23659	215.801	3.0617e-16	1.10629e-15	14.9561	ENSG00000112394	SLC16A10	Yes
2.51152	1.88243	176.576	5.58727e-15	1.79488e-14	13.746	ENSG00000143995	MEIS1	Yes
2.51126	2.53609	254.308	2.68143e-17	1.07046e-16	15.9704	ENSG00000253293	HOXA10	Yes
2.51095	5.88724	2413.17	4.99628e-33	1.9654e-31	30.7065	ENSG00000039523	RIPOR1	Yes
2.5091	1.13571	102.049	9.56436e-12	2.34112e-11	10.6306	ENSG00000154930	ACSS1	Yes
2.50891	3.11833	354.952	1.66621e-19	8.37829e-19	18.0768	ENSG00000106927	AMBP	Yes
2.50364	4.54472	856.399	1.34274e-25	1.49006e-24	23.8268	ENSG00000102967	DHODH	Yes
2.5032	4.01945	770.709	7.44704e-25	7.47348e-24	23.1265	ENSG00000106789	CORO2A	Yes
2.50084	-0.206596	30.5416	3.61555e-06	5.82982e-06	5.23434	ENSG00000206432	TMEM200C	Yes
2.50004	-0.20663	32.18	2.33506e-06	3.81305e-06	5.41873	ENSG00000214146	LINC02026	Yes
2.49314	1.89675	154.592	3.64859e-14	1.09235e-13	12.9616	ENSG00000135253	KCP	Yes
2.49175	4.36473	803.752	3.76791e-25	3.94755e-24	23.4037	ENSG00000198056	PRIM1	Yes
2.491	1.07015	71.2926	7.68663e-10	1.63569e-09	8.7863	ENSG00000287388	AC068774.1	Yes
2.49095	4.49462	978.286	1.53049e-26	1.93386e-25	24.7136	ENSG00000077348	EXOSC5	Yes
2.49072	1.07011	85.8054	8.41081e-11	1.91802e-10	9.71715	ENSG00000196839	ADA	Yes
2.48705	0.56267	62.621	3.36264e-09	6.79741e-09	8.16766	ENSG00000228630	HOTAIR	Yes
2.48587	7.40308	5430.1	6.29305e-39	1.08208e-36	35.9657	ENSG00000076248	UNG	Yes
2.48448	6.28399	2466.44	3.47112e-33	1.40181e-31	30.8533	ENSG00000076003	MCM6	Yes
2.48401	0.316141	44.3202	1.2552e-07	2.26256e-07	6.6454	ENSG00000279726	AC005609.5	Yes
2.48255	4.87244	1259.74	2.40845e-28	4.05353e-27	26.3922	ENSG00000040275	SPDL1	Yes
2.47944	1.39204	117.657	1.49752e-12	3.91552e-12	11.4072	ENSG00000115232	ITGA4	Yes
2.47656	1.82386	158.667	2.53568e-14	7.69795e-14	13.1136	ENSG00000139211	AMIGO2	Yes
2.47405	7.65728	5921.38	1.46752e-39	3.30766e-37	36.4805	ENSG00000184164	CRELD2	Yes
2.47394	3.59789	511.987	5.31003e-22	3.60905e-21	20.4426	ENSG00000236333	TRHDE-AS1	Yes
2.4735	3.81765	618.962	2.56307e-23	2.05673e-22	21.6868	ENSG00000138376	BARD1	Yes
2.47013	1.42526	115.142	1.99212e-12	5.1546e-12	11.2878	ENSG00000173546	CSPG4	Yes
2.46993	0.213552	45.6853	9.3103e-08	1.69342e-07	6.77124	ENSG00000258920	FOXN3-AS1	Yes
2.46867	2.5392	228.032	1.35901e-16	5.08798e-16	15.2935	ENSG00000198298	ZNF485	Yes
2.46852	2.17548	175.82	5.94008e-15	1.90455e-14	13.7202	ENSG00000257167	TMPO-AS1	Yes
2.46663	4.74862	1154.37	1.01408e-27	1.54605e-26	25.8108	ENSG00000170439	METTL7B	Yes
2.46547	4.00189	731.844	1.72184e-24	1.63173e-23	22.7874	ENSG00000132749	TESMIN	Yes
2.4641	4.78347	1103.44	2.12803e-27	3.08639e-26	25.5105	ENSG00000113739	STC2	Yes
2.4638	-0.108433	35.3484	1.03463e-06	1.73678e-06	5.76025	ENSG00000277112	ANKRD20A21P	Yes
2.46257	5.79176	2235.22	1.79154e-32	6.33074e-31	30.1985	ENSG00000165644	COMTD1	Yes
2.46161	5.1121	1411.53	3.6852e-29	7.09539e-28	27.149	ENSG00000090447	TFAP4	Yes
2.45976	4.18454	700.509	3.49311e-24	3.16944e-23	22.499	ENSG00000160932	LY6E	Yes
2.459	2.58681	268.662	1.17521e-17	4.85541e-17	16.3138	ENSG00000276672	AL161891.1	Yes
2.4572	1.09505	85.3935	8.92149e-11	2.03003e-10	9.6925	ENSG00000163485	ADORA1	Yes
2.45709	5.76718	2126.96	4.09589e-32	1.35546e-30	29.8679	ENSG00000101220	C20orf27	Yes
2.45669	3.77963	537.655	2.43818e-22	1.72681e-21	20.7628	ENSG00000213967	ZNF726	Yes
2.45605	5.02907	1471.67	1.84909e-29	3.81696e-28	27.4183	ENSG00000159055	MIS18A	Yes
2.4558	0.103149	33.7411	1.55575e-06	2.5745e-06	5.58931	ENSG00000256340	ABCC6P1	Yes
2.45503	0.872613	66.4251	1.73203e-09	3.57974e-09	8.44615	ENSG00000184227	ACOT1	Yes
2.45139	4.46139	942.929	2.79366e-26	3.41359e-25	24.4668	ENSG00000112029	FBXO5	Yes
2.45052	4.27594	749.658	1.16655e-24	1.13253e-23	22.946	ENSG00000075643	MOCOS	Yes
2.44968	5.92903	2069.37	6.46843e-32	2.0668e-30	29.6847	ENSG00000173898	SPTBN2	Yes
2.44641	1.08679	89.522	4.98659e-11	1.15452e-10	9.9376	ENSG00000259407	AC021739.2	Yes
2.44472	2.31665	199.253	9.81473e-16	3.37456e-15	14.4718	ENSG00000187134	AKR1C1	Yes
2.44073	8.06578	6323.61	4.85979e-40	1.28661e-37	36.8906	ENSG00000010292	NCAPD2	Yes
2.43888	-0.127457	31.9679	2.46939e-06	4.02571e-06	5.39516	ENSG00000171236	LRG1	Yes
2.43864	-0.127504	34.8154	1.18317e-06	1.97518e-06	5.70439	ENSG00000145002	FAM86B2	Yes
2.43853	0.974669	80.2555	1.89473e-10	4.21812e-10	9.37488	ENSG00000275367	AC092111.1	Yes
2.43815	1.7936	130.655	3.68446e-13	1.01291e-12	11.9944	ENSG00000121361	KCNJ8	Yes
2.43762	-0.127516	37.4702	6.12919e-07	1.04732e-06	5.97992	ENSG00000261079	AC009053.3	Yes
2.43528	0.597905	59.1753	6.27874e-09	1.2467e-08	7.90424	ENSG00000168404	MLKL	Yes
2.4333	2.36882	166.713	1.26379e-14	3.94215e-14	13.4043	ENSG00000078725	BRINP1	Yes
2.43284	4.49877	911.39	4.86881e-26	5.79635e-25	24.2368	ENSG00000102287	GABRE	Yes
2.43109	3.7342	438.505	6.15057e-21	3.65202e-20	19.4375	ENSG00000183914	DNAH2	Yes
2.43075	1.55068	109.201	3.98685e-12	1.00115e-11	10.9995	ENSG00000149403	GRIK4	Yes
2.43031	5.14544	1445.13	2.49831e-29	4.99698e-28	27.3013	ENSG00000160447	PKN3	Yes
2.42754	1.72073	142.209	1.16002e-13	3.32612e-13	12.4781	ENSG00000273162	AL133215.2	Yes
2.42749	0.273075	51.4844	2.76861e-08	5.24508e-08	7.28025	ENSG00000223839	FAM95B1	Yes
2.4272	2.32364	218.417	2.56495e-16	9.32449e-16	15.0304	ENSG00000213569	AL390039.1	Yes
2.42578	3.18579	397.097	2.91152e-20	1.60321e-19	18.795	ENSG00000125257	ABCC4	Yes
2.42533	2.94142	293.566	3.07079e-18	1.35165e-17	16.8691	ENSG00000167799	NUDT8	Yes
2.42159	3.11006	325.114	6.4519e-19	3.04244e-18	17.5168	ENSG00000240204	SMKR1	Yes
2.42155	1.77848	146.224	7.90279e-14	2.30076e-13	12.6381	ENSG00000184709	LRRC26	Yes
2.42155	1.30207	100.299	1.19313e-11	2.89923e-11	10.5377	ENSG00000255152	MSH5-SAPCD1	Yes
2.42038	2.69432	242.694	5.3903e-17	2.0947e-16	15.6789	ENSG00000050344	NFE2L3	Yes
2.41963	4.33219	867.595	1.08673e-25	1.22636e-24	23.9114	ENSG00000162078	ZG16B	Yes
2.41712	5.29006	1466.1	1.96883e-29	4.02922e-28	27.3948	ENSG00000168243	GNG4	Yes
2.41484	1.71	130.408	3.78006e-13	1.03799e-12	11.9838	ENSG00000231305	AC112484.1	Yes
2.41381	1.15954	91.2317	3.94168e-11	9.18459e-11	10.0369	ENSG00000107719	PALD1	Yes
2.4138	5.90903	2312.53	1.01653e-32	3.7761e-31	30.423	ENSG00000132436	FIGNL1	Yes
2.4127	6.07773	1963.97	1.54333e-31	4.58844e-30	29.3383	ENSG00000005379	TSPOAP1	Yes
2.40971	-0.0343702	37.7099	5.78314e-07	9.90361e-07	6.00421	ENSG00000152822	GRM1	Yes
2.40887	0.0699391	38.6207	4.64569e-07	8.02542e-07	6.09553	ENSG00000213760	ATP6V1G2	Yes
2.40712	0.167232	44.3374	1.25042e-07	2.25419e-07	6.64701	ENSG00000278993	AC002350.2	Yes
2.4069	4.15819	773.377	7.04115e-25	7.08857e-24	23.1494	ENSG00000119673	ACOT2	Yes
2.40457	2.14792	144.39	9.40715e-14	2.71801e-13	12.5657	ENSG00000284753	EEF1AKMT4	Yes
2.40335	3.95705	673.965	6.51491e-24	5.68614e-23	22.2452	ENSG00000109881	CCDC34	Yes
2.40282	2.99104	325.776	6.2533e-19	2.95632e-18	17.5292	ENSG00000263528	IKBKE	Yes
2.4018	1.6992	122.345	8.9096e-13	2.37803e-12	11.6238	ENSG00000150672	DLG2	Yes
2.40134	1.41205	114.257	2.20509e-12	5.68012e-12	11.2456	ENSG00000204420	MPIG6B	Yes
2.40115	5.74988	1330.96	9.72616e-29	1.74997e-27	26.757	ENSG00000004777	ARHGAP33	Yes
2.39691	7.38406	3462.71	1.19454e-35	8.26708e-34	33.0826	ENSG00000161996	WDR90	Yes
2.39688	1.75779	123.097	8.20936e-13	2.1957e-12	11.6584	ENSG00000214198	TTC41P	Yes
2.39309	5.78065	1942.91	1.84628e-31	5.40247e-30	29.2674	ENSG00000152518	ZFP36L2	Yes
2.39232	3.06324	31.7861	2.5911e-06	4.21917e-06	5.37477	ENSG00000274276	CBSL	Yes
2.39055	0.562635	61.0223	4.47976e-09	8.97836e-09	8.0468	ENSG00000279044	AC007787.2	Yes
2.38599	2.22532	195.588	1.28467e-15	4.37642e-15	14.3589	ENSG00000104953	TLE6	Yes
2.38592	0.0531226	36.0382	8.71102e-07	1.47175e-06	5.83217	ENSG00000285907	AL161910.1	Yes
2.38492	4.23167	814.998	3.00644e-25	3.18377e-24	23.4971	ENSG00000161558	TMEM143	Yes
2.3846	1.89671	139.912	1.45063e-13	4.13026e-13	12.384	ENSG00000234373	SNX18P7	Yes
2.38399	5.3655	1449.24	2.38352e-29	4.80711e-28	27.3181	ENSG00000232956	SNHG15	Yes
2.38246	-0.16654	32.2715	2.27947e-06	3.72738e-06	5.4286	ENSG00000245293	AC096564.1	Yes
2.38105	4.68116	1085.88	2.76924e-27	3.93091e-26	25.4055	ENSG00000125885	MCM8	Yes
2.37973	2.07866	180.067	4.22412e-15	1.37284e-14	13.8624	ENSG00000137648	TMPRSS4	Yes
2.3797	-0.425608	24.1229	2.26445e-05	3.44669e-05	4.4626	ENSG00000186854	TRABD2A	Yes
2.37861	4.49669	742.668	1.35766e-24	1.30666e-23	22.8838	ENSG00000162576	MXRA8	Yes
2.37846	-0.42565	23.0076	3.18452e-05	4.79331e-05	4.31936	ENSG00000122585	NPY	Yes
2.37763	1.43179	101.375	1.04109e-11	2.54273e-11	10.5947	ENSG00000172575	RASGRP1	Yes
2.37582	5.05635	1421.22	3.29131e-29	6.44317e-28	27.1909	ENSG00000161692	DBF4B	Yes
2.37552	7.76433	5862.45	1.73628e-39	3.71275e-37	36.4303	ENSG00000130816	DNMT1	Yes
2.37532	2.19479	185.222	2.81829e-15	9.33034e-15	14.0301	ENSG00000052850	ALX4	Yes
2.37219	1.53886	93.7426	2.80703e-11	6.61371e-11	10.1796	ENSG00000124429	POF1B	Yes
2.37126	5.56048	1310.65	1.2534e-28	2.20754e-27	26.6561	ENSG00000167748	KLK1	Yes
2.37117	3.24438	355.374	1.63587e-19	8.23067e-19	18.0846	ENSG00000241476	SSX2	Yes
2.36792	0.31609	47.5238	6.27773e-08	1.15621e-07	6.93696	ENSG00000122584	NXPH1	Yes
2.36753	1.96593	161.746	1.93597e-14	5.94113e-14	13.2261	ENSG00000264112	AC015813.1	Yes
2.36353	0.741771	68.7439	1.17046e-09	2.45406e-09	8.61012	ENSG00000113083	LOX	Yes
2.36331	0.80353	59.1894	6.2624e-09	1.24376e-08	7.90526	ENSG00000269982	AC018809.2	Yes
2.36297	7.82045	5785.76	2.16651e-39	4.57408e-37	36.3397	ENSG00000167034	NKX3-1	Yes
2.36104	6.65593	3204.11	4.38048e-35	2.7364e-33	32.5628	ENSG00000132688	NES	Yes
2.35992	6.19917	2439.96	4.15587e-33	1.65827e-31	30.7803	ENSG00000164647	STEAP1	Yes
2.35894	5.1127	1336.68	9.06134e-29	1.64098e-27	26.7849	ENSG00000123473	STIL	Yes
2.3575	4.99601	1051.5	4.69388e-27	6.42769e-26	25.1919	ENSG00000121957	GPSM2	Yes
2.3566	3.25373	360.002	1.33878e-19	6.80984e-19	18.1669	ENSG00000115325	DOK1	Yes
2.35414	3.90965	553.081	1.55294e-22	1.12517e-21	20.9488	ENSG00000125319	HROB	Yes
2.35203	1.41205	115.456	1.92188e-12	4.98135e-12	11.3027	ENSG00000081479	LRP2	Yes
2.35121	5.06115	1283.79	1.76349e-28	3.04171e-27	26.5169	ENSG00000092758	COL9A3	Yes
2.35104	3.98726	613.614	2.94613e-23	2.34216e-22	21.6304	ENSG00000156398	SFXN2	Yes
2.35093	-0.311916	26.5216	1.11339e-05	1.73586e-05	4.76049	ENSG00000280129	AL132780.5	Yes
2.34999	0.301935	49.2026	4.41537e-08	8.22838e-08	7.08469	ENSG00000171243	SOSTDC1	Yes
2.34833	5.36389	1528.52	9.87749e-30	2.12851e-28	27.6719	ENSG00000103995	CEP152	Yes
2.34718	6.56514	2944.12	1.80418e-34	9.57371e-33	32.0189	ENSG00000112759	SLC29A1	Yes
2.34539	3.91575	598.362	4.41133e-23	3.43977e-22	21.4635	ENSG00000077713	SLC25A43	Yes
2.34163	3.83613	538.067	2.40861e-22	1.70732e-21	20.7677	ENSG00000156787	TBC1D31	Yes
2.34132	4.80712	1196.66	5.61188e-28	8.83858e-27	26.0536	ENSG00000097046	CDC7	Yes
2.33969	3.98413	659.032	9.34755e-24	7.95854e-23	22.0992	ENSG00000278619	MRM1	Yes
2.33882	2.1637	181.152	3.87616e-15	1.26394e-14	13.8983	ENSG00000261377	PDCD6IPP2	Yes
2.33802	3.84734	612.113	3.06425e-23	2.42912e-22	21.6146	ENSG00000119403	PHF19	Yes
2.33603	5.25548	1475.04	1.78036e-29	3.68419e-28	27.4337	ENSG00000178409	BEND3	Yes
2.33571	2.39237	203.241	7.35719e-16	2.5554e-15	14.5925	ENSG00000228192	AL512353.1	Yes
2.33523	3.62352	453.143	3.6673e-21	2.234e-20	19.6509	ENSG00000165795	NDRG2	Yes
2.33403	0.94759	76.8284	3.19272e-10	6.99024e-10	9.15551	ENSG00000203883	SOX18	Yes
2.33318	3.26665	357.377	1.49948e-19	7.58564e-19	18.12	ENSG00000143891	GALM	Yes
2.33268	6.31946	2269.94	1.38578e-32	4.98133e-31	30.3027	ENSG00000177943	MAMDC4	Yes
2.33216	0.654951	59.9611	5.43411e-09	1.08325e-08	7.96527	ENSG00000268655	AC008687.4	Yes
2.33023	0.287552	41.7339	2.24433e-07	3.96538e-07	6.40171	ENSG00000231728	TMSB15B-AS1	Yes
2.32555	5.42065	1645.35	2.91623e-30	6.93862e-29	28.1587	ENSG00000181938	GINS3	Yes
2.31863	4.08521	687.405	4.73807e-24	4.21924e-23	22.3748	ENSG00000170271	FAXDC2	Yes
2.31794	1.49573	103.406	8.0725e-12	1.98791e-11	10.7016	ENSG00000234928	LINC01659	Yes
2.31677	5.94702	1777.69	8.08188e-31	2.07381e-29	28.6832	ENSG00000167136	ENDOG	Yes
2.31546	4.99056	1265.3	2.23986e-28	3.80434e-27	26.4197	ENSG00000132763	MMACHC	Yes
2.31396	4.18461	707.539	2.97279e-24	2.73035e-23	22.5638	ENSG00000187955	COL14A1	Yes
2.31218	5.72456	1802.27	6.43424e-31	1.68785e-29	28.7727	ENSG00000184564	SLITRK6	Yes
2.31213	0.762753	64.8795	2.26075e-09	4.62607e-09	8.33479	ENSG00000267385	AC011498.4	Yes
2.31143	3.99943	512.014	5.30562e-22	3.60752e-21	20.4428	ENSG00000125434	SLC25A35	Yes
2.31096	0.273126	41.089	2.60267e-07	4.57477e-07	6.33963	ENSG00000016082	ISL1	Yes
2.31058	3.40805	418.886	1.26213e-20	7.2465e-20	19.1399	ENSG00000145439	CBR4	Yes
2.3095	2.55415	234.104	9.20964e-17	3.49505e-16	15.4565	ENSG00000079841	RIMS1	Yes
2.30843	5.50587	1418.58	3.39423e-29	6.62133e-28	27.1791	ENSG00000128228	SDF2L1	Yes
2.30838	0.501685	52.9408	2.06905e-08	3.94893e-08	7.40352	ENSG00000129167	TPH1	Yes
2.30759	-0.473696	23.1079	3.08746e-05	4.65478e-05	4.3321	ENSG00000205922	ONECUT3	Yes
2.30725	1.59227	97.5334	1.70269e-11	4.08033e-11	10.3893	ENSG00000142552	RCN3	Yes
2.30696	6.03582	2338.72	8.42577e-33	3.17949e-31	30.4976	ENSG00000135540	NHSL1	Yes
2.30649	3.2974	376.935	6.55865e-20	3.46176e-19	18.4607	ENSG00000233493	TMEM238	Yes
2.30568	-0.108371	33.2299	1.77507e-06	2.92581e-06	5.53375	ENSG00000259070	LINC00639	Yes
2.30485	3.80627	572.749	8.88646e-23	6.64949e-22	21.1772	ENSG00000137193	PIM1	Yes
2.30121	1.88714	145.628	8.36171e-14	2.4259e-13	12.6151	ENSG00000173213	TUBB8B	Yes
2.30022	1.25114	96.501	1.94817e-11	4.64592e-11	10.3329	ENSG00000090402	SI	Yes
2.29964	2.76843	258.28	2.12558e-17	8.54691e-17	16.0682	ENSG00000234171	RNASEH1-AS1	Yes
2.29889	0.562657	53.1064	2.00233e-08	3.8264e-08	7.41721	ENSG00000260289	AC093515.1	Yes
2.29842	3.65057	454.48	3.50078e-21	2.13803e-20	19.67	ENSG00000130701	RBBP8NL	Yes
2.29815	0.752354	56.4947	1.03765e-08	2.02397e-08	7.6938	ENSG00000171757	LRRC34	Yes
2.29757	3.37924	376.396	6.7065e-20	3.53533e-19	18.4516	ENSG00000145864	GABRB2	Yes
2.29721	4.05588	572.021	9.06906e-23	6.76791e-22	21.1695	ENSG00000278709	NKILA	Yes
2.29074	4.03789	600.168	4.20321e-23	3.2867e-22	21.4832	ENSG00000176244	ACBD7	Yes
2.28913	0.803676	57.3766	8.781e-09	1.72182e-08	7.76401	ENSG00000227640	SOX21-AS1	Yes
2.28833	3.32226	291.665	3.38954e-18	1.48306e-17	16.8288	ENSG00000188312	CENPP	Yes
2.28759	5.37756	1520.42	1.07854e-29	2.30037e-28	27.6382	ENSG00000162004	CCDC78	Yes
2.28575	0.741922	48.5695	5.03772e-08	9.34952e-08	7.02921	ENSG00000053918	KCNQ1	Yes
2.28362	3.67709	473.762	1.81647e-21	1.14892e-20	19.9397	ENSG00000167771	RCOR2	Yes
2.28327	4.47657	841.515	1.7862e-25	1.94465e-24	23.7112	ENSG00000149927	DOC2A	Yes
2.28262	7.6353	5044.56	2.16888e-38	3.09185e-36	35.5098	ENSG00000111602	TIMELESS	Yes
2.27631	2.76335	224.962	1.66025e-16	6.15773e-16	15.2106	ENSG00000261678	SCRT1	Yes
2.27575	4.23986	713.665	2.58619e-24	2.39374e-23	22.6209	ENSG00000156968	MPV17L	Yes
2.27402	3.79485	537.991	2.41406e-22	1.71045e-21	20.7669	ENSG00000185904	LINC00839	Yes
2.27379	0.0699659	37.4804	6.11413e-07	1.04496e-06	5.9809	ENSG00000184719	RNLS	Yes
2.27273	0.0699498	33.7515	1.55163e-06	2.56818e-06	5.59037	ENSG00000236519	LINC01424	Yes
2.27237	3.55485	426.035	9.67822e-21	5.62254e-20	19.2501	ENSG00000013297	CLDN11	Yes
2.27068	-0.498383	21.8932	4.51017e-05	6.71953e-05	4.17266	ENSG00000239791	AC002310.2	Yes
2.27043	2.87091	232.214	1.0385e-16	3.92416e-16	15.4063	ENSG00000154556	SORBS2	Yes
2.26955	6.38657	2680.9	8.62987e-34	4.0094e-32	31.3969	ENSG00000164867	NOS3	Yes
2.26831	4.82199	986.866	1.32675e-26	1.6931e-25	24.7713	ENSG00000070882	OSBPL3	Yes
2.26703	-0.247782	27.8304	7.65425e-06	1.20541e-05	4.91886	ENSG00000148541	FAM13C	Yes
2.26558	0.538571	53.9319	1.70191e-08	3.27294e-08	7.48506	ENSG00000146555	SDK1	Yes
2.26388	1.55685	105.21	6.46033e-12	1.59917e-11	10.7961	ENSG00000277232	GTSE1-DT	Yes
2.26343	7.14684	4174.23	5.20994e-37	4.80091e-35	34.3187	ENSG00000186193	SAPCD2	Yes
2.26337	5.15237	1363.6	6.52016e-29	1.20833e-27	26.9178	ENSG00000165025	SYK	Yes
2.25919	3.85216	551.459	1.62746e-22	1.17661e-21	20.9294	ENSG00000272512	AL645608.7	Yes
2.25852	3.27773	363.915	1.13223e-19	5.80882e-19	18.2359	ENSG00000114737	CISH	Yes
2.25615	0.463864	46.1398	8.4387e-08	1.54009e-07	6.81245	ENSG00000250366	TUNAR	Yes
2.25161	6.65119	2960.97	1.64002e-34	8.85238e-33	32.0529	ENSG00000181192	DHTKD1	Yes
2.25106	-0.379055	26.6428	1.07502e-05	1.67713e-05	4.77543	ENSG00000069431	ABCC9	Yes
2.24971	-0.146896	30.2854	3.87547e-06	6.23267e-06	5.20533	ENSG00000287900	AC061961.1	Yes
2.24916	5.54536	1580.08	5.70302e-30	1.28195e-28	27.8921	ENSG00000175745	NR2F1	Yes
2.24896	0.526345	49.8064	3.89744e-08	7.29742e-08	7.13683	ENSG00000139445	FOXN4	Yes
2.24059	1.47047	97.1579	1.78794e-11	4.27911e-11	10.3686	ENSG00000187193	MT1X	Yes
2.23963	8.30863	5657.12	3.16163e-39	6.13173e-37	36.2124	ENSG00000176619	LMNB2	Yes
2.23905	2.23651	181.891	3.65646e-15	1.19534e-14	13.9225	ENSG00000133488	SEC14L4	Yes
2.23759	0.13553	36.5662	7.64548e-07	1.29751e-06	5.88689	ENSG00000225756	DBH-AS1	Yes
2.23611	1.77848	126.444	5.73064e-13	1.55265e-12	11.8089	ENSG00000038295	TLL1	Yes
2.23611	0.974736	73.0042	5.82931e-10	1.25164e-09	8.90252	ENSG00000047662	FAM184B	Yes
2.23523	-0.268877	28.3856	6.546e-06	1.03616e-05	4.98457	ENSG00000259209	AC004943.1	Yes
2.23514	5.25358	1413.05	3.6206e-29	6.99506e-28	27.1552	ENSG00000100285	NEFH	Yes
2.23313	0.762664	56.376	1.06136e-08	2.0678e-08	7.68449	ENSG00000170801	HTRA3	Yes
2.233	5.38247	1563.12	6.8188e-30	1.51439e-28	27.8198	ENSG00000168993	CPLX1	Yes
2.23233	0.514056	46.79	7.33895e-08	1.34586e-07	6.871	ENSG00000233198	RNF224	Yes
2.23187	2.07861	138.52	1.66348e-13	4.71215e-13	12.3268	ENSG00000134326	CMPK2	Yes
2.2309	5.14728	1234.61	3.35643e-28	5.53181e-27	26.2571	ENSG00000165238	WNK2	Yes
2.22954	2.47083	187.702	2.32766e-15	7.74756e-15	14.1108	ENSG00000114450	GNB4	Yes
2.22815	5.38798	1429.55	2.98845e-29	5.89873e-28	27.2292	ENSG00000179041	RRS1	Yes
2.2233	4.34105	621.209	2.41816e-23	1.95032e-22	21.7099	ENSG00000000460	C1orf112	Yes
2.221	4.21063	736.703	1.54697e-24	1.47946e-23	22.8299	ENSG00000178445	GLDC	Yes
2.22075	0.752268	65.4121	2.06146e-09	4.23332e-09	8.37332	ENSG00000116785	CFHR3	Yes
2.2197	1.64957	120.8	1.05543e-12	2.79508e-12	11.5536	ENSG00000185269	NOTUM	Yes
2.21849	3.6701	472.96	1.86579e-21	1.17654e-20	19.9294	ENSG00000184675	AMER1	Yes
2.21846	4.59556	693.736	4.08636e-24	3.66827e-23	22.4355	ENSG00000178966	RMI1	Yes
2.21844	5.72924	1644.19	2.95052e-30	7.01021e-29	28.1543	ENSG00000145604	SKP2	Yes
2.21837	3.93043	524.26	3.64357e-22	2.52267e-21	20.5981	ENSG00000156853	ZNF689	Yes
2.21836	0.632458	56.4062	1.05528e-08	2.05691e-08	7.68678	ENSG00000272902	TBC1D8-AS1	Yes
2.21747	6.28986	2297.66	1.13201e-32	4.14052e-31	30.3829	ENSG00000177685	CRACR2B	Yes
2.2166	0.119464	36.9273	6.99687e-07	1.19082e-06	5.92415	ENSG00000185008	ROBO2	Yes
2.21205	0.688133	62.7885	3.26405e-09	6.60213e-09	8.18032	ENSG00000184669	OR7E14P	Yes
2.21169	3.99746	570.691	9.41282e-23	7.00877e-22	21.1544	ENSG00000122420	PTGFR	Yes
2.21133	-0.070897	32.5598	2.11344e-06	3.46301e-06	5.46055	ENSG00000269947	AC135178.6	Yes
2.21107	-0.0709198	34.1554	1.39914e-06	2.32293e-06	5.63396	ENSG00000238005	AL391832.2	Yes
2.21088	-0.0709402	32.6158	2.08272e-06	3.41435e-06	5.46669	ENSG00000245526	LINC00461	Yes
2.20894	0.562587	55.2139	1.32633e-08	2.56545e-08	7.59084	ENSG00000198569	SLC34A3	Yes
2.20688	3.05579	258.833	2.05843e-17	8.29491e-17	16.0812	ENSG00000143847	PPFIA4	Yes
2.20305	1.9615	141.81	1.2057e-13	3.45294e-13	12.4618	ENSG00000188263	IL17REL	Yes
2.20294	3.7597	299.621	2.25037e-18	1.00654e-17	16.9972	ENSG00000076662	ICAM3	Yes
2.20244	2.01029	139.416	1.52297e-13	4.32516e-13	12.364	ENSG00000180535	BHLHA15	Yes
2.20234	0.94764	58.4202	7.22224e-09	1.42607e-08	7.84586	ENSG00000287248	AC009271.2	Yes
2.20081	0.0187051	35.2121	1.07063e-06	1.7945e-06	5.74606	ENSG00000279693	AC099521.3	Yes
2.20027	6.13011	2045.61	7.83865e-32	2.46216e-30	29.6087	ENSG00000138796	HADH	Yes
2.19922	0.273065	39.9206	3.41535e-07	5.95301e-07	6.22526	ENSG00000154102	C16orf74	Yes
2.19915	4.93649	908.79	5.10116e-26	6.03848e-25	24.2191	ENSG00000114315	HES1	Yes
2.19902	6.35237	2562.22	1.83795e-33	7.9008e-32	31.1023	ENSG00000083720	OXCT1	Yes
2.19894	5.18042	1168.73	8.27542e-28	1.27213e-26	25.8955	ENSG00000107821	KAZALD1	Yes
2.19809	6.00082	1756.96	9.81884e-31	2.48888e-29	28.604	ENSG00000100097	LGALS1	Yes
2.19779	0.99258	69.6531	1.00619e-09	2.12218e-09	8.67322	ENSG00000267327	AC009271.1	Yes
2.19659	7.5612	4732.19	6.34514e-38	7.50572e-36	35.1246	ENSG00000179348	GATA2	Yes
2.19617	5.31694	1387.59	4.88877e-29	9.22397e-28	27.0351	ENSG00000188493	C19orf54	Yes
2.19565	1.66083	104.702	6.87628e-12	1.70011e-11	10.7695	ENSG00000236914	LINC01852	Yes
2.19505	6.74656	3007.69	1.26227e-34	6.99447e-33	32.1552	ENSG00000116649	SRM	Yes
2.1949	5.64559	1700.12	1.69437e-30	4.13769e-29	28.3832	ENSG00000254726	MEX3A	Yes
2.19353	3.34011	283.245	5.28687e-18	2.26508e-17	16.6449	ENSG00000151413	NUBPL	Yes
2.19208	6.5807	2318.14	9.76345e-33	3.64306e-31	30.4385	ENSG00000049541	RFC2	Yes
2.19198	0.344123	41.534	2.34947e-07	4.14499e-07	6.38248	ENSG00000286342	AC073210.3	Yes
2.19123	8.09231	5183.33	1.37485e-38	2.08464e-36	35.681	ENSG00000128050	PAICS	Yes
2.19068	3.39446	354.891	1.67065e-19	8.39807e-19	18.0758	ENSG00000145362	ANK2	Yes
2.1905	1.87764	131.045	3.53885e-13	9.74645e-13	12.0112	ENSG00000242114	MTFP1	Yes
2.18842	1.71535	110.508	3.41403e-12	8.63813e-12	11.0636	ENSG00000163864	NMNAT3	Yes
2.18567	0.182848	39.845	3.47654e-07	6.05526e-07	6.21787	ENSG00000152954	NRSN1	Yes
2.18532	0.18288	37.694	5.80543e-07	9.93815e-07	6.00269	ENSG00000172460	PRSS30P	Yes
2.18413	-0.0895105	30.2866	3.87422e-06	6.23126e-06	5.20542	ENSG00000247134	AC090204.1	Yes
2.18374	-0.0895373	26.1331	1.24644e-05	1.93605e-05	4.71308	ENSG00000180447	GAS1	Yes
2.18319	0.833572	60.8983	4.58144e-09	9.17663e-09	8.03732	ENSG00000154760	SLFN13	Yes
2.18306	1.97044	127.756	4.98752e-13	1.3566e-12	11.8675	ENSG00000163689	C3orf67	Yes
2.18264	1.49555	97.0713	1.80824e-11	4.32706e-11	10.3638	ENSG00000243678	NME2	Yes
2.18225	5.42225	1467.41	1.9398e-29	3.98446e-28	27.3996	ENSG00000128944	KNSTRN	Yes
2.18084	-0.425598	21.5289	5.06198e-05	7.5168e-05	4.12397	ENSG00000101213	PTK6	Yes
2.18072	5.17577	1195.02	5.7394e-28	9.02237e-27	26.0447	ENSG00000258986	TMEM179	Yes
2.17902	3.32065	356.13	1.58291e-19	7.98829e-19	18.0975	ENSG00000185924	RTN4RL1	Yes
2.17899	5.00947	1098.3	2.29767e-27	3.31513e-26	25.4795	ENSG00000158286	RNF207	Yes
2.17623	7.32825	3452.06	1.25774e-35	8.56238e-34	33.0674	ENSG00000173457	PPP1R14B	Yes
2.17555	0.929139	66.0162	1.85774e-09	3.83101e-09	8.41669	ENSG00000267500	ZNF887P	Yes
2.1739	2.57785	166.072	1.33455e-14	4.15358e-14	13.3816	ENSG00000188883	KLRG2	Yes
2.17362	5.66394	1593.76	4.94382e-30	1.12341e-28	27.9495	ENSG00000249115	HAUS5	Yes
2.17255	0.330174	40.9097	2.71269e-07	4.76163e-07	6.32224	ENSG00000079337	RAPGEF3	Yes
2.17142	4.64264	866.934	1.10031e-25	1.24e-24	23.9066	ENSG00000177096	PHETA2	Yes
2.16927	0.0866329	34.2306	1.37253e-06	2.27944e-06	5.64217	ENSG00000224023	EDRF1-DT	Yes
2.16919	0.0866308	36.3735	8.01744e-07	1.35814e-06	5.86705	ENSG00000168306	ACOX2	Yes
2.16826	0.0865818	31.4845	2.80724e-06	4.55821e-06	5.34121	ENSG00000204282	TNRC6C-AS1	Yes
2.16814	4.44448	761.506	9.04825e-25	8.9141e-24	23.0499	ENSG00000015133	CCDC88C	Yes
2.16407	5.49625	1525.62	1.01925e-29	2.18673e-28	27.6602	ENSG00000047648	ARHGAP6	Yes
2.16383	2.19487	145.284	8.63952e-14	2.50258e-13	12.6016	ENSG00000122574	WIPF3	Yes
2.16258	0.463857	46.6438	7.57232e-08	1.38668e-07	6.85802	ENSG00000102174	PHEX	Yes
2.16194	4.85278	1031.94	6.38612e-27	8.57601e-26	25.0667	ENSG00000065057	NTHL1	Yes
2.16047	3.68238	406.44	2.02423e-20	1.13486e-19	18.9451	ENSG00000204410	MSH5	Yes
2.15679	4.42231	804.006	3.74858e-25	3.92976e-24	23.4056	ENSG00000144824	PHLDB2	Yes
2.15564	2.48026	182.863	3.38766e-15	1.11095e-14	13.9543	ENSG00000129159	KCNC1	Yes
2.15543	1.40544	99.5595	1.31122e-11	3.17414e-11	10.4984	ENSG00000168952	STXBP6	Yes
2.15514	7.73309	4368.59	2.42792e-37	2.49971e-35	34.6021	ENSG00000189057	FAM111B	Yes
2.1546	1.68831	120.455	1.09629e-12	2.89962e-12	11.5377	ENSG00000135472	FAIM2	Yes
2.15422	0.643839	47.1326	6.82163e-08	1.25306e-07	6.90203	ENSG00000286176	AC116317.1	Yes
2.1533	6.74891	3066	9.15526e-35	5.22947e-33	32.2815	ENSG00000278259	MYO19	Yes
2.15163	2.70767	189.547	2.02156e-15	6.75976e-15	14.1701	ENSG00000161905	ALOX15	Yes
2.14983	3.00853	270.985	1.03214e-17	4.29301e-17	16.3672	ENSG00000115318	LOXL3	Yes
2.14927	3.25931	311.473	1.24454e-18	5.70111e-18	17.244	ENSG00000232445	EMSLR	Yes
2.14716	5.72632	1678.58	2.09338e-30	5.0529e-29	28.2965	ENSG00000265843	LINC01029	Yes
2.14642	2.38899	192.743	1.58806e-15	5.35854e-15	14.271	ENSG00000132330	SCLY	Yes
2.14562	0.0699655	29.3344	5.02773e-06	8.02234e-06	5.0957	ENSG00000227710	AC245517.2	Yes
2.14431	5.30812	1312.41	1.22601e-28	2.16617e-27	26.6643	ENSG00000006625	GGCT	Yes
2.14326	0.514143	47.7616	5.96987e-08	1.1017e-07	6.95794	ENSG00000161405	IKZF3	Yes
2.14159	2.6556	196.321	1.21695e-15	4.15507e-15	14.3814	ENSG00000182168	UNC5C	Yes
2.1413	6.20314	2159.2	3.18832e-32	1.07866e-30	29.9671	ENSG00000155115	GTF3C6	Yes
2.14007	2.80655	207.456	5.45402e-16	1.91874e-15	14.717	ENSG00000229637	PRAC2	Yes
2.13953	-0.333976	19.8096	8.82846e-05	0.000128805	3.89007	ENSG00000205584	AC211476.3	Yes
2.13762	2.76326	222.405	1.96519e-16	7.23721e-16	15.1404	ENSG00000215386	MIR99AHG	Yes
2.13661	5.59097	1533.97	9.31193e-30	2.01968e-28	27.6947	ENSG00000109084	TMEM97	Yes
2.13615	6.11549	2015.41	1.00394e-31	3.0612e-30	29.5141	ENSG00000077152	UBE2T	Yes
2.13434	-0.227029	25.7449	1.3964e-05	2.15893e-05	4.66576	ENSG00000125285	SOX21	Yes
2.13171	3.37274	354.228	1.71967e-19	8.63928e-19	18.0635	ENSG00000152256	PDK1	Yes
2.13043	2.71844	222.305	1.97823e-16	7.28364e-16	15.1377	ENSG00000275549	STPG3-AS1	Yes
2.12976	-0.12745	24.2445	2.18279e-05	3.32633e-05	4.47803	ENSG00000285730	Z94721.3	Yes
2.12943	2.30578	161.343	2.00497e-14	6.14044e-14	13.2118	ENSG00000129038	LOXL1	Yes
2.12812	4.45858	696.97	3.79078e-24	3.4158e-23	22.4665	ENSG00000133315	MACROD1	Yes
2.12804	0.438117	45.0711	1.06428e-07	1.92904e-07	6.71466	ENSG00000281912	LINC01144	Yes
2.12612	1.19837	82.6426	1.3297e-10	2.99177e-10	9.52407	ENSG00000123388	HOXC11	Yes
2.12593	2.04069	126.847	5.4905e-13	1.4888e-12	11.8272	ENSG00000174562	KLK15	Yes
2.12408	2.48968	196.745	1.17943e-15	4.02945e-15	14.3948	ENSG00000181626	ANKRD62	Yes
2.12324	1.48297	84.4286	1.02509e-10	2.32113e-10	9.6343	ENSG00000274026	FAM27E3	Yes
2.12212	6.14619	1930.02	2.06239e-31	5.94103e-30	29.2261	ENSG00000143578	CREB3L4	Yes
2.12206	2.73949	200.443	9.00118e-16	3.10572e-15	14.5078	ENSG00000144395	CCDC150	Yes
2.12084	5.88955	1954.67	1.67003e-31	4.92126e-30	29.3079	ENSG00000111445	RFC5	Yes
2.1196	3.56819	407.142	1.97033e-20	1.10576e-19	18.9563	ENSG00000196549	MME	Yes
2.11942	8.45366	5534.6	4.56812e-39	8.37271e-37	36.0771	ENSG00000131844	MCCC2	Yes
2.11921	1.07005	72.2162	6.61724e-10	1.41499e-09	8.84925	ENSG00000154080	CHST9	Yes
2.11862	3.27212	338.213	3.51364e-19	1.70608e-18	17.768	ENSG00000189362	NEMP2	Yes
2.11801	2.85145	251.54	3.15877e-17	1.25143e-16	15.9026	ENSG00000160172	FAM86C2P	Yes
2.11796	0.783388	53.4842	1.8584e-08	3.55993e-08	7.44856	ENSG00000197332	AC008543.1	Yes
2.11789	1.71541	112.733	2.63032e-12	6.72974e-12	11.172	ENSG00000197168	NEK5	Yes
2.11664	5.19487	1262.51	2.32291e-28	3.92541e-27	26.4061	ENSG00000188483	IER5L	Yes
2.11617	4.77353	960.549	2.0643e-26	2.5637e-25	24.5911	ENSG00000259781	HMGB1P6	Yes
2.11588	3.27936	315.041	1.04547e-18	4.83565e-18	17.3155	ENSG00000162989	KCNJ3	Yes
2.11526	0.213501	37.4458	6.16574e-07	1.05324e-06	5.97747	ENSG00000162366	PDZK1IP1	Yes
2.1152	1.19071	77.7089	2.78781e-10	6.12943e-10	9.21258	ENSG00000183798	EMILIN3	Yes
2.11497	0.213537	32.9199	1.92386e-06	3.16201e-06	5.50004	ENSG00000153093	ACOXL	Yes
2.11404	3.29581	296.522	2.63646e-18	1.16982e-17	16.9319	ENSG00000228649	SNHG26	Yes
2.11119	8.06039	4604.65	1.00379e-37	1.13123e-35	34.9464	ENSG00000120802	TMPO	Yes
2.10959	0.425045	44.1534	1.30234e-07	2.34463e-07	6.62993	ENSG00000179542	SLITRK4	Yes
2.10865	7.10436	3455.7	1.23575e-35	8.4472e-34	33.0733	ENSG00000171345	KRT19	Yes
2.10815	6.76345	3130.34	6.46825e-35	3.89473e-33	32.4095	ENSG00000261236	BOP1	Yes
2.10772	-0.473733	19.9253	8.49894e-05	0.000124204	3.90587	ENSG00000232065	LINC01063	Yes
2.1065	5.03867	1066.54	3.71878e-27	5.19043e-26	25.2848	ENSG00000183765	CHEK2	Yes
2.10642	2.42554	189.325	2.05606e-15	6.87236e-15	14.1629	ENSG00000172803	SNX32	Yes
2.10628	-0.356286	20.3196	7.47064e-05	0.000109589	3.96023	ENSG00000203909	DPPA5	Yes
2.10536	1.18298	74.0584	4.92726e-10	1.06508e-09	8.97262	ENSG00000142449	FBN3	Yes
2.10303	2.355	167.907	1.14245e-14	3.57569e-14	13.4466	ENSG00000254469	AP002495.1	Yes
2.10303	2.6102	179.091	4.56562e-15	1.47788e-14	13.8304	ENSG00000168874	ATOH8	Yes
2.10015	5.60444	1621.81	3.70283e-30	8.6377e-29	28.0636	ENSG00000064763	FAR2	Yes
2.09907	-0.146895	22.7823	3.41463e-05	5.12763e-05	4.29008	ENSG00000230530	LIMD1-AS1	Yes
2.09737	7.03531	2518.37	2.45168e-33	1.02485e-31	30.9893	ENSG00000110074	FOXRED1	Yes
2.09698	5.41959	1412.98	3.62343e-29	6.99506e-28	27.1552	ENSG00000138092	CENPO	Yes
2.09545	3.72055	436.194	6.68362e-21	3.95165e-20	19.4032	ENSG00000203761	MSTO2P	Yes
2.09531	6.15451	2031.83	8.77167e-32	2.72321e-30	29.5649	ENSG00000161267	BDH1	Yes
2.09487	6.15407	2077.68	6.051e-32	1.95212e-30	29.7095	ENSG00000123213	NLN	Yes
2.09268	4.66985	823.866	2.52148e-25	2.69415e-24	23.5696	ENSG00000163923	RPL39L	Yes
2.09244	1.55083	96.5859	1.92662e-11	4.59782e-11	10.3374	ENSG00000186715	MST1L	Yes
2.08961	1.77331	111.958	2.87904e-12	7.33235e-12	11.1348	ENSG00000162814	SPATA17	Yes
2.08896	8.22091	5511.39	4.90237e-39	8.79211e-37	36.0559	ENSG00000164104	HMGB2	Yes
2.08549	1.24379	57.1151	9.225e-09	1.80634e-08	7.7432	ENSG00000268047	AC018766.1	Yes
2.08314	3.70427	458.205	3.07793e-21	1.88808e-20	19.724	ENSG00000162694	EXTL2	Yes
2.08255	3.8643	434.52	7.1001e-21	4.18899e-20	19.3779	ENSG00000123600	METTL8	Yes
2.08058	4.47729	695.59	3.91405e-24	3.51738e-23	22.4538	ENSG00000136933	RABEPK	Yes
2.07859	6.06766	2077.81	6.04478e-32	1.95212e-30	29.7095	ENSG00000138031	ADCY3	Yes
2.07838	2.80917	212.804	3.75863e-16	1.34413e-15	14.8716	ENSG00000086506	HBQ1	Yes
2.07626	6.63579	2714.18	7.02256e-34	3.31811e-32	31.4791	ENSG00000130299	GTPBP3	Yes
2.07572	2.1676	151.086	5.02224e-14	1.48679e-13	12.8277	ENSG00000160345	C9orf116	Yes
2.07505	3.51676	377.096	6.51532e-20	3.44107e-19	18.4633	ENSG00000242193	CRYZL2P	Yes
2.07439	0.398633	40.5473	2.95047e-07	5.16813e-07	6.28667	ENSG00000189184	PCDH18	Yes
2.07382	0.258428	37.6714	5.83727e-07	9.98869e-07	6.00049	ENSG00000156049	GNA14	Yes
2.07315	0.258441	37.4674	6.13336e-07	1.04792e-06	5.97967	ENSG00000157303	SUSD3	Yes
2.07264	0.10311	35.674	9.53725e-07	1.605e-06	5.79452	ENSG00000265717	AC103808.3	Yes
2.07228	0.182858	35.0493	1.11539e-06	1.86576e-06	5.72914	ENSG00000215374	FAM66B	Yes
2.07162	-0.0709325	30.0206	4.16503e-06	6.68481e-06	5.17491	ENSG00000255052	FAM66D	Yes
2.07162	-0.268864	24.2912	2.15227e-05	3.28192e-05	4.48387	ENSG00000143867	OSR1	Yes
2.0714	7.30915	3234.03	3.74944e-35	2.35988e-33	32.6271	ENSG00000113810	SMC4	Yes
2.07107	-0.379074	21.8985	4.50273e-05	6.70905e-05	4.17334	ENSG00000273998	AL049794.1	Yes
2.07014	1.95233	119.152	1.26685e-12	3.33172e-12	11.4773	ENSG00000140905	GCSH	Yes
2.06688	3.30449	321.55	7.64141e-19	3.57707e-18	17.4465	ENSG00000198756	COLGALT2	Yes
2.06682	7.34132	3796.02	2.56135e-36	2.01513e-34	33.6957	ENSG00000167325	RRM1	Yes
2.06675	1.37177	89.8397	4.77221e-11	1.10673e-10	9.95596	ENSG00000169418	NPR1	Yes
2.0659	5.48165	1427.66	3.05466e-29	6.0223e-28	27.2202	ENSG00000099377	HSD3B7	Yes
2.06481	2.59556	178.969	4.61046e-15	1.492e-14	13.8262	ENSG00000186523	FAM86B1	Yes
2.0643	1.07011	70.6352	8.55861e-10	1.81338e-09	8.74151	ENSG00000276256	AC011043.1	Yes
2.06356	7.10105	3612.36	5.88035e-36	4.41795e-34	33.3548	ENSG00000132646	PCNA	Yes
2.06302	4.96467	939.413	2.96951e-26	3.61521e-25	24.4419	ENSG00000081803	CADPS2	Yes
2.06296	2.67772	217.373	2.75214e-16	9.98542e-16	15.0006	ENSG00000134532	SOX5	Yes
2.06214	0.983604	60.8631	4.6108e-09	9.23322e-09	8.03465	ENSG00000181798	LINC00471	Yes
2.06048	1.58646	94.7642	2.44961e-11	5.79696e-11	10.2368	ENSG00000146477	SLC22A3	Yes
2.06031	1.55671	78.2682	2.55915e-10	5.64379e-10	9.24843	ENSG00000154822	PLCL2	Yes
2.05888	6.07572	1947.35	1.77759e-31	5.21979e-30	29.2823	ENSG00000139579	NABP2	Yes
2.05829	0.514154	41.4449	2.39799e-07	4.22747e-07	6.37392	ENSG00000286207	AC012443.2	Yes
2.05717	5.85968	1256.31	2.51899e-28	4.22587e-27	26.3741	ENSG00000112667	DNPH1	Yes
2.05633	4.46932	686.765	4.8098e-24	4.27626e-23	22.3689	ENSG00000250510	GPR162	Yes
2.05595	0.451111	42.9504	1.70327e-07	3.03352e-07	6.51805	ENSG00000172382	PRSS27	Yes
2.05593	2.40243	164.551	1.5196e-14	4.70754e-14	13.3272	ENSG00000241990	PRR34-AS1	Yes
2.05563	2.46756	186.982	2.45998e-15	8.17494e-15	14.0875	ENSG00000167874	TMEM88	Yes
2.0543	5.62073	1289.79	1.63306e-28	2.83431e-27	26.5476	ENSG00000104524	PYCR3	Yes
2.05392	4.35739	696.492	3.83298e-24	3.44824e-23	22.4624	ENSG00000118894	EEF2KMT	Yes
2.05335	3.84716	489.892	1.06927e-21	6.99115e-21	20.1555	ENSG00000128011	LRFN1	Yes
2.05003	0.167234	36.0067	8.77939e-07	1.48313e-06	5.82882	ENSG00000232721	AC239800.2	Yes
2.04888	3.36744	338.457	3.47476e-19	1.68819e-18	17.7726	ENSG00000154237	LRRK1	Yes
2.04852	3.22581	309.772	1.35325e-18	6.17872e-18	17.2091	ENSG00000264334	AC134978.1	Yes
2.04826	0.0866028	32.2182	2.31171e-06	3.77751e-06	5.42279	ENSG00000250686	KHDRBS2-OT1	Yes
2.04737	4.22379	584.997	6.33442e-23	4.82208e-22	21.3168	ENSG00000131351	HAUS8	Yes
2.04686	1.76799	95.1613	2.32401e-11	5.50834e-11	10.259	ENSG00000248487	ABHD14A	Yes
2.04597	2.29159	138.489	1.66856e-13	4.72575e-13	12.3255	ENSG00000287151	C2orf27A	Yes
2.04462	-0.0895254	28.3694	6.57576e-06	1.04068e-05	4.98268	ENSG00000183242	WT1-AS	Yes
2.04443	1.54481	92.4304	3.3491e-11	7.84877e-11	10.1052	ENSG00000231431	FAR2P4	Yes
2.04417	-0.0895683	28.8692	5.71914e-06	9.08385e-06	5.04173	ENSG00000267077	AC020663.2	Yes
2.04352	2.90176	246.239	4.34212e-17	1.70045e-16	15.7694	ENSG00000134775	FHOD3	Yes
2.04325	9.05955	6324.26	4.85143e-40	1.28661e-37	36.8906	ENSG00000155660	PDIA4	Yes
2.043	3.30446	280.655	6.0761e-18	2.58859e-17	16.5869	ENSG00000140025	EFCAB11	Yes
2.0399	5.20338	1221.57	3.99761e-28	6.49865e-27	26.1872	ENSG00000149636	DSN1	Yes
2.03937	1.05308	60.787	4.67482e-09	9.3558e-09	8.02892	ENSG00000258365	AC073655.2	Yes
2.03852	3.10192	274.197	8.63989e-18	3.63167e-17	16.4399	ENSG00000138030	KHK	Yes
2.03832	4.94787	932.081	3.37491e-26	4.09085e-25	24.3882	ENSG00000162241	SLC25A45	Yes
2.03576	-0.402139	21.2034	5.61582e-05	8.30669e-05	4.08057	ENSG00000137090	DMRT1	Yes
2.03535	-0.402174	15.8713	0.000341486	0.000475826	3.32255	ENSG00000148948	LRRC4C	Yes
2.03385	3.79474	443.376	5.16928e-21	3.0877e-20	19.5104	ENSG00000145908	ZNF300	Yes
2.03321	0.773015	50.8073	3.17559e-08	5.98889e-08	7.22265	ENSG00000261963	CCDC92B	Yes
2.03164	0.301884	31.1603	3.06108e-06	4.95735e-06	5.30475	ENSG00000232006	AC005537.2	Yes
2.03037	3.04526	254.392	2.66811e-17	1.06539e-16	15.9725	ENSG00000176273	SLC35G1	Yes
2.03006	5.77938	1129.79	1.44448e-27	2.14537e-26	25.6685	ENSG00000127831	VIL1	Yes
2.02567	0.60948	45.8186	9.04512e-08	1.64716e-07	6.78326	ENSG00000285763	AL358777.3	Yes
2.02561	0.0699735	30.7166	3.44862e-06	5.56713e-06	5.25437	ENSG00000141665	FBXO15	Yes
2.02329	0.862997	49.2905	4.33563e-08	8.08519e-08	7.09231	ENSG00000160318	CLDND2	Yes
2.02276	0.489216	45.0224	1.07566e-07	1.94819e-07	6.71037	ENSG00000185156	MFSD6L	Yes
2.02049	-0.0165226	27.586	8.20369e-06	1.28999e-05	4.88941	ENSG00000245261	AL133375.1	Yes
2.01979	5.85703	1384.58	5.06746e-29	9.53952e-28	27.0205	ENSG00000164120	HPGD	Yes
2.01659	4.60575	772.81	7.12546e-25	7.15937e-24	23.1451	ENSG00000120539	MASTL	Yes
2.01631	3.4162	330.587	4.9918e-19	2.38836e-18	17.6219	ENSG00000109861	CTSC	Yes
2.0153	5.62282	1459.81	2.11379e-29	4.30475e-28	27.3661	ENSG00000076344	RGS11	Yes
2.01521	0.357864	31.9055	2.5105e-06	4.09151e-06	5.38812	ENSG00000205212	CCDC144NL	Yes
2.01262	-0.206572	25.3664	1.56119e-05	2.40391e-05	4.61908	ENSG00000123999	INHA	Yes
2.01106	0.901121	60.1195	5.27899e-09	1.05296e-08	7.97759	ENSG00000287126	AC108488.3	Yes
2.01025	2.70492	204.554	6.69875e-16	2.33692e-15	14.6314	ENSG00000105251	SHD	Yes
2.00709	0.538554	38.3519	4.95439e-07	8.5332e-07	6.06889	ENSG00000273007	AC021205.3	Yes
2.00695	2.53582	149.751	5.68109e-14	1.67264e-13	12.7766	ENSG00000161955	TNFSF13	Yes
2.00604	1.39204	73.2103	5.64003e-10	1.21224e-09	8.91641	ENSG00000283294	AP005212.4	Yes
2.00516	5.14933	1099.38	2.26101e-27	3.27038e-26	25.4854	ENSG00000146054	TRIM7	Yes
2.00303	0.983598	63.2819	2.99092e-09	6.06511e-09	8.21716	ENSG00000147257	GPC3	Yes
1.99926	4.84234	837.899	1.91585e-25	2.07497e-24	23.683	ENSG00000065717	TLE2	Yes
1.99751	5.70453	1348	7.8844e-29	1.44193e-27	26.8411	ENSG00000076864	RAP1GAP	Yes
1.99618	0.344144	37.6851	5.81802e-07	9.9578e-07	6.00184	ENSG00000270558	AC025449.1	Yes
1.99559	2.3058	133.719	2.69074e-13	7.48355e-13	12.1259	ENSG00000271936	AC012073.1	Yes
1.99555	1.01884	59.4298	5.9909e-09	1.19097e-08	7.9241	ENSG00000164588	HCN1	Yes
1.99533	-0.0343746	26.1123	1.25405e-05	1.94733e-05	4.71056	ENSG00000260244	AC104083.1	Yes
1.99523	5.98909	1594.81	4.89015e-30	1.11425e-28	27.953	ENSG00000148362	PAXX	Yes
1.99492	6.13821	1350.28	7.66751e-29	1.40534e-27	26.8522	ENSG00000173905	GOLIM4	Yes
1.99406	5.09477	1063.57	3.89266e-27	5.4195e-26	25.266	ENSG00000118707	TGIF2	Yes
1.993	6.2166	1946.05	1.79739e-31	5.26865e-30	29.2783	ENSG00000063241	ISOC2	Yes
1.9929	0.793484	53.8011	1.74613e-08	3.3545e-08	7.47437	ENSG00000125813	PAX1	Yes
1.99261	3.3485	317.676	9.20197e-19	4.2752e-18	17.369	ENSG00000160229	ZNF66	Yes
1.9921	4.3293	587.519	5.91291e-23	4.50738e-22	21.3461	ENSG00000151466	SCLT1	Yes
1.99	5.27061	1041.18	5.51806e-27	7.46001e-26	25.1273	ENSG00000125148	MT2A	Yes
1.98996	1.13566	61.9006	3.82432e-09	7.70547e-09	8.1132	ENSG00000245248	USP2-AS1	Yes
1.98837	1.50192	79.9365	1.98767e-10	4.41619e-10	9.35495	ENSG00000206262	FOXL2NB	Yes
1.98766	0.19827	30.3265	3.83247e-06	6.16589e-06	5.21	ENSG00000285641	AL358472.6	Yes
1.98679	0.46388	43.2494	1.59272e-07	2.84299e-07	6.54622	ENSG00000261159	AC112484.3	Yes
1.98645	1.91068	106.766	5.3434e-12	1.33047e-11	10.876	ENSG00000021826	CPS1	Yes
1.98597	0.463866	41.1346	2.57544e-07	4.52737e-07	6.34415	ENSG00000079689	SCGN	Yes
1.98522	4.50134	725.17	1.99693e-24	1.87855e-23	22.7262	ENSG00000138346	DNA2	Yes
1.98326	0.398656	37.6988	5.79872e-07	9.92884e-07	6.0031	ENSG00000148082	SHC3	Yes
1.98186	5.94609	1515.02	1.14394e-29	2.43364e-28	27.6137	ENSG00000181790	ADGRB1	Yes
1.98109	5.1352	1099.33	2.26274e-27	3.27038e-26	25.4854	ENSG00000152952	PLOD2	Yes
1.97797	5.32469	1075.4	3.24707e-27	4.56643e-26	25.3404	ENSG00000149929	HIRIP3	Yes
1.97757	2.24027	132.636	3.00485e-13	8.31969e-13	12.0799	ENSG00000085276	MECOM	Yes
1.97651	0.0360599	26.6995	1.05754e-05	1.65079e-05	4.78231	ENSG00000135502	SLC26A10	Yes
1.97527	0.514169	36.2233	8.32062e-07	1.40807e-06	5.85137	ENSG00000278915	AC005609.3	Yes
1.97384	0.0359166	25.7345	1.40068e-05	2.16495e-05	4.66455	ENSG00000231993	EP300-AS1	Yes
1.9717	1.00137	60.0306	5.36548e-09	1.06995e-08	7.97064	ENSG00000283312	AC017104.4	Yes
1.96863	3.71897	357.111	1.51689e-19	7.66903e-19	18.1153	ENSG00000100968	NFATC4	Yes
1.96832	0.823642	47.4007	6.44382e-08	1.1858e-07	6.92599	ENSG00000244617	ASPRV1	Yes
1.96648	6.94898	2994.5	1.3585e-34	7.47805e-33	32.1262	ENSG00000136261	BZW2	Yes
1.96632	6.53107	2207.96	2.19804e-32	7.66969e-31	30.1152	ENSG00000136883	KIF12	Yes
1.96597	3.62492	309.694	1.3585e-18	6.20101e-18	17.2075	ENSG00000187122	SLIT1	Yes
1.96588	3.25189	273.573	8.94249e-18	3.75036e-17	16.4259	ENSG00000186998	EMID1	Yes
1.96356	1.19065	69.546	1.02421e-09	2.15802e-09	8.66595	ENSG00000157111	TMEM171	Yes
1.96289	-0.449456	13.4904	0.000822254	0.00111581	2.95241	ENSG00000101076	HNF4A	Yes
1.95768	0.103116	29.8597	4.35214e-06	6.97639e-06	5.15637	ENSG00000189058	APOD	Yes
1.95749	2.22528	135.753	2.19112e-13	6.14007e-13	12.2118	ENSG00000198822	GRM3	Yes
1.95514	4.03962	524.016	3.67062e-22	2.53929e-21	20.5953	ENSG00000080839	RBL1	Yes
1.95495	3.91403	396.524	2.97792e-20	1.63815e-19	18.7856	ENSG00000169715	MT1E	Yes
1.95492	3.48374	298.08	2.43426e-18	1.08443e-17	16.9648	ENSG00000179967	PPP1R14BP3	Yes
1.95485	4.21411	407.58	1.93741e-20	1.08765e-19	18.9635	ENSG00000213853	EMP2	Yes
1.95457	4.94268	914.768	4.58353e-26	5.47627e-25	24.2615	ENSG00000141401	IMPA2	Yes
1.95416	4.64794	759.951	9.353e-25	9.19804e-24	23.0363	ENSG00000167393	PPP2R3B	Yes
1.95404	4.07932	349.095	2.1552e-19	1.06856e-18	17.9712	ENSG00000185633	NDUFA4L2	Yes
1.953	4.1252	487.966	1.13813e-21	7.42677e-21	20.1292	ENSG00000226887	ERVMER34-1	Yes
1.95288	5.56484	1156.99	9.76989e-28	1.492e-26	25.8262	ENSG00000148671	ADIRF	Yes
1.95228	2.90888	188.303	2.22292e-15	7.40928e-15	14.1302	ENSG00000265817	FSBP	Yes
1.95211	1.25124	68.4814	1.22298e-09	2.56064e-09	8.59165	ENSG00000215417	MIR17HG	Yes
1.952	4.69181	798.358	4.20332e-25	4.3817e-24	23.3584	ENSG00000187210	GCNT1	Yes
1.9505	3.3242	277.008	7.40562e-18	3.12943e-17	16.5045	ENSG00000186301	MST1P2	Yes
1.94995	4.42459	690.642	4.3921e-24	3.93214e-23	22.4054	ENSG00000132967	HMGB1P5	Yes
1.94816	5.72406	1533.23	9.38706e-30	2.0307e-28	27.6924	ENSG00000049283	EPN3	Yes
1.94682	3.01069	239.851	6.42371e-17	2.47668e-16	15.6061	ENSG00000119681	LTBP2	Yes
1.94515	4.651	708.627	2.89984e-24	2.6707e-23	22.5734	ENSG00000173894	CBX2	Yes
1.94397	4.53435	705.595	3.10789e-24	2.84192e-23	22.5464	ENSG00000065989	PDE4A	Yes
1.94248	0.167228	31.816	2.57066e-06	4.18793e-06	5.378	ENSG00000247199	AC011346.1	Yes
1.94239	1.80888	107.443	4.92297e-12	1.22864e-11	10.9106	ENSG00000224186	C5orf66	Yes
1.94195	1.0616	64.4218	2.44834e-09	4.99888e-09	8.30113	ENSG00000286443	AC091178.2	Yes
1.94169	5.4508	1150.78	1.06732e-27	1.61983e-26	25.7905	ENSG00000132481	TRIM47	Yes
1.94164	-0.0708973	25.696	1.4166e-05	2.18874e-05	4.65981	ENSG00000278985	AC092718.7	Yes
1.94155	5.04543	898.159	6.1806e-26	7.20882e-25	24.1421	ENSG00000198924	DCLRE1A	Yes
1.94137	2.04486	132.355	3.09273e-13	8.55309e-13	12.0679	ENSG00000128342	LIF	Yes
1.94077	3.40444	314.705	1.06265e-18	4.91106e-18	17.3088	ENSG00000112039	FANCE	Yes
1.93985	4.90416	666.701	7.75809e-24	6.71148e-23	22.1732	ENSG00000204392	LSM2	Yes
1.93944	1.98372	114.705	2.09428e-12	5.40888e-12	11.2669	ENSG00000255031	AP002807.1	Yes
1.9392	4.98352	883.622	8.06461e-26	9.2383e-25	24.0344	ENSG00000137834	SMAD6	Yes
1.93791	5.19191	962.253	2.00534e-26	2.49605e-25	24.6027	ENSG00000073536	NLE1	Yes
1.93759	1.87285	107.986	4.61105e-12	1.15321e-11	10.9381	ENSG00000143942	CHAC2	Yes
1.93727	-0.356374	19.3247	0.000103651	0.000150408	3.82273	ENSG00000230555	AL450326.1	Yes
1.93352	6.18409	1843.12	4.43453e-31	1.21252e-29	28.9163	ENSG00000114993	RTKN	Yes
1.9328	1.77843	95.7871	2.13969e-11	5.08592e-11	10.2936	ENSG00000158113	LRRC43	Yes
1.93141	1.05315	62.263	3.58421e-09	7.23217e-09	8.14073	ENSG00000185055	EFCAB10	Yes
1.93041	3.91649	470.843	2.00295e-21	1.2597e-20	19.8997	ENSG00000124496	TRERF1	Yes
1.92989	2.56295	156.529	3.06624e-14	9.24138e-14	13.0343	ENSG00000174514	MFSD4A	Yes
1.92965	3.38075	245.787	4.46273e-17	1.74645e-16	15.7578	ENSG00000135406	PRPH	Yes
1.92793	2.65259	165.652	1.38308e-14	4.29978e-14	13.3666	ENSG00000165816	VWA2	Yes
1.92763	0.793494	52.6685	2.18403e-08	4.16124e-08	7.38078	ENSG00000237080	EHMT2-AS1	Yes
1.92726	3.52595	337.198	3.68011e-19	1.78276e-18	17.7489	ENSG00000133710	SPINK5	Yes
1.92703	3.81863	382.715	5.17576e-20	2.76333e-19	18.5586	ENSG00000186088	GSAP	Yes
1.9241	0.357982	33.0235	1.87269e-06	3.08125e-06	5.51127	ENSG00000077063	CTTNBP2	Yes
1.92164	3.21641	222.579	1.94264e-16	7.15894e-16	15.1452	ENSG00000068784	SRBD1	Yes
1.92137	0.476666	36.0405	8.70624e-07	1.47109e-06	5.83236	ENSG00000145808	ADAMTS19	Yes
1.9199	3.77803	397.769	2.83572e-20	1.56302e-19	18.806	ENSG00000214456	PLIN5	Yes
1.91846	3.51213	331.345	4.81893e-19	2.3083e-18	17.6367	ENSG00000120093	HOXB3	Yes
1.91697	2.3755	142.996	1.07516e-13	3.0913e-13	12.5099	ENSG00000224940	PRRT4	Yes
1.91679	1.90132	103.134	8.35014e-12	2.05459e-11	10.6873	ENSG00000170684	ZNF296	Yes
1.91678	-0.268902	20.0843	8.06719e-05	0.000118049	3.92794	ENSG00000287218	AL359962.3	Yes
1.91517	5.12832	909.44	5.04194e-26	5.98112e-25	24.2232	ENSG00000131470	PSMC3IP	Yes
1.91509	4.2946	568.976	9.87684e-23	7.33137e-22	21.1348	ENSG00000204128	C2orf72	Yes
1.91427	7.09008	3044.88	1.02774e-34	5.7911e-33	32.2372	ENSG00000184216	IRAK1	Yes
1.91387	3.46638	320.074	8.20002e-19	3.82783e-18	17.417	ENSG00000079308	TNS1	Yes
1.91261	-0.0895775	24.9692	1.75646e-05	2.69339e-05	4.5697	ENSG00000005471	ABCB4	Yes
1.91196	6.90996	2629.61	1.19155e-33	5.35684e-32	31.2711	ENSG00000133706	LARS1	Yes
1.91075	2.40226	148.417	6.43144e-14	1.88391e-13	12.7249	ENSG00000151876	FBXO4	Yes
1.9092	0.0699518	29.3218	5.0453e-06	8.04884e-06	5.09427	ENSG00000259495	AC016705.2	Yes
1.90861	4.87926	848.978	1.54712e-25	1.69878e-24	23.7699	ENSG00000128973	CLN6	Yes
1.90756	8.77395	4852.12	4.16802e-38	5.56147e-36	35.2548	ENSG00000166165	CKB	Yes
1.90711	0.213585	29.7105	4.53365e-06	7.25898e-06	5.13912	ENSG00000265148	TSPOAP1-AS1	Yes
1.90629	5.89622	1640.62	3.05886e-30	7.2573e-29	28.1392	ENSG00000213339	QTRT1	Yes
1.90623	4.84165	791.721	4.81341e-25	4.96186e-24	23.3044	ENSG00000130244	FAM98C	Yes
1.90517	0.823621	51.2975	2.87513e-08	5.44007e-08	7.2644	ENSG00000250241	AC105383.1	Yes
1.90443	6.69269	2310.08	1.03472e-32	3.83039e-31	30.4168	ENSG00000136108	CKAP2	Yes
1.90348	5.28061	956.689	2.20476e-26	2.72798e-25	24.5642	ENSG00000188807	TMEM201	Yes
1.90275	-0.379099	18.6567	0.000129636	0.000186847	3.72851	ENSG00000144452	ABCA12	Yes
1.90239	4.72757	521.616	3.94877e-22	2.71818e-21	20.5657	ENSG00000197182	MIRLET7BHG	Yes
1.90177	5.65644	1305.4	1.33923e-28	2.34632e-27	26.6296	ENSG00000152082	MZT2B	Yes
1.90107	1.14363	64.1429	2.57067e-09	5.24159e-09	8.28054	ENSG00000275765	AC091982.3	Yes
1.90062	7.37012	3363.42	1.94433e-35	1.28689e-33	32.8905	ENSG00000145050	MANF	Yes
1.90015	2.0534	106.043	5.83423e-12	1.45064e-11	10.8384	ENSG00000188549	CCDC9B	Yes
1.89828	-0.0164726	26.2478	1.2055e-05	1.87509e-05	4.72698	ENSG00000123009	NME2P1	Yes
1.89776	4.90318	847.092	1.60414e-25	1.75561e-24	23.7556	ENSG00000102743	SLC25A15	Yes
1.89505	3.93045	365.194	1.07227e-19	5.51986e-19	18.2581	ENSG00000006747	SCIN	Yes
1.89431	4.29456	592.143	5.21513e-23	4.02327e-22	21.3954	ENSG00000144355	DLX1	Yes
1.89398	0.398618	37.0274	6.82766e-07	1.16286e-06	5.93447	ENSG00000260209	AP000842.3	Yes
1.89389	0.514075	36.741	7.324e-07	1.24434e-06	5.90506	ENSG00000259954	IL21R-AS1	Yes
1.89322	3.36036	262.231	1.69223e-17	6.87235e-17	16.1629	ENSG00000184986	TMEM121	Yes
1.89283	0.398551	36.3478	8.0684e-07	1.36636e-06	5.86443	ENSG00000260552	AC023043.1	Yes
1.88902	3.92123	423.917	1.04659e-20	6.06744e-20	19.217	ENSG00000205336	ADGRG1	Yes
1.88791	2.09936	119.433	1.22784e-12	3.23271e-12	11.4904	ENSG00000281207	SLFNL1-AS1	Yes
1.88471	-0.108433	22.4689	3.76444e-05	5.64096e-05	4.24865	ENSG00000224239	AC090044.1	Yes
1.8843	-0.108414	24.1331	2.25749e-05	3.43641e-05	4.4639	ENSG00000161896	IP6K3	Yes
1.88424	-0.108406	22.4646	3.76955e-05	5.64739e-05	4.24815	ENSG00000259895	AC106820.2	Yes
1.88424	0.0530298	27.1028	9.4169e-06	1.47603e-05	4.8309	ENSG00000135144	DTX1	Yes
1.88401	0.451084	34.7582	1.20041e-06	2.00257e-06	5.69841	ENSG00000279168	AC105052.4	Yes
1.88347	3.12622	238.179	7.12782e-17	2.73424e-16	15.5632	ENSG00000137331	IER3	Yes
1.88334	6.9929	2281.32	1.275e-32	4.63306e-31	30.3341	ENSG00000152402	GUCY1A2	Yes
1.88099	2.40899	150.055	5.52372e-14	1.6286e-13	12.7882	ENSG00000184925	LCN12	Yes
1.87843	5.13608	1003.62	1.00724e-26	1.31043e-25	24.8826	ENSG00000196155	PLEKHG4	Yes
1.87786	3.79212	403.757	2.24516e-20	1.25073e-19	18.9028	ENSG00000172878	METAP1D	Yes
1.87757	5.24179	952.396	2.37291e-26	2.92087e-25	24.5345	ENSG00000148019	CEP78	Yes
1.87648	2.548	165.71	1.37629e-14	4.28029e-14	13.3685	ENSG00000267508	ZNF285	Yes
1.87578	2.5749	175.773	5.96264e-15	1.91141e-14	13.7186	ENSG00000169252	ADRB2	Yes
1.86947	3.64894	337.57	3.61824e-19	1.75432e-18	17.7559	ENSG00000167183	PRR15L	Yes
1.86894	4.21233	465.297	2.41527e-21	1.50091e-20	19.8236	ENSG00000196502	SULT1A1	Yes
1.86572	3.71886	353.891	1.74522e-19	8.75971e-19	18.0575	ENSG00000153551	CMTM7	Yes
1.86571	5.46631	1093.2	2.47999e-27	3.54142e-26	25.4508	ENSG00000138111	MFSD13A	Yes
1.86565	3.67677	350.796	1.99922e-19	9.94184e-19	18.0025	ENSG00000197496	SLC2A10	Yes
1.86542	5.80638	1399.76	4.23208e-29	8.04867e-28	27.0943	ENSG00000157193	LRP8	Yes
1.86522	2.33744	125.756	6.16605e-13	1.66521e-12	11.7785	ENSG00000115468	EFHD1	Yes
1.86512	2.69397	161.007	2.06457e-14	6.31835e-14	13.1994	ENSG00000169220	RGS14	Yes
1.86451	0.438061	34.3132	1.34395e-06	2.23353e-06	5.65101	ENSG00000104814	MAP4K1	Yes
1.8639	0.316086	32.7721	1.99937e-06	3.28127e-06	5.48396	ENSG00000105137	SYDE1	Yes
1.86146	2.26983	130.08	3.91065e-13	1.07209e-12	11.9698	ENSG00000183850	ZNF730	Yes
1.85949	5.52276	1242.52	3.02118e-28	5.01895e-27	26.2994	ENSG00000101911	PRPS2	Yes
1.85837	3.33272	246.393	4.30182e-17	1.68546e-16	15.7733	ENSG00000197134	ZNF257	Yes
1.85626	3.03891	192.657	1.59831e-15	5.38986e-15	14.2684	ENSG00000146205	ANO7	Yes
1.85511	2.46423	139.211	1.55386e-13	4.40911e-13	12.3556	ENSG00000127588	GNG13	Yes
1.85488	0.956715	49.0869	4.52274e-08	8.42001e-08	7.07469	ENSG00000263818	RDM1P5	Yes
1.85232	3.05602	210.13	4.52321e-16	1.60424e-15	14.7947	ENSG00000197165	SULT1A2	Yes
1.85194	4.79045	654.787	1.03725e-23	8.75965e-23	22.0575	ENSG00000196756	SNHG17	Yes
1.85146	0.243555	31.5881	2.73092e-06	4.43861e-06	5.35275	ENSG00000104826	LHB	Yes
1.85075	-0.311976	20.6476	6.7158e-05	9.87768e-05	4.00535	ENSG00000253126	IGLVI-56	Yes
1.84969	-0.311991	15.4788	0.000393381	0.000545903	3.26288	ENSG00000248927	AC114284.1	Yes
1.84947	0.538506	40.8694	2.73814e-07	4.80529e-07	6.31828	ENSG00000214725	CDIPTOSP	Yes
1.84892	3.38604	267.498	1.25463e-17	5.16437e-17	16.287	ENSG00000160117	ANKLE1	Yes
1.84857	2.14372	110.703	3.33655e-12	8.45108e-12	11.0731	ENSG00000287346	AL132712.2	Yes
1.84761	0.42509	35.4559	1.00716e-06	1.69202e-06	5.77159	ENSG00000255153	TOLLIP-AS1	Yes
1.84621	1.10323	47.4966	6.31412e-08	1.16253e-07	6.9346	ENSG00000172403	SYNPO2	Yes
1.84603	0.688147	43.7351	1.42901e-07	2.5645e-07	6.591	ENSG00000278811	LINC00624	Yes
1.84555	5.4719	1079.67	3.04241e-27	4.30037e-26	25.3665	ENSG00000137168	PPIL1	Yes
1.84531	3.28462	255.537	2.49464e-17	9.97797e-17	16.001	ENSG00000183048	SLC25A10	Yes
1.84354	4.40602	531.196	2.9558e-22	2.07404e-21	20.6832	ENSG00000130590	SAMD10	Yes
1.84183	1.63823	80.4263	1.84686e-10	4.1176e-10	9.38536	ENSG00000260442	ATP2A1-AS1	Yes
1.84116	4.44731	632.362	1.81691e-23	1.49355e-22	21.8258	ENSG00000075131	TIPIN	Yes
1.84043	7.65278	3522.5	8.96721e-36	6.47464e-34	33.1888	ENSG00000189403	HMGB1	Yes
1.8398	7.03145	2652.82	1.02888e-33	4.68872e-32	31.3289	ENSG00000099624	ATP5F1D	Yes
1.83962	6.68455	2287.98	1.21445e-32	4.43235e-31	30.3534	ENSG00000177380	PPFIA3	Yes
1.83925	1.73146	83.659	1.14614e-10	2.5889e-10	9.58688	ENSG00000189366	ALG1L	Yes
1.83874	5.56516	1096.56	2.35819e-27	3.38487e-26	25.4705	ENSG00000059915	PSD	Yes
1.83771	2.26974	127.563	5.09007e-13	1.38337e-12	11.8591	ENSG00000279692	AC110285.6	Yes
1.83694	3.61182	270.948	1.03428e-17	4.30086e-17	16.3664	ENSG00000163053	SLC16A14	Yes
1.83531	0.983606	54.8107	1.43397e-08	2.77011e-08	7.5575	ENSG00000174808	BTC	Yes
1.8347	2.07861	117.184	1.57961e-12	4.1237e-12	11.3847	ENSG00000261804	AC007342.4	Yes
1.83325	0.0187282	26.4691	1.13043e-05	1.76143e-05	4.75413	ENSG00000283696	AL592295.4	Yes
1.83265	4.37518	557.854	1.35391e-22	9.90866e-22	21.004	ENSG00000006042	TMEM98	Yes
1.8326	2.91341	195.27	1.3153e-15	4.47622e-15	14.3491	ENSG00000114405	C3orf14	Yes
1.83095	3.28112	269.938	1.09419e-17	4.53755e-17	16.3432	ENSG00000183688	RFLNB	Yes
1.83087	2.11155	107.6	4.83076e-12	1.20689e-11	10.9183	ENSG00000103534	TMC5	Yes
1.82816	1.12746	44.0286	1.33885e-07	2.4071e-07	6.61851	ENSG00000286977	Z83745.1	Yes
1.82809	4.90707	847.866	1.58049e-25	1.73086e-24	23.7617	ENSG00000261659	Z92544.1	Yes
1.8272	3.00838	213.165	3.6665e-16	1.31231e-15	14.882	ENSG00000250420	AACSP1	Yes
1.82612	4.7076	516.885	4.56436e-22	3.12516e-21	20.5051	ENSG00000157870	PRXL2B	Yes
1.8254	0.974793	39.6101	3.67392e-07	6.38838e-07	6.19461	ENSG00000281128	PTENP1-AS	Yes
1.82469	5.15866	901.214	5.84758e-26	6.84914e-25	24.1644	ENSG00000147804	SLC39A4	Yes
1.82345	4.9792	687.871	4.68656e-24	4.18006e-23	22.3788	ENSG00000160606	TLCD1	Yes
1.82259	0.287506	26.845	1.01409e-05	1.58593e-05	4.79972	ENSG00000167094	TTC16	Yes
1.82226	3.96149	347.425	2.32098e-19	1.14905e-18	17.9397	ENSG00000133302	SLF1	Yes
1.81945	2.30223	117.905	1.45634e-12	3.81264e-12	11.4188	ENSG00000115267	IFIH1	Yes
1.81834	3.68801	320.199	8.15118e-19	3.80822e-18	17.4193	ENSG00000113389	NPR3	Yes
1.81824	2.20621	123.566	7.80218e-13	2.08981e-12	11.6799	ENSG00000183146	PRORY	Yes
1.81715	0.620823	18.5905	0.000132566	0.000190872	3.71926	ENSG00000205670	SMIM11A	Yes
1.81512	5.28292	1044.69	5.22175e-27	7.09232e-26	25.1492	ENSG00000175602	CCDC85B	Yes
1.81414	5.29015	881.365	8.40797e-26	9.59867e-25	24.0178	ENSG00000237289	CKMT1B	Yes
1.81413	3.32226	271.158	1.02225e-17	4.25597e-17	16.371	ENSG00000259959	AC107068.1	Yes
1.81288	3.00639	179.149	4.54449e-15	1.47151e-14	13.8322	ENSG00000197472	ZNF695	Yes
1.81086	2.24774	111.959	2.8788e-12	7.33235e-12	11.1348	ENSG00000081059	TCF7	Yes
1.80933	5.51774	1115.12	1.7903e-27	2.63087e-26	25.5799	ENSG00000161618	ALDH16A1	Yes
1.80851	5.2179	911.187	4.88649e-26	5.81325e-25	24.2356	ENSG00000164051	CCDC51	Yes
1.8084	4.13606	447.291	4.50093e-21	2.718e-20	19.5658	ENSG00000159685	CHCHD6	Yes
1.80734	0.00119604	22.9769	3.21491e-05	4.83817e-05	4.31532	ENSG00000273374	AC069222.1	Yes
1.8069	0.00121027	24.5645	1.98238e-05	3.02924e-05	4.51867	ENSG00000137561	TTPA	Yes
1.80685	1.21359	56.5738	1.02215e-08	1.99467e-08	7.70013	ENSG00000154529	CNTNAP3B	Yes
1.8056	-0.247829	18.6926	0.000128077	0.000184633	3.73369	ENSG00000236307	EEF1E1P1	Yes
1.80451	1.14366	56.4792	1.04072e-08	2.02972e-08	7.69256	ENSG00000124126	PREX1	Yes
1.8043	1.14367	56.5194	1.03279e-08	2.01473e-08	7.69578	ENSG00000144290	SLC4A10	Yes
1.80421	4.30023	401.621	2.43927e-20	1.35159e-19	18.8692	ENSG00000172469	MANEA	Yes
1.8017	5.38049	980.177	1.48289e-26	1.87799e-25	24.7263	ENSG00000125871	MGME1	Yes
1.79754	3.4759	308.041	1.47424e-18	6.71276e-18	17.1731	ENSG00000146409	SLC18B1	Yes
1.79465	0.330171	33.6106	1.60886e-06	2.6587e-06	5.57533	ENSG00000272525	AC099522.2	Yes
1.79428	1.55086	15.2204	0.000432076	0.000598008	3.22329	ENSG00000204745	AC083899.1	Yes
1.79411	3.96009	372.243	7.96862e-20	4.16903e-19	18.38	ENSG00000171791	BCL2	Yes
1.79393	2.97507	185.203	2.82254e-15	9.34254e-15	14.0295	ENSG00000077080	ACTL6B	Yes
1.79332	3.05795	213.822	3.50473e-16	1.25683e-15	14.9007	ENSG00000031691	CENPQ	Yes
1.79215	3.58285	323.939	6.82061e-19	3.21087e-18	17.4934	ENSG00000143494	VASH2	Yes
1.7911	4.55111	641.969	1.42577e-23	1.18441e-22	21.9265	ENSG00000156876	SASS6	Yes
1.7907	6.24407	1583.1	5.52534e-30	1.24874e-28	27.9035	ENSG00000197785	ATAD3A	Yes
1.79048	1.74191	92.7924	3.1893e-11	7.49004e-11	10.1255	ENSG00000116157	GPX7	Yes
1.7887	4.70475	614.777	2.85792e-23	2.27637e-22	21.6428	ENSG00000090924	PLEKHG2	Yes
1.78756	-0.0895558	19.8206	8.79668e-05	0.000128386	3.89148	ENSG00000242110	AMACR	Yes
1.78746	1.29484	63.6162	2.81969e-09	5.73248e-09	8.24166	ENSG00000095585	BLNK	Yes
1.78706	0.597902	40.0035	3.34968e-07	5.84224e-07	6.23342	ENSG00000176912	TYMSOS	Yes
1.78674	8.40081	4160.41	5.50793e-37	5.02004e-35	34.2993	ENSG00000004776	HSPB6	Yes
1.78637	0.597916	35.8126	9.21354e-07	1.55256e-06	5.80895	ENSG00000091986	CCDC80	Yes
1.78633	4.05237	433.781	7.29266e-21	4.29651e-20	19.3669	ENSG00000164306	PRIMPOL	Yes
1.78594	3.41263	239.755	6.46203e-17	2.49088e-16	15.6036	ENSG00000229809	ZNF688	Yes
1.78572	5.90467	1415.43	3.52099e-29	6.82867e-28	27.1657	ENSG00000137700	SLC37A4	Yes
1.78558	3.57104	292.818	3.19212e-18	1.40256e-17	16.8531	ENSG00000041880	PARP3	Yes
1.78489	4.92175	794.892	4.51101e-25	4.67034e-24	23.3307	ENSG00000183814	LIN9	Yes
1.78443	0.643753	35.8188	9.19931e-07	1.55063e-06	5.80949	ENSG00000124493	GRM4	Yes
1.78372	0.78319	35.9417	8.92242e-07	1.50564e-06	5.82228	ENSG00000178162	FAR2P2	Yes
1.78245	0.823671	47.6484	6.11437e-08	1.12699e-07	6.94808	ENSG00000123360	PDE1B	Yes
1.78233	6.12183	1577.2	5.8775e-30	1.31762e-28	27.8802	ENSG00000187634	SAMD11	Yes
1.78219	2.05765	104.571	6.98872e-12	1.72689e-11	10.7627	ENSG00000164850	GPER1	Yes
1.78159	6.37813	1870.46	3.47219e-31	9.68439e-30	29.0139	ENSG00000171793	CTPS1	Yes
1.78092	-0.0164759	21.3159	5.41755e-05	8.02409e-05	4.0956	ENSG00000251323	LINC02728	Yes
1.78085	5.26271	974.544	1.62951e-26	2.05121e-25	24.688	ENSG00000214182	PTMAP5	Yes
1.7784	4.48569	563.003	1.16912e-22	8.61677e-22	21.0647	ENSG00000152240	HAUS1	Yes
1.77789	1.88233	100.728	1.12994e-11	2.75127e-11	10.5605	ENSG00000112139	MDGA1	Yes
1.77589	6.83635	2270.8	1.3771e-32	4.96081e-31	30.3044	ENSG00000121057	AKAP1	Yes
1.77533	5.96087	1417.45	3.4392e-29	6.69612e-28	27.1742	ENSG00000166582	CENPV	Yes
1.77339	-0.268868	18.832	0.000122205	0.000176396	3.75351	ENSG00000287063	AL356489.3	Yes
1.77283	-0.268878	19.7095	9.12453e-05	0.000132997	3.87616	ENSG00000268945	AC010422.2	Yes
1.77061	3.33461	248.91	3.69621e-17	1.45674e-16	15.8366	ENSG00000182057	OGFRP1	Yes
1.77033	1.11956	52.8903	2.08988e-08	3.98685e-08	7.39937	ENSG00000240253	FAR2P3	Yes
1.76988	3.88208	382.881	5.14088e-20	2.74559e-19	18.5614	ENSG00000162496	DHRS3	Yes
1.76934	4.0168	406.987	1.98208e-20	1.11198e-19	18.9539	ENSG00000184178	SCFD2	Yes
1.76929	0.37162	33.6543	1.59086e-06	2.62973e-06	5.58009	ENSG00000279878	AP003108.5	Yes
1.76863	5.1152	849.221	1.53994e-25	1.692e-24	23.7716	ENSG00000169851	PCDH7	Yes
1.76744	2.99097	193.746	1.47327e-15	4.99037e-15	14.3019	ENSG00000206417	H1FX-AS1	Yes
1.76511	0.853223	44.5173	1.20178e-07	2.1698e-07	6.66358	ENSG00000159625	DRC7	Yes
1.76423	4.69515	602.05	3.99753e-23	3.13321e-22	21.504	ENSG00000145358	DDIT4L	Yes
1.76374	2.06184	113.23	2.48289e-12	6.37403e-12	11.1956	ENSG00000113211	PCDHB6	Yes
1.76331	7.62342	3157.3	5.60358e-35	3.43611e-33	32.4639	ENSG00000141959	PFKL	Yes
1.76151	2.58057	119.981	1.15541e-12	3.04969e-12	11.5157	ENSG00000184371	CSF1	Yes
1.75982	1.92925	97.9486	1.61339e-11	3.87691e-11	10.4115	ENSG00000205744	DENND1C	Yes
1.75919	-0.108353	18.8764	0.000120399	0.000173879	3.75975	ENSG00000249395	CASC9	Yes
1.75913	3.85806	379.828	5.82323e-20	3.09712e-19	18.509	ENSG00000268119	AC010615.2	Yes
1.75869	0.929149	48.6429	4.96094e-08	9.2101e-08	7.03574	ENSG00000138400	MDH1B	Yes
1.75848	5.71102	1218.8	4.14998e-28	6.72667e-27	26.1722	ENSG00000108439	PNPO	Yes
1.75837	3.37055	219.398	2.40137e-16	8.75846e-16	15.0576	ENSG00000261801	LOXL1-AS1	Yes
1.75744	7.42864	2965.71	1.59675e-34	8.64683e-33	32.0631	ENSG00000132382	MYBBP1A	Yes
1.75651	4.09237	390.834	3.73146e-20	2.02925e-19	18.6927	ENSG00000170364	SETMAR	Yes
1.75446	0.574474	36.7516	7.30484e-07	1.24134e-06	5.90611	ENSG00000278112	AC145423.3	Yes
1.75403	0.803577	36.4655	7.8376e-07	1.32862e-06	5.8766	ENSG00000183960	KCNH8	Yes
1.75402	5.64414	983.735	1.39755e-26	1.77801e-25	24.7501	ENSG00000182379	NXPH4	Yes
1.75338	-0.0344135	22.9198	3.2722e-05	4.92217e-05	4.30784	ENSG00000179431	FJX1	Yes
1.75323	0.301871	29.548	4.74047e-06	7.58356e-06	5.12013	ENSG00000270195	AC016773.2	Yes
1.7532	2.55994	132.842	2.94239e-13	8.14812e-13	12.0889	ENSG00000107807	TLX1	Yes
1.75237	5.24671	861.772	1.21272e-25	1.35661e-24	23.8675	ENSG00000113494	PRLR	Yes
1.75212	1.96132	100.243	1.20172e-11	2.91924e-11	10.5347	ENSG00000173227	SYT12	Yes
1.75187	3.44068	276.539	7.59806e-18	3.20668e-17	16.4939	ENSG00000164124	TMEM144	Yes
1.75091	0.621007	33.8964	1.49498e-06	2.47737e-06	5.60601	ENSG00000005001	PRSS22	Yes
1.74909	0.357947	32.4216	2.19139e-06	3.58828e-06	5.44511	ENSG00000018280	SLC11A1	Yes
1.74841	3.21056	228.697	1.30173e-16	4.87792e-16	15.3118	ENSG00000178235	SLITRK1	Yes
1.74767	7.21968	2716.39	6.92801e-34	3.29209e-32	31.4825	ENSG00000108773	KAT2A	Yes
1.74631	6.42858	1743.85	1.11186e-30	2.79287e-29	28.5539	ENSG00000159199	ATP5MC1	Yes
1.74438	2.55407	116.267	1.75229e-12	4.55738e-12	11.3413	ENSG00000268658	LINC00664	Yes
1.74422	0.956662	49.4802	4.16871e-08	7.78348e-08	7.10883	ENSG00000163075	CFAP221	Yes
1.74124	2.36512	114.73	2.08838e-12	5.3953e-12	11.268	ENSG00000106633	GCK	Yes
1.7403	4.81105	641.965	1.42593e-23	1.18441e-22	21.9265	ENSG00000133739	LRRCC1	Yes
1.74017	2.52658	115.699	1.86935e-12	4.84973e-12	11.3143	ENSG00000051128	HOMER3	Yes
1.74009	-0.290216	15.5929	0.000377482	0.000524625	3.28015	ENSG00000189212	DPY19L2P1	Yes
1.73989	3.07067	206.988	5.63694e-16	1.98017e-15	14.7033	ENSG00000185697	MYBL1	Yes
1.73669	5.87708	1241.38	3.06725e-28	5.09041e-27	26.2932	ENSG00000166402	TUB	Yes
1.73638	1.09505	50.3643	3.47586e-08	6.53227e-08	7.18494	ENSG00000286689	AC090946.1	Yes
1.73598	2.91103	189.697	1.9987e-15	6.686e-15	14.1748	ENSG00000266094	RASSF5	Yes
1.73437	2.04052	104.509	7.04239e-12	1.73937e-11	10.7596	ENSG00000143333	RGS16	Yes
1.73393	-0.206622	17.3481	0.000202828	0.000287765	3.54096	ENSG00000227879	PSPC1P1	Yes
1.73371	0.287608	24.1677	2.23399e-05	3.40219e-05	4.46824	ENSG00000148053	NTRK2	Yes
1.733	3.39951	221.608	2.07189e-16	7.60665e-16	15.1188	ENSG00000155792	DEPTOR	Yes
1.73249	6.57382	1899.98	2.67665e-31	7.57961e-30	29.1204	ENSG00000164818	DNAAF5	Yes
1.73243	-0.206606	16.2492	0.000298376	0.000417466	3.37938	ENSG00000230524	COL6A4P1	Yes
1.7298	-0.127461	17.5206	0.000191065	0.000271817	3.56572	ENSG00000254343	AC091563.1	Yes
1.7292	-0.127543	19.6373	9.34475e-05	0.000136099	3.86614	ENSG00000198400	NTRK1	Yes
1.72791	0.741834	35.1012	1.10091e-06	1.84228e-06	5.73464	ENSG00000157873	TNFRSF14	Yes
1.72692	0.741757	43.1489	1.629e-07	2.9062e-07	6.53667	ENSG00000183150	GPR19	Yes
1.72691	4.43989	569.521	9.72677e-23	7.2393e-22	21.1403	ENSG00000154743	TSEN2	Yes
1.72604	3.59449	303.817	1.82033e-18	8.2013e-18	17.0861	ENSG00000112877	CEP72	Yes
1.72539	6.7291	2132.16	3.93269e-32	1.31187e-30	29.8821	ENSG00000153179	RASSF3	Yes
1.72526	2.42209	117.62	1.50384e-12	3.93083e-12	11.4055	ENSG00000261167	AC107027.3	Yes
1.72515	2.44825	132.55	3.03146e-13	8.3906e-13	12.0762	ENSG00000283486	FAM95C	Yes
1.72412	1.55072	60.8204	4.6466e-09	9.30156e-09	8.03144	ENSG00000103742	IGDCC4	Yes
1.72285	7.59263	3160.85	5.49942e-35	3.39721e-33	32.4689	ENSG00000006282	SPATA20	Yes
1.7221	1.59807	73.9637	5.00184e-10	1.08022e-09	8.96649	ENSG00000263235	AC006111.2	Yes
1.72194	2.39227	119.249	1.25326e-12	3.29704e-12	11.4819	ENSG00000184486	POU3F2	Yes
1.72194	3.11614	193.253	1.52853e-15	5.16813e-15	14.2867	ENSG00000141524	TMC6	Yes
1.72102	0.0186852	22.4688	3.76458e-05	5.64096e-05	4.24865	ENSG00000283674	AC068587.4	Yes
1.71939	1.85834	71.3752	7.58399e-10	1.61446e-09	8.79197	ENSG00000177721	ANXA2R	Yes
1.71934	2.47067	128.292	4.71417e-13	1.28561e-12	11.8909	ENSG00000198353	HOXC4	Yes
1.71826	3.65878	276.058	7.80037e-18	3.28707e-17	16.4832	ENSG00000255571	MIR9-3HG	Yes
1.7172	4.19778	87.4839	6.62872e-11	1.52266e-10	9.8174	ENSG00000276345	AC004556.3	Yes
1.71686	2.90422	137.417	1.8555e-13	5.23299e-13	12.2812	ENSG00000178150	ZNF114	Yes
1.71617	0.1515	26.2204	1.21516e-05	1.88905e-05	4.72376	ENSG00000250616	AC012645.1	Yes
1.71584	1.91536	87.1306	6.96743e-11	1.59739e-10	9.79659	ENSG00000277534	AC007996.1	Yes
1.71492	10.3686	6228.66	6.26795e-40	1.63349e-37	36.7869	ENSG00000166598	HSP90B1	Yes
1.71457	2.61563	139.694	1.48196e-13	4.21659e-13	12.375	ENSG00000280670	CCDC163	Yes
1.71428	6.55592	1705.63	1.60587e-30	3.93886e-29	28.4046	ENSG00000117411	B4GALT2	Yes
1.71116	2.45138	134.003	2.61427e-13	7.27936e-13	12.1379	ENSG00000125246	CLYBL	Yes
1.71073	2.02339	90.8812	4.13528e-11	9.62762e-11	10.0165	ENSG00000280206	AC026401.3	Yes
1.7096	1.89188	92.4659	3.33307e-11	7.81339e-11	10.1072	ENSG00000180044	C3orf80	Yes
1.70752	-0.40219	15.8691	0.000341759	0.000476128	3.32228	ENSG00000108924	HLF	Yes
1.70723	4.59913	619.711	2.51376e-23	2.02253e-22	21.6941	ENSG00000111845	PAK1IP1	Yes
1.70531	0.438175	29.2915	5.08756e-06	8.11547e-06	5.09069	ENSG00000234602	MCIDAS	Yes
1.70496	5.90738	1215.2	4.35705e-28	7.0146e-27	26.154	ENSG00000242498	ARPIN	Yes
1.70491	6.55607	1940.52	1.88458e-31	5.49526e-30	29.26	ENSG00000149476	TKFC	Yes
1.70467	7.16901	2689.21	8.19485e-34	3.82862e-32	31.417	ENSG00000099901	RANBP1	Yes
1.70465	4.30414	459.132	2.98136e-21	1.83086e-20	19.7373	ENSG00000197744	PTMAP2	Yes
1.70433	-0.311996	15.4029	0.000404346	0.000560746	3.25123	ENSG00000166183	ASPG	Yes
1.70394	0.438108	30.8827	3.29777e-06	5.33031e-06	5.27325	ENSG00000142606	MMEL1	Yes
1.70286	7.73843	3354.2	2.03574e-35	1.33153e-33	32.8756	ENSG00000101361	NOP56	Yes
1.70279	6.03936	1421.28	3.28925e-29	6.44317e-28	27.1909	ENSG00000117877	CD3EAP	Yes
1.69878	3.30264	236.724	7.807e-17	2.98448e-16	15.5251	ENSG00000146094	DOK3	Yes
1.69865	5.0821	759.385	9.46656e-25	9.29328e-24	23.0318	ENSG00000239672	NME1	Yes
1.69667	0.72054	37.4412	6.17256e-07	1.0543e-06	5.97704	ENSG00000147082	CCNB3	Yes
1.69571	0.00121896	20.5327	6.97059e-05	0.000102398	3.98971	ENSG00000182257	PRR34	Yes
1.69472	4.89555	664.962	8.09154e-24	6.96741e-23	22.1569	ENSG00000120254	MTHFD1L	Yes
1.69431	6.21943	1332.34	9.56089e-29	1.7221e-27	26.7639	ENSG00000165584	SSX3	Yes
1.6943	4.41533	534.602	2.6697e-22	1.88119e-21	20.7256	ENSG00000157851	DPYSL5	Yes
1.69276	0.0699719	20.9778	6.03735e-05	8.90966e-05	4.05014	ENSG00000149489	ROM1	Yes
1.69273	2.46419	133.424	2.77261e-13	7.69712e-13	12.1137	ENSG00000142798	HSPG2	Yes
1.69261	6.00687	1287.26	1.68669e-28	2.92133e-27	26.5344	ENSG00000135763	URB2	Yes
1.69236	6.56889	1785.27	7.53073e-31	1.95039e-29	28.7099	ENSG00000162073	PAQR4	Yes
1.69012	4.24509	450.011	4.09096e-21	2.48121e-20	19.6053	ENSG00000260903	XKR7	Yes
1.68937	3.75982	288.32	4.0387e-18	1.75192e-17	16.7565	ENSG00000132639	SNAP25	Yes
1.68923	3.31688	227.534	1.40368e-16	5.24697e-16	15.2801	ENSG00000196139	AKR1C3	Yes
1.68782	0.31615	28.0382	7.21766e-06	1.13881e-05	4.94355	ENSG00000129910	CDH15	Yes
1.68692	1.15956	48.1507	5.49993e-08	1.01802e-07	6.99225	ENSG00000227917	AL449043.1	Yes
1.68665	2.09108	94.9611	2.38647e-11	5.65317e-11	10.2477	ENSG00000188906	LRRK2	Yes
1.68665	6.13335	1431.76	2.91324e-29	5.76394e-28	27.2393	ENSG00000100726	TELO2	Yes
1.6861	4.4909	523.306	3.75065e-22	2.59143e-21	20.5865	ENSG00000113119	TMCO6	Yes
1.68495	3.65725	291.502	3.41844e-18	1.49452e-17	16.8255	ENSG00000092068	SLC7A8	Yes
1.68345	0.574469	35.231	1.06556e-06	1.78689e-06	5.7479	ENSG00000198417	MT1F	Yes
1.68323	0.621044	31.5684	2.7453e-06	4.46112e-06	5.35056	ENSG00000006611	USH1C	Yes
1.68175	1.39194	58.184	7.54734e-09	1.48867e-08	7.8272	ENSG00000251151	HOXC-AS3	Yes
1.68128	0.709774	34.3412	1.33439e-06	2.21853e-06	5.65393	ENSG00000236323	BMP6P1	Yes
1.6811	1.66074	65.6763	1.9696e-09	4.05267e-09	8.39226	ENSG00000113763	UNC5A	Yes
1.68031	2.60393	122.107	9.14397e-13	2.43824e-12	11.6129	ENSG00000099617	EFNA2	Yes
1.67839	7.33453	2586.14	1.57382e-33	6.83589e-32	31.1652	ENSG00000123374	CDK2	Yes
1.6774	3.15805	209.209	4.82305e-16	1.70395e-15	14.7685	ENSG00000164626	KCNK5	Yes
1.67731	0.947476	44.5927	1.18202e-07	2.13526e-07	6.67055	ENSG00000287707	AC115284.4	Yes
1.67613	1.1195	53.834	1.73491e-08	3.33371e-08	7.47707	ENSG00000232093	DCST1-AS1	Yes
1.67529	6.49278	1467.25	1.94343e-29	3.98702e-28	27.3994	ENSG00000016391	CHDH	Yes
1.67503	3.98246	329.125	5.34389e-19	2.54659e-18	17.594	ENSG00000066379	ZNRD1	Yes
1.67483	6.02012	1350.01	7.69218e-29	1.40832e-27	26.8513	ENSG00000213551	DNAJC9	Yes
1.6747	4.05649	409.295	1.81423e-20	1.02297e-19	18.9901	ENSG00000136002	ARHGEF4	Yes
1.67406	2.97748	182.478	3.49155e-15	1.14322e-14	13.9419	ENSG00000205309	NT5M	Yes
1.67398	6.99309	2008.12	1.06633e-31	3.23957e-30	29.4895	ENSG00000130204	TOMM40	Yes
1.67179	7.75381	2658.93	9.90112e-34	4.52441e-32	31.3444	ENSG00000266074	BAHCC1	Yes
1.67177	1.80385	79.0907	2.25831e-10	4.99686e-10	9.3013	ENSG00000067842	ATP2B3	Yes
1.67161	4.19978	364.878	1.08675e-19	5.58751e-19	18.2528	ENSG00000174804	FZD4	Yes
1.67012	5.61223	1047.28	5.01429e-27	6.83279e-26	25.1654	ENSG00000154654	NCAM2	Yes
1.6675	8.48088	4291.16	3.27755e-37	3.21566e-35	34.4927	ENSG00000072501	SMC1A	Yes
1.66739	0.182857	22.8776	3.31522e-05	4.98418e-05	4.30241	ENSG00000229089	ANKRD20A8P	Yes
1.66687	0.18284	26.6189	1.08246e-05	1.68843e-05	4.77252	ENSG00000271959	AC100803.4	Yes
1.6668	0.0530547	23.6033	2.65199e-05	4.0164e-05	4.39616	ENSG00000248268	AC010275.1	Yes
1.66679	2.41883	130.379	3.79126e-13	1.0409e-12	11.9826	ENSG00000268686	AC010643.1	Yes
1.66623	0.243589	25.7431	1.39716e-05	2.15971e-05	4.6656	ENSG00000242516	LINC00960	Yes
1.66603	2.62708	145.57	8.40812e-14	2.43894e-13	12.6128	ENSG00000152076	CCDC74B	Yes
1.66532	0.243563	22.4665	3.7673e-05	5.64452e-05	4.24837	ENSG00000179477	ALOX12B	Yes
1.66529	0.654949	38.4965	4.78578e-07	8.25803e-07	6.08312	ENSG00000262050	AC005696.1	Yes
1.66526	1.20603	51.3749	2.8305e-08	5.35928e-08	7.27089	ENSG00000141506	PIK3R5	Yes
1.66421	1.07839	52.0992	2.44681e-08	4.64704e-08	7.33282	ENSG00000141096	DPEP3	Yes
1.6621	2.18705	101.284	1.05313e-11	2.5714e-11	10.5898	ENSG00000186648	CARMIL3	Yes
1.66159	5.69748	1147.74	1.11482e-27	1.68425e-26	25.7736	ENSG00000107815	TWNK	Yes
1.66107	4.62939	469.887	2.06832e-21	1.29934e-20	19.8863	ENSG00000223572	CKMT1A	Yes
1.66002	3.7585	293.715	3.04716e-18	1.34383e-17	16.8717	ENSG00000100629	CEP128	Yes
1.65921	5.84089	1207.06	4.86702e-28	7.76071e-27	26.1101	ENSG00000164855	TMEM184A	Yes
1.65913	7.74708	3268.67	3.13698e-35	2.01238e-33	32.6963	ENSG00000197451	HNRNPAB	Yes
1.65852	4.45117	527.468	3.30645e-22	2.30746e-21	20.6369	ENSG00000259768	AC004943.2	Yes
1.65725	4.92851	725.29	1.99159e-24	1.87459e-23	22.7271	ENSG00000175832	ETV4	Yes
1.65634	2.99069	172.08	8.06645e-15	2.55586e-14	13.5925	ENSG00000215068	AC025171.2	Yes
1.65375	6.16958	1437.09	2.73945e-29	5.45242e-28	27.2634	ENSG00000179409	GEMIN4	Yes
1.65011	0.731206	38.2144	5.12069e-07	8.80495e-07	6.05527	ENSG00000172000	ZNF556	Yes
1.64971	2.78625	134.07	2.59657e-13	7.23249e-13	12.1407	ENSG00000121988	ZRANB3	Yes
1.64968	1.70465	72.3199	6.50734e-10	1.3922e-09	8.8563	ENSG00000176909	MAMSTR	Yes
1.64902	7.55957	2771.81	4.9437e-34	2.41806e-32	31.6165	ENSG00000141756	FKBP10	Yes
1.64884	0.688093	38.46	4.82774e-07	8.32526e-07	6.0796	ENSG00000174928	C3orf33	Yes
1.64673	0.501632	30.7519	3.41594e-06	5.51597e-06	5.25838	ENSG00000254016	ALG1L10P	Yes
1.64467	7.00062	2261.82	1.47101e-32	5.26502e-31	30.2786	ENSG00000196670	ZFP62	Yes
1.64465	0.287576	25.9992	1.29614e-05	2.01008e-05	4.69679	ENSG00000233757	AC092835.1	Yes
1.64438	6.54111	1671.2	2.25203e-30	5.42014e-29	28.266	ENSG00000232677	LINC00665	Yes
1.64429	4.73384	463.495	2.56787e-21	1.58863e-20	19.799	ENSG00000249859	PVT1	Yes
1.64324	4.32925	400.731	2.52535e-20	1.3961e-19	18.8551	ENSG00000135643	KCNMB4	Yes
1.64314	1.15949	44.1933	1.29089e-07	2.32438e-07	6.63369	ENSG00000279800	BCLAF1P2	Yes
1.64226	0.103112	23.6829	2.58833e-05	3.92225e-05	4.40647	ENSG00000272476	AL024507.3	Yes
1.64131	3.93505	298.219	2.41708e-18	1.07735e-17	16.9676	ENSG00000112699	GMDS	Yes
1.64102	5.85804	1033.88	6.19181e-27	8.32849e-26	25.0794	ENSG00000277972	CISD3	Yes
1.64045	4.32657	383.286	5.05697e-20	2.70164e-19	18.5684	ENSG00000179818	PCBP1-AS1	Yes
1.63968	1.74189	70.7133	8.44975e-10	1.79168e-09	8.74674	ENSG00000257086	AP001453.4	Yes
1.63889	0.992473	44.5746	1.18672e-07	2.14307e-07	6.66896	ENSG00000135838	NPL	Yes
1.63841	-0.108423	16.7999	0.000245602	0.000346038	3.46088	ENSG00000287170	AC010327.8	Yes
1.63646	6.97317	1594.24	4.91918e-30	1.11933e-28	27.951	ENSG00000198931	APRT	Yes
1.6356	4.09413	377.654	6.36718e-20	3.36816e-19	18.4726	ENSG00000212694	LINC01089	Yes
1.63555	5.81337	1153.41	1.02806e-27	1.56593e-26	25.8052	ENSG00000166840	GLYATL1	Yes
1.63502	-0.268875	16.8719	0.000239472	0.000337772	3.47138	ENSG00000049192	ADAMTS6	Yes
1.63499	7.09129	2169.81	2.93843e-32	1.00225e-30	29.999	ENSG00000143314	MRPL24	Yes
1.63449	4.40687	480.088	1.4727e-21	9.44013e-21	20.025	ENSG00000260804	LINC01963	Yes
1.63446	2.58074	136.877	1.95799e-13	5.50993e-13	12.2589	ENSG00000183784	DOCK8-AS1	Yes
1.63327	6.97088	1889.36	2.93803e-31	8.29162e-30	29.0814	ENSG00000214706	IFRD2	Yes
1.63276	6.58553	1503.85	1.29285e-29	2.72266e-28	27.565	ENSG00000168476	REEP4	Yes
1.63165	4.42157	443.4	5.16484e-21	3.0865e-20	19.5105	ENSG00000138621	PPCDC	Yes
1.63094	4.82326	660.013	9.12624e-24	7.78203e-23	22.1089	ENSG00000182580	EPHB3	Yes
1.63009	3.73091	296.029	2.70413e-18	1.19793e-17	16.9216	ENSG00000145476	CYP4V2	Yes
1.62992	4.42025	479.703	1.49151e-21	9.55698e-21	20.0197	ENSG00000158321	AUTS2	Yes
1.62858	4.11347	384.615	4.79155e-20	2.56724e-19	18.5905	ENSG00000283633	AP000547.3	Yes
1.62836	2.29508	110.347	3.47965e-12	8.80151e-12	11.0554	ENSG00000260293	AC106820.4	Yes
1.62807	3.00416	149.589	5.7672e-14	1.69739e-13	12.7702	ENSG00000069974	RAB27A	Yes
1.62772	4.3792	483.951	1.29723e-21	8.38063e-21	20.0767	ENSG00000141526	SLC16A3	Yes
1.62711	2.63269	125.419	6.39216e-13	1.72516e-12	11.7632	ENSG00000231503	PTMAP4	Yes
1.62631	4.83243	583.677	6.56775e-23	4.99059e-22	21.3018	ENSG00000221955	SLC12A8	Yes
1.6253	6.07374	1096.73	2.35229e-27	3.37931e-26	25.4712	ENSG00000185090	MANEAL	Yes
1.62521	6.6837	1631.44	3.35669e-30	7.88538e-29	28.1032	ENSG00000062822	POLD1	Yes
1.62278	3.34493	231.727	1.07136e-16	4.04465e-16	15.3931	ENSG00000259431	THTPA	Yes
1.6219	2.39902	105.012	6.61905e-12	1.63821e-11	10.7856	ENSG00000077092	RARB	Yes
1.62164	0.213549	23.9494	2.38672e-05	3.62848e-05	4.44027	ENSG00000279741	AC007342.8	Yes
1.61925	2.98861	145.942	8.11616e-14	2.35835e-13	12.6274	ENSG00000229852	AC019205.1	Yes
1.61868	1.74711	75.017	4.23486e-10	9.19105e-10	9.03664	ENSG00000224837	GCSHP5	Yes
1.61838	3.17572	187.662	2.3348e-15	7.76977e-15	14.1096	ENSG00000124279	FASTKD3	Yes
1.61817	2.66939	124.113	7.35473e-13	1.97472e-12	11.7045	ENSG00000173295	FAM86B3P	Yes
1.61785	2.95265	151.788	4.70893e-14	1.39652e-13	12.855	ENSG00000262772	LINC01977	Yes
1.61678	5.49334	950.281	2.46071e-26	3.02226e-25	24.5197	ENSG00000161179	YDJC	Yes
1.61648	3.55449	234.244	9.12815e-17	3.46728e-16	15.46	ENSG00000163006	CCDC138	Yes
1.6162	4.77722	581.299	7.01107e-23	5.31777e-22	21.2743	ENSG00000172716	SLFN11	Yes
1.6143	4.647	561.731	1.21213e-22	8.91803e-22	21.0497	ENSG00000138780	GSTCD	Yes
1.61425	5.60653	1032.41	6.33833e-27	8.51869e-26	25.0696	ENSG00000172269	DPAGT1	Yes
1.61422	0.574461	33.0274	1.87079e-06	3.07842e-06	5.51167	ENSG00000176753	C15orf56	Yes
1.614	2.36513	90.684	4.24857e-11	9.88725e-11	10.0049	ENSG00000260947	AL356489.2	Yes
1.61387	2.07425	75.9909	3.63601e-10	7.93037e-10	9.10071	ENSG00000166349	RAG1	Yes
1.61344	7.47337	2495.77	2.84968e-33	1.17357e-31	30.9305	ENSG00000130520	LSM4	Yes
1.61259	2.28419	96.4787	1.95387e-11	4.65883e-11	10.3317	ENSG00000132801	ZSWIM3	Yes
1.61193	0.901157	38.8365	4.4126e-07	7.63542e-07	6.11717	ENSG00000229891	LINC01315	Yes
1.61171	-0.0525473	20.2041	7.7575e-05	0.000113657	3.9444	ENSG00000228980	LINC01205	Yes
1.61167	4.17538	293.245	3.12218e-18	1.37364e-17	16.8621	ENSG00000130748	TMEM160	Yes
1.61095	4.44147	462.936	2.61731e-21	1.61622e-20	19.7915	ENSG00000125966	MMP24	Yes
1.61087	4.89936	483.081	1.33472e-21	8.60858e-21	20.0651	ENSG00000170779	CDCA4	Yes
1.61078	4.45682	408.991	1.83547e-20	1.0339e-19	18.9855	ENSG00000164885	CDK5	Yes
1.61008	2.05335	91.9543	3.57229e-11	8.35187e-11	10.0782	ENSG00000255624	C10orf88B	Yes
1.60994	3.73207	291.588	3.40313e-18	1.48861e-17	16.8272	ENSG00000214274	ANG	Yes
1.60973	8.36307	3497.65	1.00962e-35	7.13536e-34	33.1466	ENSG00000089280	FUS	Yes
1.60935	6.047	1275.7	1.95711e-28	3.36176e-27	26.4734	ENSG00000182272	B4GALNT4	Yes
1.6093	4.47999	427.861	9.04991e-21	5.27221e-20	19.278	ENSG00000188322	SBK1	Yes
1.60915	5.4026	833.34	2.09366e-25	2.2602e-24	23.6459	ENSG00000198435	NRARP	Yes
1.60885	0.823655	34.8132	1.18384e-06	1.97611e-06	5.70419	ENSG00000183196	CHST6	Yes
1.60849	-0.127511	16.4159	0.000281226	0.000394464	3.40399	ENSG00000224356	AL356966.1	Yes
1.60822	4.7048	502.843	7.06936e-22	4.73724e-21	20.3245	ENSG00000221869	CEBPD	Yes
1.60815	4.58644	522.71	3.81927e-22	2.63557e-21	20.5791	ENSG00000166788	SAAL1	Yes
1.60563	2.84383	137.703	1.80357e-13	5.09171e-13	12.2931	ENSG00000197977	ELOVL2	Yes
1.60492	-0.206587	16.9261	0.000234973	0.000331706	3.47925	ENSG00000261794	GOLGA8H	Yes
1.60455	2.88984	142.087	1.17372e-13	3.36366e-13	12.4732	ENSG00000241343	RPL36A	Yes
1.60434	6.13214	1313.1	1.21531e-28	2.14954e-27	26.6677	ENSG00000185133	INPP5J	Yes
1.60423	-0.206607	16.555	0.000267724	0.00037622	3.42456	ENSG00000222020	HDAC4-AS1	Yes
1.60411	0.316133	24.603	1.95962e-05	2.99529e-05	4.52356	ENSG00000225411	CR786580.1	Yes
1.60062	4.74312	559.326	1.29813e-22	9.51294e-22	21.0217	ENSG00000198125	MB	Yes
1.60042	5.31368	683.356	5.21186e-24	4.6116e-23	22.3361	ENSG00000178295	GEN1	Yes
1.60041	4.63701	485.967	1.21458e-21	7.88553e-21	20.1032	ENSG00000169783	LINGO1	Yes
1.59971	5.36904	878.391	8.88417e-26	1.01215e-24	23.9948	ENSG00000205060	SLC35B4	Yes
1.59789	0.198269	24.5022	2.0198e-05	3.08443e-05	4.51082	ENSG00000184898	RBM43	Yes
1.59733	2.95492	124.204	7.28296e-13	1.95639e-12	11.7085	ENSG00000172508	CARNS1	Yes
1.59683	0.198248	22.6027	3.61074e-05	5.41725e-05	4.26622	ENSG00000261270	AC012181.2	Yes
1.59664	4.89756	597.127	4.55974e-23	3.5472e-22	21.4501	ENSG00000142892	PIGK	Yes
1.59553	3.74142	260.209	1.90095e-17	7.68443e-17	16.1144	ENSG00000235026	DPP10-AS1	Yes
1.59458	3.08101	182.898	3.37823e-15	1.10851e-14	13.9553	ENSG00000146350	TBC1D32	Yes
1.59385	3.43414	205.085	6.45026e-16	2.25495e-15	14.6469	ENSG00000186481	ANKRD20A5P	Yes
1.59351	3.69301	200.04	9.26816e-16	3.19256e-15	14.4959	ENSG00000110076	NRXN2	Yes
1.59308	3.26098	210.776	4.32457e-16	1.5363e-15	14.8135	ENSG00000132821	VSTM2L	Yes
1.5929	7.40151	2239.33	1.73756e-32	6.17927e-31	30.2091	ENSG00000157214	STEAP2	Yes
1.592	5.22431	793.493	4.64188e-25	4.79987e-24	23.3188	ENSG00000075336	TIMM21	Yes
1.59009	0.0698992	21.1091	5.78814e-05	8.55324e-05	4.06787	ENSG00000187808	SOWAHD	Yes
1.58905	0.00126182	12.5934	0.00116066	0.00155628	2.80791	ENSG00000172014	ANKRD20A4P	Yes
1.58842	6.19605	1404.81	3.98773e-29	7.62744e-28	27.1176	ENSG00000138035	PNPT1	Yes
1.58813	4.64969	500.154	7.69707e-22	5.13107e-21	20.2898	ENSG00000278535	DHRS11	Yes
1.58798	0.411849	28.5848	6.19098e-06	9.81833e-06	5.00796	ENSG00000229956	ZRANB2-AS2	Yes
1.58761	4.77146	476.439	1.66164e-21	1.05539e-20	19.9766	ENSG00000198937	CCDC167	Yes
1.58743	0.956611	37.3258	6.34834e-07	1.08365e-06	5.96511	ENSG00000275632	AL035461.3	Yes
1.58637	4.57931	448.767	4.27336e-21	2.58807e-20	19.587	ENSG00000149089	APIP	Yes
1.58609	8.27163	3510.94	9.47504e-36	6.72486e-34	33.1723	ENSG00000103495	MAZ	Yes
1.58602	0.00120329	20.0073	8.27334e-05	0.000121002	3.91721	ENSG00000272702	AC010913.1	Yes
1.58563	0.731067	25.3075	1.58863e-05	2.44436e-05	4.61184	ENSG00000104998	IL27RA	Yes
1.58392	1.59227	61.8379	3.86757e-09	7.7879e-09	8.10858	ENSG00000287110	AC112484.5	Yes
1.58347	0.882176	40.3777	3.0693e-07	5.37007e-07	6.27002	ENSG00000165168	CYBB	Yes
1.58326	2.24767	99.5038	1.32061e-11	3.19594e-11	10.4954	ENSG00000152422	XRCC4	Yes
1.58324	1.2948	53.4333	1.87713e-08	3.59457e-08	7.44435	ENSG00000169174	PCSK9	Yes
1.58301	6.56946	1594.83	4.88946e-30	1.11425e-28	27.953	ENSG00000077312	SNRPA	Yes
1.58279	1.0867	46.2389	8.26026e-08	1.50819e-07	6.82154	ENSG00000254838	GVINP1	Yes
1.5823	5.36316	816.02	2.94583e-25	3.12356e-24	23.5054	ENSG00000101040	ZMYND8	Yes
1.58172	5.76452	1000.13	1.06633e-26	1.38192e-25	24.8595	ENSG00000164237	CMBL	Yes
1.58126	3.13413	165.019	1.45991e-14	4.53019e-14	13.3439	ENSG00000147041	SYTL5	Yes
1.58114	3.3562	24.4446	2.05505e-05	3.13711e-05	4.50347	ENSG00000275895	U2AF1L5	Yes
1.57903	3.7094	276.881	7.45753e-18	3.15056e-17	16.5016	ENSG00000105516	DBP	Yes
1.57773	1.75763	71.6442	7.25939e-10	1.54694e-09	8.81053	ENSG00000270049	AC009061.2	Yes
1.57726	0.243517	20.011	8.26347e-05	0.000120869	3.91769	ENSG00000205861	PCOTH	Yes
1.57671	1.17518	44.6218	1.17446e-07	2.12231e-07	6.67319	ENSG00000248360	LINC00504	Yes
1.57467	3.32376	204.498	6.72514e-16	2.34466e-15	14.6299	ENSG00000239389	PCDHA13	Yes
1.57418	0.947487	35.6567	9.57861e-07	1.61148e-06	5.79278	ENSG00000147166	ITGB1BP2	Yes
1.57375	0.182842	22.42	3.82243e-05	5.723e-05	4.24238	ENSG00000286724	AL732509.1	Yes
1.57311	5.13754	707.831	2.95298e-24	2.71365e-23	22.5664	ENSG00000095002	MSH2	Yes
1.57296	5.3804	863.413	1.17571e-25	1.31697e-24	23.8804	ENSG00000204856	FAM216A	Yes
1.57235	0.451058	22.406	3.83916e-05	5.74548e-05	4.24067	ENSG00000231154	MORF4L2-AS1	Yes
1.56951	5.06421	646.032	1.28818e-23	1.07536e-22	21.9684	ENSG00000141510	TP53	Yes
1.56935	0.119387	19.9791	8.35015e-05	0.000122094	3.91331	ENSG00000246763	RGMB-AS1	Yes
1.56871	1.62679	61.8986	3.82566e-09	7.70723e-09	8.1131	ENSG00000236449	AC010894.3	Yes
1.56829	5.26563	725.352	1.98882e-24	1.87304e-23	22.7275	ENSG00000102878	HSF4	Yes
1.56803	1.36483	53.3871	1.8943e-08	3.62494e-08	7.4407	ENSG00000220008	LINGO3	Yes
1.5677	0.63239	29.2066	5.20837e-06	8.30104e-06	5.08087	ENSG00000105717	PBX4	Yes
1.56696	5.42712	850.125	1.5135e-25	1.66406e-24	23.7788	ENSG00000100065	CARD10	Yes
1.56615	4.43949	418.19	1.29546e-20	7.43017e-20	19.129	ENSG00000104381	GDAP1	Yes
1.56569	3.93253	313.479	1.12808e-18	5.2019e-18	17.2838	ENSG00000145365	TIFA	Yes
1.5654	0.833509	36.8649	7.10476e-07	1.20845e-06	5.91777	ENSG00000211448	DIO2	Yes
1.56494	1.16736	42.8855	1.7283e-07	3.07645e-07	6.51195	ENSG00000081052	COL4A4	Yes
1.56411	0.586203	29.6149	4.65413e-06	7.44831e-06	5.12794	ENSG00000163431	LMOD1	Yes
1.56405	2.39559	109.737	3.7404e-12	9.43244e-12	11.0254	ENSG00000182472	CAPN12	Yes
1.56253	1.28042	51.1542	2.9597e-08	5.59439e-08	7.25225	ENSG00000226124	FTCDNL1	Yes
1.56135	0.53856	27.2382	9.05887e-06	1.42205e-05	4.84708	ENSG00000113212	PCDHB7	Yes
1.56127	5.68997	830.691	2.20493e-25	2.37418e-24	23.6245	ENSG00000172819	RARG	Yes
1.56067	4.43623	376.624	6.6435e-20	3.50433e-19	18.4554	ENSG00000266714	MYO15B	Yes
1.55962	2.99744	154.605	3.64459e-14	1.09135e-13	12.962	ENSG00000174469	CNTNAP2	Yes
1.55946	3.35174	199.281	9.79448e-16	3.36829e-15	14.4726	ENSG00000233184	AC093157.1	Yes
1.55903	-0.0164774	19.3324	0.000103385	0.000150036	3.8238	ENSG00000128655	PDE11A	Yes
1.55847	2.77081	144.579	9.23901e-14	2.67067e-13	12.5734	ENSG00000188848	BEND4	Yes
1.55686	6.1596	1300.16	1.43104e-28	2.49668e-27	26.6026	ENSG00000132768	DPH2	Yes
1.55619	1.76281	72.1412	6.69784e-10	1.4313e-09	8.84427	ENSG00000132334	PTPRE	Yes
1.5552	5.30733	613.635	2.94451e-23	2.34199e-22	21.6304	ENSG00000152117	SMPD4BP	Yes
1.5551	5.79644	1078.26	3.1086e-27	4.38278e-26	25.3583	ENSG00000100906	NFKBIA	Yes
1.55452	5.78646	1059.5	4.14525e-27	5.71866e-26	25.2427	ENSG00000138028	CGREF1	Yes
1.5539	3.43079	199.726	9.48236e-16	3.26297e-15	14.4864	ENSG00000228903	RASA4CP	Yes
1.5536	5.22331	706.523	3.04256e-24	2.79135e-23	22.5542	ENSG00000161921	CXCL16	Yes
1.55349	2.94336	135.538	2.23885e-13	6.26856e-13	12.2028	ENSG00000074621	SLC24A1	Yes
1.55338	5.13444	616.969	2.69923e-23	2.15925e-22	21.6657	ENSG00000131188	PRR7	Yes
1.55251	5.55945	853.102	1.42976e-25	1.57822e-24	23.8018	ENSG00000132600	PRMT7	Yes
1.55226	-0.0896042	16.9218	0.000235324	0.000332173	3.47864	ENSG00000182179	UBA7	Yes
1.55226	6.03679	1261.56	2.35184e-28	3.96626e-27	26.4016	ENSG00000130713	EXOSC2	Yes
1.54998	3.92094	296.439	2.64772e-18	1.17419e-17	16.9303	ENSG00000262814	MRPL12	Yes
1.54991	3.78708	234.511	8.97523e-17	3.41386e-16	15.4668	ENSG00000125459	MSTO1	Yes
1.54749	0.385131	25.0707	1.70421e-05	2.61519e-05	4.5825	ENSG00000260711	AL121839.2	Yes
1.54712	4.21586	398.152	2.79335e-20	1.54133e-19	18.8121	ENSG00000111554	MDM1	Yes
1.54605	0.57442	27.6164	8.13319e-06	1.27905e-05	4.89311	ENSG00000141622	RNF165	Yes
1.54547	8.03157	3003.26	1.29378e-34	7.14536e-33	32.146	ENSG00000189060	H1-0	Yes
1.54498	2.5953	112.803	2.60891e-12	6.67701e-12	11.1754	ENSG00000176894	PXMP2	Yes
1.54426	1.84842	69.5267	1.02749e-09	2.16464e-09	8.66461	ENSG00000267980	AC007292.1	Yes
1.54298	5.23517	647.118	1.25383e-23	1.05036e-22	21.9787	ENSG00000037897	METTL1	Yes
1.54287	6.66456	1696.29	1.7589e-30	4.289e-29	28.3676	ENSG00000111581	NUP107	Yes
1.54236	3.26469	178.327	4.85341e-15	1.56789e-14	13.8047	ENSG00000146955	RAB19	Yes
1.54232	0.330155	25.436	1.52938e-05	2.35709e-05	4.62762	ENSG00000118094	TREH	Yes
1.54066	5.23869	754.3	1.05555e-24	1.02957e-23	22.9873	ENSG00000104325	DECR1	Yes
1.5401	7.48476	2131.57	3.951e-32	1.31273e-30	29.8818	ENSG00000108561	C1QBP	Yes
1.53973	4.62505	473.623	1.82495e-21	1.15253e-20	19.9383	ENSG00000135045	C9orf40	Yes
1.53894	0.992485	36.6967	7.40401e-07	1.25742e-06	5.90052	ENSG00000287016	AC010996.1	Yes
1.53851	4.66403	411.587	1.66235e-20	9.40193e-20	19.0268	ENSG00000126351	THRA	Yes
1.5381	6.68329	1566.87	6.55334e-30	1.46127e-28	27.8353	ENSG00000113569	NUP155	Yes
1.53768	0.813672	32.107	2.38041e-06	3.88558e-06	5.41054	ENSG00000234722	LINC01287	Yes
1.53631	7.86391	2203.2	2.27845e-32	7.90068e-31	30.1023	ENSG00000159184	HOXB13	Yes
1.53589	1.08665	43.1018	1.64629e-07	2.9361e-07	6.53223	ENSG00000178977	LINC00324	Yes
1.53499	6.23547	1279.42	1.86543e-28	3.21089e-27	26.4934	ENSG00000116096	SPR	Yes
1.53415	2.6099	109.557	3.82131e-12	9.62048e-12	11.0168	ENSG00000272173	U47924.2	Yes
1.53411	4.88968	616.192	2.75441e-23	2.20023e-22	21.6575	ENSG00000136104	RNASEH2B	Yes
1.53362	6.03598	1203.98	5.07593e-28	8.07068e-27	26.0931	ENSG00000086475	SEPHS1	Yes
1.53202	3.5887	216.512	2.91737e-16	1.05596e-15	14.9764	ENSG00000142856	ITGB3BP	Yes
1.53187	5.13371	629.37	1.9608e-23	1.60472e-22	21.7946	ENSG00000142494	SLC47A1	Yes
1.53185	3.05147	158.316	2.6156e-14	7.93049e-14	13.1007	ENSG00000135374	ELF5	Yes
1.53165	1.78345	69.098	1.10332e-09	2.31797e-09	8.63489	ENSG00000265787	CYP4F35P	Yes
1.53072	0.213532	21.075	5.85179e-05	8.64576e-05	4.0632	ENSG00000166006	KCNC2	Yes
1.52979	-0.333941	12.2468	0.00132884	0.00177466	2.75088	ENSG00000236411	NDUFAF4P3	Yes
1.52915	4.75049	445.794	4.74491e-21	2.85602e-20	19.5442	ENSG00000185875	THNSL1	Yes
1.5291	7.43338	2212.54	2.12331e-32	7.45573e-31	30.1275	ENSG00000084774	CAD	Yes
1.52849	0.562545	28.3226	6.66274e-06	1.05354e-05	4.97735	ENSG00000253438	PCAT1	Yes
1.52729	4.99857	653.883	1.06059e-23	8.92963e-23	22.0492	ENSG00000156711	MAPK13	Yes
1.52614	1.19838	47.8581	5.84943e-08	1.08007e-07	6.96655	ENSG00000138792	ENPEP	Yes
1.52582	5.81964	937.536	3.0681e-26	3.7298e-25	24.4283	ENSG00000138442	WDR12	Yes
1.52481	1.28048	43.6491	1.45666e-07	2.61271e-07	6.58291	ENSG00000286112	AL441992.3	Yes
1.52289	5.74318	960.318	2.07242e-26	2.56996e-25	24.5901	ENSG00000214425	LRRC37A4P	Yes
1.52261	3.29181	191.028	1.80686e-15	6.06127e-15	14.2174	ENSG00000156140	ADAMTS3	Yes
1.52023	2.94347	155.892	3.2459e-14	9.76345e-14	13.0104	ENSG00000079435	LIPE	Yes
1.51949	1.79358	62.8955	3.20262e-09	6.48318e-09	8.18821	ENSG00000225345	SNX18P3	Yes
1.51944	2.24395	93.6477	2.84293e-11	6.69524e-11	10.1742	ENSG00000145703	IQGAP2	Yes
1.51903	1.01013	35.0294	1.12098e-06	1.87436e-06	5.72715	ENSG00000214391	TUBAP2	Yes
1.51772	4.00334	277.393	7.25207e-18	3.06609e-17	16.5134	ENSG00000205208	C4orf46	Yes
1.51644	1.30197	50.748	3.21417e-08	6.05821e-08	7.21766	ENSG00000250682	LINC00491	Yes
1.51597	5.47936	755.844	1.02114e-24	9.97749e-24	23.001	ENSG00000107833	NPM3	Yes
1.51541	6.02677	1111.13	1.89883e-27	2.78044e-26	25.5559	ENSG00000169122	FAM110B	Yes
1.51391	6.61837	1488.66	1.52936e-29	3.19652e-28	27.4953	ENSG00000185920	PTCH1	Yes
1.51375	2.58358	115.449	1.9235e-12	4.98401e-12	11.3024	ENSG00000165443	PHYHIPL	Yes
1.51355	0.720544	32.8847	1.94158e-06	3.19051e-06	5.49614	ENSG00000231840	AC073342.1	Yes
1.51354	-0.186439	16.4369	0.000279141	0.000391672	3.40708	ENSG00000273080	AC009309.2	Yes
1.51232	2.66654	125.061	6.64194e-13	1.7891e-12	11.7474	ENSG00000101342	TLDC2	Yes
1.51157	5.43207	666.457	7.80401e-24	6.73722e-23	22.1715	ENSG00000145220	LYAR	Yes
1.51057	2.96162	150.652	5.22695e-14	1.54547e-13	12.8109	ENSG00000172164	SNTB1	Yes
1.51013	0.0186761	16.9721	0.000231212	0.000326591	3.486	ENSG00000255108	AP006621.1	Yes
1.50955	3.968	287.841	4.14176e-18	1.7943e-17	16.7461	ENSG00000187790	FANCM	Yes
1.50736	2.84632	142.665	1.11005e-13	3.18721e-13	12.4966	ENSG00000182224	CYB5D1	Yes
1.50671	0.793483	32.4885	2.15328e-06	3.52656e-06	5.45265	ENSG00000196132	MYT1	Yes
1.50651	3.10981	150.807	5.15276e-14	1.52381e-13	12.8171	ENSG00000204267	TAP2	Yes
1.50646	5.92251	943.426	2.76975e-26	3.38933e-25	24.4699	ENSG00000110063	DCPS	Yes
1.50604	3.91153	273.538	8.95955e-18	3.75374e-17	16.4255	ENSG00000141540	TTYH2	Yes
1.50548	1.8582	73.3449	5.52004e-10	1.18752e-09	8.92536	ENSG00000251602	AL928654.1	Yes
1.50492	4.18514	372.767	7.79643e-20	4.08406e-19	18.3889	ENSG00000164749	HNF4G	Yes
1.50427	7.34105	2118.66	4.37152e-32	1.43812e-30	29.8422	ENSG00000162430	SELENON	Yes
1.50371	6.091	1227.5	3.69154e-28	6.04825e-27	26.2184	ENSG00000155189	AGPAT5	Yes
1.50311	1.58051	57.7685	8.15745e-09	1.60446e-08	7.79467	ENSG00000112293	GPLD1	Yes
1.50273	-0.0525314	15.4911	0.000391635	0.000543615	3.26471	ENSG00000274227	AC073575.4	Yes
1.50215	6.77743	1434.23	2.83121e-29	5.62164e-28	27.2501	ENSG00000141858	SAMD1	Yes
1.50146	4.98543	556.79	1.39582e-22	1.0193e-21	20.9917	ENSG00000005469	CROT	Yes
1.49968	5.81916	1009.64	9.13237e-27	1.20031e-25	24.9207	ENSG00000125630	POLR1B	Yes
1.49963	0.135528	17.5804	0.000187157	0.000266483	3.57433	ENSG00000148832	PAOX	Yes
1.49905	0.301872	21.8102	4.63009e-05	6.89142e-05	4.16169	ENSG00000159871	LYPD5	Yes
1.49875	3.83833	241.397	5.83808e-17	2.26344e-16	15.6452	ENSG00000134780	DAGLA	Yes
1.49765	7.24817	1872.48	3.41048e-31	9.54966e-30	29.02	ENSG00000138801	PAPSS1	Yes
1.49726	5.52987	754.817	1.04389e-24	1.01878e-23	22.9919	ENSG00000099385	BCL7C	Yes
1.49725	3.63457	214.824	3.27241e-16	1.17783e-15	14.9289	ENSG00000025708	TYMP	Yes
1.49708	3.01053	148.706	6.26079e-14	1.8365e-13	12.736	ENSG00000105538	RASIP1	Yes
1.49701	4.45528	370.625	8.52655e-20	4.4442e-19	18.3522	ENSG00000168765	GSTM4	Yes
1.49687	2.96152	138.056	1.74152e-13	4.92318e-13	12.3078	ENSG00000234965	SHISA8	Yes
1.49665	3.67509	236.331	8.00226e-17	3.05563e-16	15.5149	ENSG00000186907	RTN4RL2	Yes
1.49659	6.34722	1193.84	5.83362e-28	9.15323e-27	26.0384	ENSG00000126890	CTAG2	Yes
1.49628	5.92861	1046.31	5.09053e-27	6.93102e-26	25.1592	ENSG00000204536	CCHCR1	Yes
1.49559	7.00359	1773.02	8.44215e-31	2.15647e-29	28.6663	ENSG00000130826	DKC1	Yes
1.49552	2.25493	89.6702	4.88533e-11	1.13217e-10	9.94609	ENSG00000215018	COL28A1	Yes
1.495	5.25881	723.243	2.08472e-24	1.95563e-23	22.7087	ENSG00000171960	PPIH	Yes
1.49496	5.05106	646.048	1.28767e-23	1.07536e-22	21.9684	ENSG00000137563	GGH	Yes
1.4931	2.69397	127.437	5.15808e-13	1.40162e-12	11.8534	ENSG00000100092	SH3BP1	Yes
1.49172	2.54507	99.9241	1.25155e-11	3.0341e-11	10.518	ENSG00000196081	ZNF724	Yes
1.49164	-0.127515	15.2104	0.000433644	0.000600129	3.22176	ENSG00000260777	AC061975.1	Yes
1.49141	2.4771	91.6788	3.70865e-11	8.66095e-11	10.0624	ENSG00000266865	AC138207.8	Yes
1.49126	0.398549	25.0218	1.72921e-05	2.65283e-05	4.57629	ENSG00000230002	ALMS1-IT1	Yes
1.49122	0.243587	21.4611	5.17246e-05	7.67472e-05	4.11494	ENSG00000175279	CENPS	Yes
1.49103	0.243538	19.852	8.70626e-05	0.000127122	3.89578	ENSG00000168542	COL3A1	Yes
1.49018	3.91169	270.291	1.07286e-17	4.45464e-17	16.3512	ENSG00000130475	FCHO1	Yes
1.48842	1.14356	40.5272	2.96432e-07	5.18966e-07	6.28486	ENSG00000187815	ZFP69	Yes
1.48796	1.22873	45.7765	9.12794e-08	1.66188e-07	6.7794	ENSG00000268061	NAPA-AS1	Yes
1.48649	1.56869	56.3916	1.05821e-08	2.0619e-08	7.68573	ENSG00000112837	TBX18	Yes
1.48632	6.73246	1440.65	2.62988e-29	5.25314e-28	27.2796	ENSG00000163781	TOPBP1	Yes
1.48605	6.60969	1249.28	2.7629e-28	4.59905e-27	26.3373	ENSG00000186283	TOR3A	Yes
1.4859	5.75873	873.337	9.76006e-26	1.10665e-24	23.956	ENSG00000173264	GPR137	Yes
1.48283	0.919894	35.9723	8.85479e-07	1.49468e-06	5.82545	ENSG00000242798	AC073842.2	Yes
1.48247	0.00122346	17.3217	0.000204694	0.000290264	3.53721	ENSG00000286614	AL589182.3	Yes
1.48221	3.64893	223.778	1.79477e-16	6.63453e-16	15.1782	ENSG00000079215	SLC1A3	Yes
1.48177	0.00121538	16.1409	0.0003101	0.000433216	3.3633	ENSG00000129007	CALML4	Yes
1.48127	5.32134	535.599	2.59168e-22	1.82854e-21	20.7379	ENSG00000158169	FANCC	Yes
1.48089	-0.206633	14.843	0.000496041	0.000683476	3.16528	ENSG00000213371	NAP1L1P3	Yes
1.47975	5.432	800.467	4.02707e-25	4.20322e-24	23.3764	ENSG00000103121	CMC2	Yes
1.4791	7.46441	2390.57	5.84535e-33	2.25682e-31	30.6465	ENSG00000143179	UCK2	Yes
1.4783	3.26101	151.818	4.69595e-14	1.39292e-13	12.8561	ENSG00000080709	KCNN2	Yes
1.47825	6.67711	1525.55	1.02001e-29	2.18673e-28	27.6602	ENSG00000106462	EZH2	Yes
1.47797	0.438098	25.4836	1.50804e-05	2.32485e-05	4.6336	ENSG00000278903	CU633906.4	Yes
1.47771	4.8169	545.947	1.91033e-22	1.37101e-21	20.863	ENSG00000160193	WDR4	Yes
1.47717	2.78884	123.297	8.0329e-13	2.15023e-12	11.6675	ENSG00000225791	TRAM2-AS1	Yes
1.47713	4.74621	426.721	9.43712e-21	5.48821e-20	19.2606	ENSG00000183605	SFXN4	Yes
1.47704	8.20138	3024.79	1.14806e-34	6.40416e-33	32.1935	ENSG00000215021	PHB2	Yes
1.47625	3.35001	197.302	1.13207e-15	3.87718e-15	14.4115	ENSG00000196636	SDHAF3	Yes
1.4752	3.73863	251.046	3.25288e-17	1.28718e-16	15.8904	ENSG00000149474	KAT14	Yes
1.47495	3.9439	286.225	4.51119e-18	1.94676e-17	16.7107	ENSG00000107736	CDH23	Yes
1.47422	5.84514	940.308	2.92365e-26	3.56198e-25	24.4483	ENSG00000162063	CCNF	Yes
1.47405	4.5087	380.536	5.65679e-20	3.0134e-19	18.5209	ENSG00000215375	MYL5	Yes
1.47392	3.44537	206.171	5.97186e-16	2.09474e-15	14.6789	ENSG00000010361	FUZ	Yes
1.47366	2.73956	113.044	2.53697e-12	6.50486e-12	11.1868	ENSG00000265688	MAFG-DT	Yes
1.47286	-0.0709502	15.385	0.000406979	0.000564303	3.24849	ENSG00000184033	CTAG1B	Yes
1.47253	0.843383	33.1317	1.82085e-06	2.9989e-06	5.52304	ENSG00000128602	SMO	Yes
1.47217	-0.0709701	15.1428	0.00044448	0.000614563	3.21143	ENSG00000164898	FMC1	Yes
1.47113	1.10316	41.5159	2.35924e-07	4.16135e-07	6.38077	ENSG00000214279	SCART1	Yes
1.47078	1.39863	47.0848	6.89142e-08	1.26546e-07	6.89775	ENSG00000273314	AC005229.4	Yes
1.47077	6.34892	1369.44	6.07582e-29	1.13101e-27	26.9465	ENSG00000029993	HMGB3	Yes
1.47007	4.11985	294.537	2.92025e-18	1.28956e-17	16.8896	ENSG00000120519	SLC10A7	Yes
1.46933	0.731136	29.0714	5.40697e-06	8.60687e-06	5.06515	ENSG00000253636	AC022893.1	Yes
1.46924	6.02942	942.645	2.80745e-26	3.42793e-25	24.465	ENSG00000167536	DHRS13	Yes
1.46922	5.68481	840.768	1.8122e-25	1.97038e-24	23.7054	ENSG00000130881	LRP3	Yes
1.46915	5.18827	655.714	1.01391e-23	8.56689e-23	22.0672	ENSG00000159409	CELF3	Yes
1.46854	3.88439	259.989	1.92515e-17	7.77848e-17	16.1091	ENSG00000092036	HAUS4	Yes
1.46816	0.609496	28.1127	7.06783e-06	1.1158e-05	4.95241	ENSG00000162999	DUSP19	Yes
1.46784	-0.290293	11.7219	0.00163507	0.00216972	2.6636	ENSG00000157782	CABP1	Yes
1.46725	7.85928	2503.93	2.69854e-33	1.11408e-31	30.9531	ENSG00000188486	H2AX	Yes
1.46696	1.59806	53.7897	1.75007e-08	3.36167e-08	7.47345	ENSG00000127589	TUBBP1	Yes
1.46659	5.17892	590.558	5.44392e-23	4.18815e-22	21.378	ENSG00000110719	TCIRG1	Yes
1.46655	6.11579	1069.36	3.56116e-27	4.98712e-26	25.3022	ENSG00000069998	HDHD5	Yes
1.46571	1.26597	34.1012	1.41863e-06	2.35436e-06	5.62813	ENSG00000026036	RTEL1-TNFRSF6B	Yes
1.46569	3.69715	247.624	3.9935e-17	1.56761e-16	15.8048	ENSG00000187024	PTRH1	Yes
1.46564	4.10952	336.778	3.75157e-19	1.81632e-18	17.7408	ENSG00000158234	FAIM	Yes
1.46517	6.62749	1328.74	9.99783e-29	1.79692e-27	26.7455	ENSG00000119333	WDR34	Yes
1.46505	5.19907	630.361	1.91189e-23	1.567e-22	21.8049	ENSG00000149499	EML3	Yes
1.46483	7.22758	1794.53	6.9108e-31	1.80102e-29	28.7445	ENSG00000128928	IVD	Yes
1.46465	0.0530795	15.6483	0.000370009	0.000514582	3.28855	ENSG00000196844	PATE2	Yes
1.46405	5.79797	919.95	4.17982e-26	5.02271e-25	24.2991	ENSG00000188112	C6orf132	Yes
1.46238	0.87247	30.5769	3.58121e-06	5.77558e-06	5.2384	ENSG00000255622	PCDHB17P	Yes
1.46228	1.03609	38.5602	4.7134e-07	8.13649e-07	6.08956	ENSG00000223564	CYP4F32P	Yes
1.46186	5.19175	448.609	4.29708e-21	2.60149e-20	19.5848	ENSG00000196678	ERI2	Yes
1.46111	5.73015	940.373	2.92034e-26	3.56056e-25	24.4485	ENSG00000114779	ABHD14B	Yes
1.46063	4.50168	406.21	2.04223e-20	1.14418e-19	18.9415	ENSG00000160221	GATD3A	Yes
1.46057	2.24384	86.2328	7.91354e-11	1.80907e-10	9.74254	ENSG00000135437	RDH5	Yes
1.45938	3.95313	293.009	3.16069e-18	1.38986e-17	16.857	ENSG00000196376	SLC35F1	Yes
1.45922	6.07382	988.415	1.29313e-26	1.654e-25	24.7815	ENSG00000203499	IQANK1	Yes
1.45899	6.41707	1239.36	3.15066e-28	5.21845e-27	26.2825	ENSG00000116062	MSH6	Yes
1.45837	1.4382	42.7963	1.7634e-07	3.13771e-07	6.50339	ENSG00000184058	TBX1	Yes
1.45745	2.8561	129.783	4.03338e-13	1.10519e-12	11.9566	ENSG00000132702	HAPLN2	Yes
1.45553	3.73456	214.54	3.33662e-16	1.19913e-15	14.9211	ENSG00000133027	PEMT	Yes
1.45496	1.06163	32.397	2.2056e-06	3.61013e-06	5.44248	ENSG00000262714	AC007342.5	Yes
1.45334	2.52972	107.498	4.89054e-12	1.2211e-11	10.9132	ENSG00000189337	KAZN	Yes
1.45264	2.82648	129.717	4.06135e-13	1.1123e-12	11.9538	ENSG00000126249	PDCD2L	Yes
1.45253	4.2035	339.449	3.32142e-19	1.61699e-18	17.7913	ENSG00000100504	PYGL	Yes
1.45184	3.92305	268.476	1.18749e-17	4.90131e-17	16.3097	ENSG00000143409	MINDY1	Yes
1.4514	3.14414	152.537	4.39682e-14	1.30768e-13	12.8835	ENSG00000141337	ARSG	Yes
1.45133	3.95988	292.019	3.32761e-18	1.45749e-17	16.8364	ENSG00000150433	TMEM218	Yes
1.45085	0.371649	19.5035	9.76777e-05	0.000142037	3.8476	ENSG00000225813	AC009299.1	Yes
1.45078	1.74709	57.9639	7.86429e-09	1.54917e-08	7.8099	ENSG00000254547	AC036111.1	Yes
1.45039	5.30554	733.008	1.67813e-24	1.59484e-23	22.7973	ENSG00000118600	RXYLT1	Yes
1.44992	0.103087	17.2588	0.000209212	0.000296419	3.52809	ENSG00000284740	AL645728.2	Yes
1.44969	3.91271	256.023	2.42449e-17	9.70668e-17	16.0129	ENSG00000183077	AFMID	Yes
1.44957	3.25338	164.532	1.52208e-14	4.71436e-14	13.3266	ENSG00000100784	RPS6KA5	Yes
1.44933	7.47007	2152.22	3.36479e-32	1.13148e-30	29.9464	ENSG00000160957	RECQL4	Yes
1.4484	0.103109	15.7194	0.000360652	0.000501861	3.29942	ENSG00000170430	MGMT	Yes
1.44828	4.96156	584.511	6.41918e-23	4.88438e-22	21.3112	ENSG00000005882	PDK2	Yes
1.44784	4.41685	369.934	8.77726e-20	4.56488e-19	18.3406	ENSG00000105483	CARD8	Yes
1.44718	3.47758	174.672	6.5213e-15	2.0817e-14	13.6816	ENSG00000139133	ALG10	Yes
1.44712	1.0867	39.7522	3.55308e-07	6.18469e-07	6.20868	ENSG00000174004	NRROS	Yes
1.44682	1.76282	61.065	4.44525e-09	8.91026e-09	8.05011	ENSG00000168772	CXXC4	Yes
1.44587	0.752241	31.0438	3.15812e-06	5.11004e-06	5.29158	ENSG00000225972	MTND1P23	Yes
1.44437	4.69878	439.362	5.96465e-21	3.54542e-20	19.4503	ENSG00000108784	NAGLU	Yes
1.4439	0.213489	19.464	9.89639e-05	0.000143857	3.84207	ENSG00000233452	STXBP5-AS1	Yes
1.44353	3.64589	187.182	2.42246e-15	8.05506e-15	14.0939	ENSG00000165801	ARHGEF40	Yes
1.44328	7.70178	2346.76	7.95725e-33	3.0095e-31	30.5215	ENSG00000111666	CHPT1	Yes
1.443	7.10229	1800.14	6.5615e-31	1.71535e-29	28.7656	ENSG00000090006	LTBP4	Yes
1.44278	3.99785	284.646	4.90599e-18	2.10894e-17	16.6759	ENSG00000163002	NUP35	Yes
1.44262	6.36364	1228	3.66655e-28	6.01321e-27	26.2209	ENSG00000160862	AZGP1	Yes
1.44227	0.31613	20.2705	7.5912e-05	0.000111328	3.95339	ENSG00000148655	LRMDA	Yes
1.44062	4.56361	385.474	4.62781e-20	2.4867e-19	18.6044	ENSG00000167676	PLIN4	Yes
1.44009	2.3446	74.271	4.76393e-10	1.03125e-09	8.98664	ENSG00000267040	AC027097.1	Yes
1.43885	0.956562	31.1578	3.06316e-06	4.95975e-06	5.30454	ENSG00000149527	PLCH2	Yes
1.43884	0.0360155	16.3967	0.000283149	0.000397027	3.40118	ENSG00000253637	IGLVV-58	Yes
1.43884	2.13165	69.9224	9.62373e-10	2.03234e-09	8.692	ENSG00000160111	CPAMD8	Yes
1.43879	3.63764	210.9	4.28743e-16	1.52376e-15	14.8171	ENSG00000171016	PYGO1	Yes
1.43838	4.40432	377.176	6.49396e-20	3.43196e-19	18.4645	ENSG00000105792	CFAP69	Yes
1.43798	6.28263	1152.62	1.03976e-27	1.58088e-26	25.8011	ENSG00000159166	LAD1	Yes
1.43766	7.68351	2452.15	3.82436e-33	1.53333e-31	30.8144	ENSG00000156802	ATAD2	Yes
1.43692	3.92441	280.03	6.28489e-18	2.67481e-17	16.5727	ENSG00000083457	ITGAE	Yes
1.43664	6.16706	1085.45	2.78719e-27	3.95302e-26	25.4031	ENSG00000204219	TCEA3	Yes
1.43613	2.95714	114.608	2.1178e-12	5.46623e-12	11.2623	ENSG00000215241	LINC02449	Yes
1.43461	5.94265	990.342	1.25257e-26	1.60705e-25	24.794	ENSG00000102900	NUP93	Yes
1.43459	6.998	1628.73	3.4506e-30	8.09459e-29	28.0918	ENSG00000115687	PASK	Yes
1.43442	4.55668	427.555	9.15198e-21	5.32796e-20	19.2734	ENSG00000123179	EBPL	Yes
1.43427	3.32573	173.758	7.02656e-15	2.23657e-14	13.6504	ENSG00000125898	FAM110A	Yes
1.434	3.72794	229.656	1.22364e-16	4.59871e-16	15.3374	ENSG00000161791	FMNL3	Yes
1.43391	1.84351	61.796	3.89676e-09	7.84574e-09	8.10537	ENSG00000203791	EEF1AKMT2	Yes
1.43291	0.258424	18.7335	0.000126324	0.000182215	3.73942	ENSG00000272711	AC019069.1	Yes
1.43225	4.3139	330.511	5.0093e-19	2.39604e-18	17.6205	ENSG00000135722	FBXL8	Yes
1.43207	5.26127	610.851	3.16736e-23	2.50728e-22	21.6008	ENSG00000150627	WDR17	Yes
1.43188	5.18212	614.902	2.84865e-23	2.27007e-22	21.644	ENSG00000163170	BOLA3	Yes
1.43174	1.41854	49.5336	4.12297e-08	7.70326e-08	7.11333	ENSG00000182871	COL18A1	Yes
1.43137	2.28801	70.063	9.40307e-10	1.98851e-09	8.70147	ENSG00000113805	CNTN3	Yes
1.4307	1.46391	48.2864	5.34538e-08	9.90178e-08	7.00429	ENSG00000130182	ZSCAN10	Yes
1.43056	2.44809	79.6081	2.08844e-10	4.63452e-10	9.334	ENSG00000089505	CMTM1	Yes
1.43037	0.666033	26.1945	1.22435e-05	1.90227e-05	4.72073	ENSG00000244184	AC091153.3	Yes
1.43031	3.62724	178.143	4.92548e-15	1.58994e-14	13.7986	ENSG00000269386	RAB11B-AS1	Yes
1.4298	0.983512	30.0487	4.13331e-06	6.63582e-06	5.17811	ENSG00000198959	TGM2	Yes
1.42961	5.36395	656.638	9.91186e-24	8.40895e-23	22.0753	ENSG00000123975	CKS2	Yes
1.42927	2.82652	121.906	9.34765e-13	2.49057e-12	11.6037	ENSG00000120068	HOXB8	Yes
[truncated: 5,041 more rows]
