# Supplementary material for: Stat5 induces androgen receptor (AR) gene transcription in prostate cancer and offers a druggable pathway to target AR signaling
Source: Sci Adv. 2024 Feb 28;10(9):eadi2742. doi: 10.1126/sciadv.adi2742 (PMC10901378; doi:10.1126/sciadv.adi2742)
Supplement: Supplementary file 2 — Data files S1 to S8 [file sciadv.adi2742_data_files_s1_to_s8.zip › adi2742_Data_File_S1 to S8/Supplementary Data 5.xlsx]

## Sheet: gsea_report_for_na_pos_16553068
NAME	SIZE	ES	NES	NOM p-val	FDR q-val	FWER p-val	RANK AT MAX
STK33_SKM_UP	197	0.355191	5.79036	0	0	0	4565
STK33_NOMO_UP	210	0.307055	5.13786	0	0	0	5911
STK33_UP	205	0.306099	5.10586	0	0	0	6030
MEK_UP.V1_UP	182	0.287412	4.48298	0	0	0	2042
EGFR_UP.V1_UP	175	0.287621	4.43016	0	0	0	5267
P53_DN.V1_UP	168	0.281576	4.22721	0	0	0	2601
RAF_UP.V1_UP	174	0.254489	3.89804	0	0	0	5104
HALLMARK_TNFA_SIGNALING_VIA_NFKB	162	0.261394	3.8758	0	0	0	2274
PGF_UP.V1_UP	164	0.246154	3.68824	0	0	0	6520
MYC_UP.V1_DN	121	0.286117	3.67378	0	0	0	3261
HALLMARK_UV_RESPONSE_DN	129	0.261979	3.45633	0	0	0	5368
TBK1.DF_DN	272	0.179872	3.43984	0	0	0	6746
EIF4E_DN	90	0.304173	3.39945	0	0	0	7937
LEF1_UP.V1_DN	160	0.230134	3.38901	0	0	0	4439
HALLMARK_EPITHELIAL_MESENCHYMAL_TRANSITION	147	0.237387	3.35132	0	0	0	3000
ERBB2_UP.V1_UP	176	0.215587	3.33824	0	0	0	2320
MTOR_UP.N4.V1_DN	154	0.230827	3.33806	0	0	0	6049
TGFB_UP.V1_UP	141	0.240172	3.33029	0	0	0	4432
RAF_UP.V1_DN	169	0.220894	3.32958	0	0	0	5143
IL15_UP.V1_DN	95	0.275722	3.14798	0	0	0	7024
PRC2_EED_DN.V1_UP	128	0.229795	3.04366	0	1.1833e-05	0.0002	7021
HALLMARK_TGF_BETA_SIGNALING	51	0.359648	3.03894	0	1.12951e-05	0.0002	6128
PRC2_EZH2_UP.V1_UP	132	0.224332	3.01317	0	2.13728e-05	0.0004	7670
ESC_J1_UP_LATE.V1_UP	136	0.21619	2.95588	0	3.16903e-05	0.0006	2681
IL2_UP.V1_DN	113	0.23517	2.94046	0	3.51093e-05	0.0007	5262
HOXA9_DN.V1_UP	150	0.206419	2.94043	0	3.37589e-05	0.0007	5045
SNF5_DN.V1_DN	110	0.238175	2.92212	0	4.19736e-05	0.0009	2880
IL21_UP.V1_DN	106	0.238184	2.86208	0	5.91275e-05	0.0013	6761
HALLMARK_KRAS_SIGNALING_UP	126	0.216044	2.82599	0	7.06864e-05	0.0016	2383
JAK2_DN.V1_DN	120	0.219802	2.8016	0	0.000100648	0.0023	10134
ESC_V6.5_UP_EARLY.V1_DN	118	0.217949	2.79223	0	9.74012e-05	0.0023	2471
RPS14_DN.V1_UP	103	0.233549	2.7623	0	0.00010681	0.0026	4879
CAMP_UP.V1_DN	170	0.180806	2.74623	0	0.000129127	0.0032	5656
SINGH_KRAS_DEPENDENCY_SIGNATURE	17	0.547906	2.71203	0	0.000157278	0.004	2647
KRAS.KIDNEY_UP.V1_UP	96	0.234818	2.70503	0.00019755	0.000156373	0.0041	2363
KRAS.600_UP.V1_UP	162	0.179877	2.66482	0.000202388	0.000222327	0.006	2282
LTE2_UP.V1_DN	168	0.175866	2.66357	0	0.000216319	0.006	10016
TBK1.DF_UP	257	0.136121	2.51548	0	0.000666602	0.0188	9134
CSR_EARLY_UP.V1_DN	114	0.201192	2.51352	0.000199481	0.000659966	0.0191	9848
KRAS.600_UP.V1_DN	129	0.190341	2.50992	0.000396668	0.000679288	0.0202	2153
PTEN_DN.V2_UP	94	0.219833	2.49853	0	0.000717722	0.0219	2567
ESC_V6.5_UP_LATE.V1_UP	139	0.180427	2.4745	0.000198098	0.000821398	0.0256	4701
E2F1_UP.V1_DN	157	0.169261	2.4711	0.000202224	0.000820781	0.0262	2837
BCAT_BILD_ET_AL_DN	44	0.31352	2.47104	0.000397614	0.000802127	0.0262	9581
RELA_DN.V1_UP	101	0.207961	2.46788	0.000392157	0.000805337	0.0268	6469
ATM_DN.V1_DN	72	0.24709	2.4638	0.000201654	0.000814119	0.0277	6793
HALLMARK_INTERFERON_GAMMA_RESPONSE	141	0.176429	2.44327	0	0.000941151	0.0328	9160
MEL18_DN.V1_DN	107	0.202886	2.43873	0.000397772	0.000952854	0.0339	7403
PTEN_DN.V1_DN	86	0.222006	2.41136	0.000201654	0.00113867	0.0413	2525
KRAS.PROSTATE_UP.V1_DN	71	0.241017	2.39135	0.000203707	0.00128981	0.0475	2107
HALLMARK_INFLAMMATORY_RESPONSE	111	0.195573	2.38333	0.000803697	0.00134948	0.0507	7137
LTE2_UP.V1_UP	174	0.153762	2.35763	0.000395961	0.00155454	0.0593	5137
HALLMARK_APICAL_JUNCTION	157	0.159872	2.34337	0.000807428	0.00166448	0.0647	8099
HALLMARK_MYOGENESIS	129	0.175498	2.33354	0.000809225	0.00173518	0.0683	2399
VEGF_A_UP.V1_UP	138	0.168179	2.30494	0.00020016	0.00205643	0.0818	3507
KRAS.BREAST_UP.V1_DN	83	0.212031	2.26106	0.000596659	0.00269282	0.1091	3116
WNT_UP.V1_DN	110	0.182678	2.24253	0.0014014	0.00298276	0.1222	7597
ATF2_UP.V1_DN	122	0.173279	2.23615	0.000997606	0.00307636	0.1275	4519
PRC1_BMI_UP.V1_UP	114	0.177792	2.22357	0.000394011	0.00329329	0.1378	4522
HALLMARK_PROTEIN_SECRETION	95	0.194705	2.2165	0.00241303	0.00336803	0.1427	8897
HALLMARK_ESTROGEN_RESPONSE_LATE	170	0.146157	2.20845	0.00159585	0.00349973	0.1498	3183
CRX_DN.V1_DN	96	0.190621	2.16548	0.00178253	0.00459004	0.1939	2923
BMI1_DN.V1_UP	109	0.177845	2.16369	0.00119665	0.00454929	0.1948	1645
MEK_UP.V1_DN	163	0.145144	2.14973	0.00178926	0.00488017	0.2102	9895
MEL18_DN.V1_UP	105	0.178769	2.14236	0.00238663	0.00505947	0.2198	1645
HALLMARK_IL6_JAK_STAT3_SIGNALING	53	0.245852	2.11638	0.00302725	0.00594346	0.257	7251
EGFR_UP.V1_DN	173	0.138901	2.10832	0.00297206	0.0061655	0.2685	5620
HALLMARK_HYPOXIA	181	0.135308	2.09607	0.00241449	0.00654345	0.2865	1547
HALLMARK_COMPLEMENT	140	0.15187	2.09318	0.00322516	0.00654958	0.29	4642
TGFB_UP.V1_DN	149	0.14668	2.08874	0.00218341	0.00664318	0.2971	5530
JNK_DN.V1_UP	112	0.169428	2.08833	0.0027894	0.00656072	0.2975	7180
KRAS.300_UP.V1_UP	85	0.193716	2.08724	0.00343643	0.00651132	0.299	2282
BMI1_DN_MEL18_DN.V1_DN	109	0.172109	2.08608	0.00357285	0.00647816	0.301	7410
KRAS.600.LUNG.BREAST_UP.V1_DN	144	0.150109	2.0855	0.00283057	0.00641259	0.3022	3313
KRAS.600.LUNG.BREAST_UP.V1_UP	140	0.147756	2.05749	0.00280674	0.00766041	0.3538	2324
PKCA_DN.V1_DN	106	0.170194	2.05206	0.00436855	0.00780358	0.3628	2847
ERBB2_UP.V1_DN	179	0.130272	2.02172	0.00442834	0.00932517	0.4218	10257
NOTCH_DN.V1_DN	102	0.169876	2.01438	0.004996	0.00963243	0.4355	1109
PDGF_UP.V1_DN	68	0.205289	1.99386	0.00602047	0.010757	0.4771	8620
BMI1_DN_MEL18_DN.V1_UP	102	0.167182	1.98207	0.00594177	0.0114503	0.5016	1645
PRC2_SUZ12_UP.V1_UP	109	0.158613	1.93868	0.00710199	0.0145433	0.5947	7021
JNK_DN.V1_DN	124	0.149729	1.93676	0.00639872	0.0145443	0.5987	2770
P53_DN.V1_DN	133	0.143132	1.92678	0.00721298	0.0152054	0.6205	2274
GCNP_SHH_UP_EARLY.V1_DN	128	0.142335	1.87343	0.00907807	0.020124	0.7279	2729
E2F3_UP.V1_DN	112	0.150599	1.87074	0.0108696	0.0201342	0.7325	9282
HALLMARK_APOPTOSIS	135	0.139745	1.86674	0.0102574	0.0203703	0.74	3870
KRAS.DF.V1_DN	141	0.133189	1.86121	0.0102286	0.0207556	0.7503	7270
BCAT.100_UP.V1_UP	37	0.258974	1.86002	0.0135545	0.0206368	0.7516	2003
RAPA_EARLY_UP.V1_UP	110	0.152041	1.85356	0.0123089	0.021133	0.7635	3550
KRAS.LUNG.BREAST_UP.V1_UP	77	0.175817	1.8193	0.0150301	0.0252583	0.8267	2282
HALLMARK_COAGULATION	81	0.173172	1.81929	0.0137429	0.0249822	0.8268	2482
HALLMARK_IL2_STAT5_SIGNALING	147	0.127933	1.81517	0.0113727	0.0252792	0.8335	5153
KRAS.LUNG.BREAST_UP.V1_DN	75	0.176866	1.81266	0.0172956	0.0253183	0.8365	7748
RB_P130_DN.V1_DN	120	0.141298	1.79856	0.0176636	0.0269757	0.8552	8652
AKT_UP_MTOR_DN.V1_UP	144	0.128119	1.7953	0.0136904	0.0271548	0.8612	5881
NOTCH_DN.V1_UP	123	0.138735	1.78391	0.0148	0.0285318	0.8788	4896
STK33_SKM_DN	204	0.107091	1.77746	0.0171891	0.0292803	0.8875	2981
HALLMARK_HEDGEHOG_SIGNALING	33	0.257041	1.74269	0.0223529	0.0348128	0.9282	5331
HALLMARK_HEME_METABOLISM	165	0.116494	1.72243	0.0254102	0.0382227	0.946	5361
BCAT_GDS748_UP	38	0.235715	1.7201	0.022619	0.0382961	0.9482	1785
KRAS.DF.V1_UP	157	0.117547	1.71009	0.0277834	0.039854	0.9562	2416
KRAS.BREAST_UP.V1_UP	71	0.171391	1.69506	0.0266084	0.0425579	0.9657	2324
KRAS.300_UP.V1_DN	66	0.175294	1.66352	0.0315895	0.0492535	0.9822	1638
IL15_UP.V1_UP	139	0.122382	1.66165	0.0333808	0.0492208	0.9832	1697
DCA_UP.V1_UP	100	0.140235	1.65115	0.0319295	0.0512136	0.9858	5020
HALLMARK_APICAL_SURFACE	33	0.237869	1.63479	0.0392275	0.0548588	0.9897	3626
BMI1_DN.V1_DN	107	0.135177	1.63232	0.0370971	0.054975	0.9898	2907
HALLMARK_ALLOGRAFT_REJECTION	102	0.136601	1.61368	0.0425105	0.0595624	0.9928	4609
HALLMARK_INTERFERON_ALPHA_RESPONSE	76	0.156601	1.60672	0.039815	0.061009	0.9943	10362
IL2_UP.V1_UP	127	0.120806	1.57882	0.0474387	0.0689213	0.9973	1153
ATF2_S_UP.V1_DN	123	0.121139	1.5597	0.0487805	0.0745834	0.9984	3015
HALLMARK_KRAS_SIGNALING_DN	113	0.1248	1.55223	0.0566386	0.0765607	0.9989	2363
CRX_NRL_DN.V1_DN	103	0.1314	1.54548	0.0536284	0.0782545	0.9991	6899
CAHOY_OLIGODENDROCUTIC	78	0.149008	1.54393	0.056146	0.0781185	0.9991	948
ESC_V6.5_UP_EARLY.V1_UP	119	0.120038	1.52648	0.0627607	0.0838792	0.9992	4886
HALLMARK_MITOTIC_SPINDLE	196	0.0937039	1.51303	0.0624125	0.0884896	0.9995	5355
P53_DN.V2_UP	62	0.160861	1.4967	0.0688413	0.0943669	0.9997	4596
KRAS.PROSTATE_UP.V1_UP	70	0.15242	1.49611	0.0725967	0.0938175	0.9997	4145
CAHOY_ASTROCYTIC	73	0.1465	1.48947	0.0719919	0.0959075	0.9997	5571
HALLMARK_WNT_BETA_CATENIN_SIGNALING	35	0.210077	1.48338	0.0735641	0.0976919	0.9998	6042
HALLMARK_ANGIOGENESIS	24	0.252301	1.47844	0.0758511	0.098921	0.9998	10406
MTOR_UP.V1_DN	142	0.105979	1.47721	0.0745178	0.0986675	0.9998	5772
RB_DN.V1_DN	102	0.121655	1.42704	0.0964293	0.1216	1	927
KRAS.AMP.LUNG_UP.V1_DN	79	0.136794	1.42488	0.100977	0.121668	1	5125
PRC2_SUZ12_UP.V1_DN	109	0.114687	1.40241	0.105222	0.132591	1	3306
PRC1_BMI_UP.V1_DN	106	0.114123	1.38161	0.112402	0.143282	1	7717
CTIP_DN.V1_UP	62	0.146744	1.37003	0.118906	0.148956	1	11566
PGF_UP.V1_DN	121	0.104741	1.34145	0.131171	0.165736	1	4336
ALK_DN.V1_DN	72	0.133348	1.33169	0.138164	0.170811	1	2653
IL21_UP.V1_UP	110	0.104459	1.29171	0.16515	0.198107	1	1910
BCAT.100_UP.V1_DN	26	0.210739	1.27611	0.170536	0.208643	1	4836
CYCLIN_D1_UP.V1_DN	136	0.0939496	1.2757	0.17677	0.207389	1	3478
BRCA1_DN.V1_UP	54	0.141809	1.2307	0.202514	0.243372	1	3515
ATF2_S_UP.V1_UP	119	0.096854	1.23066	0.207157	0.241598	1	1200
HALLMARK_NOTCH_SIGNALING	30	0.189134	1.22865	0.210644	0.241604	1	2970
JAK2_DN.V1_UP	81	0.116183	1.22494	0.211111	0.243054	1	2192
PDGF_ERK_DN.V1_DN	131	0.0905201	1.20664	0.225768	0.257506	1	1814
KRAS.50_UP.V1_UP	32	0.176155	1.19431	0.230489	0.267017	1	2282
KRAS.LUNG_UP.V1_DN	61	0.126265	1.16268	0.260008	0.295785	1	2005
KRAS.AMP.LUNG_UP.V1_UP	59	0.116884	1.05381	0.380247	0.418251	1	2017
PKCA_DN.V1_UP	92	0.0938751	1.0535	0.374703	0.41567	1	11330
YAP1_UP	38	0.141992	1.03834	0.395427	0.432292	1	4226
HALLMARK_BILE_ACID_METABOLISM	84	0.0962646	1.02891	0.405536	0.441746	1	3768
KRAS.KIDNEY_UP.V1_DN	60	0.112126	1.01873	0.419788	0.452149	1	6206
NRL_DN.V1_UP	100	0.0846311	0.987978	0.450693	0.49073	1	10453
CAHOY_NEURONAL	56	0.112221	0.980854	0.46542	0.497249	1	517
KRAS.50_UP.V1_DN	17	0.196191	0.976285	0.470386	0.500141	1	1638
TBK1.DN.48HRS_UP	48	0.118799	0.974784	0.47034	0.498828	1	4632
CAHOY_ASTROGLIAL	68	0.0959149	0.933369	0.530342	0.55345	1	4053
CYCLIN_D1_KE_.V1_DN	107	0.0755159	0.911649	0.550955	0.581249	1	2180
KRAS.LUNG_UP.V1_UP	71	0.0901893	0.892521	0.574489	0.605424	1	381
ESC_J1_UP_EARLY.V1_UP	136	0.0651277	0.885895	0.596434	0.611315	1	6289
PTEN_DN.V2_DN	116	0.0693039	0.875997	0.607486	0.621786	1	6481
CTIP_DN.V1_DN	71	0.0883211	0.875574	0.606364	0.618399	1	12410
BRCA1_DN.V1_DN	89	0.0771841	0.851498	0.644299	0.649535	1	7162
SRC_UP.V1_DN	124	0.0612434	0.798141	0.720507	0.722191	1	11915
AKT_UP.V1_DN	140	0.0532874	0.726724	0.820016	0.814526	1	2457
