# Supplementary material for: Stat5 induces androgen receptor (AR) gene transcription in prostate cancer and offers a druggable pathway to target AR signaling
Source: Sci Adv. 2024 Feb 28;10(9):eadi2742. doi: 10.1126/sciadv.adi2742 (PMC10901378; doi:10.1126/sciadv.adi2742)
Supplement: Supplementary file 2 — Data files S1 to S8 [file sciadv.adi2742_data_files_s1_to_s8.zip › adi2742_Data_File_S1 to S8/Supplementary Data 7.xlsx]

## Sheet: gsea_report_for_na_pos_16553080
NAME	SIZE	ES	NES	NOM p-val	FDR q-val	FWER p-val	RANK AT MAX
STK33_UP	211	0.395806	6.75045	0	0	0	3361
STK33_NOMO_UP	214	0.364456	6.15417	0	0	0	3506
STK33_SKM_UP	202	0.362174	5.96225	0	0	0	3361
EGFR_UP.V1_UP	171	0.325781	4.98479	0	0	0	2521
HALLMARK_PROTEIN_SECRETION	94	0.417947	4.73937	0	0	0	4777
TBK1.DF_UP	259	0.250128	4.65119	0	0	0	3490
HALLMARK_TNFA_SIGNALING_VIA_NFKB	162	0.309334	4.57877	0	0	0	3949
MEK_UP.V1_UP	176	0.290716	4.4616	0	0	0	3161
CAMP_UP.V1_DN	171	0.287301	4.38603	0	0	0	5984
HALLMARK_HEME_METABOLISM	163	0.272405	4.05593	0	0	0	3992
HALLMARK_CHOLESTEROL_HOMEOSTASIS	70	0.410952	4.02292	0	0	0	4133
HOXA9_DN.V1_UP	151	0.272531	3.91906	0	0	0	4551
RAF_UP.V1_UP	171	0.242796	3.66643	0	0	0	3403
PRC2_EED_DN.V1_UP	133	0.264157	3.53065	0	0	0	4531
HALLMARK_UV_RESPONSE_DN	132	0.260163	3.50224	0	0	0	3401
HALLMARK_HYPOXIA	175	0.224164	3.44693	0	0	0	2208
HALLMARK_APOPTOSIS	137	0.244005	3.30632	0	0	0	4362
PGF_UP.V1_UP	163	0.219322	3.27232	0	0	0	4357
CSR_LATE_UP.V1_DN	113	0.263764	3.26598	0	0	0	3304
ESC_J1_UP_LATE.V1_UP	138	0.232176	3.18264	0	0	0	5222
ERBB2_UP.V1_UP	171	0.205692	3.11846	0	0	0	4893
AKT_UP_MTOR_DN.V1_UP	144	0.222703	3.10757	0	0	0	4076
HALLMARK_MITOTIC_SPINDLE	195	0.189446	3.0728	0	0	0	4060
HALLMARK_EPITHELIAL_MESENCHYMAL_TRANSITION	150	0.214352	3.06857	0	0	0	5239
PRC2_EZH2_UP.V1_UP	134	0.227119	3.0616	0	4.15504e-06	0.0001	6073
EIF4E_DN	90	0.274009	3.05173	0	3.99523e-06	0.0001	5089
TBK1.DF_DN	272	0.157469	3.00854	0	1.2003e-05	0.0003	4037
PTEN_DN.V2_UP	92	0.267654	2.9994	0	1.15743e-05	0.0003	6073
HALLMARK_INFLAMMATORY_RESPONSE	112	0.23898	2.96054	0	2.16994e-05	0.0006	6016
LTE2_UP.V1_UP	173	0.193524	2.95146	0	2.45494e-05	0.0007	4902
BCAT_BILD_ET_AL_DN	44	0.37529	2.94762	0	2.71611e-05	0.0008	2853
P53_DN.V1_UP	168	0.194661	2.94284	0	2.63123e-05	0.0008	5421
RB_P130_DN.V1_DN	120	0.229377	2.91782	0	3.28985e-05	0.001	5095
TGFB_UP.V1_UP	144	0.195746	2.74587	0	9.65451e-05	0.0029	6606
HALLMARK_P53_PATHWAY	186	0.168509	2.67607	0	0.000182555	0.0055	5289
PDGF_ERK_DN.V1_DN	129	0.202894	2.6706	0	0.000183394	0.0057	4527
HALLMARK_TGF_BETA_SIGNALING	51	0.311111	2.61564	0	0.000268353	0.0087	3982
HALLMARK_IL6_JAK_STAT3_SIGNALING	55	0.298075	2.61436	0.000198886	0.000270022	0.009	5050
AKT_UP.V1_UP	130	0.19585	2.5944	0	0.000301024	0.0103	4070
HALLMARK_IL2_STAT5_SIGNALING	149	0.182044	2.58963	0	0.000298946	0.0105	2810
BMI1_DN_MEL18_DN.V1_UP	104	0.214398	2.57145	0	0.000344274	0.0124	2539
HALLMARK_PI3K_AKT_MTOR_SIGNALING	93	0.224294	2.53103	0.000198138	0.000443848	0.0163	4169
RELA_DN.V1_UP	101	0.211896	2.49731	0.000409752	0.000580643	0.0217	3091
ESC_V6.5_UP_LATE.V1_UP	143	0.177291	2.49014	0.000593942	0.000585051	0.0224	5114
HALLMARK_COMPLEMENT	143	0.177507	2.48002	0	0.000624132	0.0245	4644
HALLMARK_UV_RESPONSE_UP	145	0.171688	2.41823	0.000198531	0.000946336	0.038	3946
RB_DN.V1_DN	99	0.205807	2.39597	0.000595474	0.00109064	0.0446	1809
HALLMARK_APICAL_JUNCTION	159	0.163097	2.39094	0.000989707	0.00110057	0.046	3388
MYC_UP.V1_DN	119	0.187911	2.36579	0.000394867	0.00128464	0.0544	3614
HALLMARK_MYOGENESIS	131	0.173002	2.30798	0.00059312	0.00191958	0.0813	5538
E2F1_UP.V1_DN	158	0.157365	2.29696	0.000790201	0.00202439	0.0871	4893
PDGF_UP.V1_UP	132	0.16855	2.26352	0.000593824	0.00248857	0.1081	8580
MTOR_UP.N4.V1_UP	171	0.140774	2.14431	0.00221998	0.0053824	0.2225	3234
HALLMARK_ANDROGEN_RESPONSE	99	0.182694	2.13468	0.00259533	0.00560975	0.2348	2529
HALLMARK_COAGULATION	86	0.194451	2.13227	0.00265198	0.0055783	0.2381	2784
LTE2_UP.V1_DN	171	0.137693	2.08806	0.0026026	0.00713097	0.2961	4260
MTOR_UP.N4.V1_DN	156	0.142204	2.08715	0.00260156	0.0070401	0.2976	6415
HALLMARK_KRAS_SIGNALING_UP	123	0.158386	2.04109	0.00302419	0.00920928	0.3721	3478
VEGF_A_UP.V1_UP	136	0.144384	1.94778	0.00814623	0.0157251	0.5611	2025
ESC_V6.5_UP_EARLY.V1_DN	119	0.152764	1.93867	0.00813654	0.0162753	0.5802	2094
RAF_UP.V1_DN	164	0.122755	1.82236	0.0125723	0.030716	0.8087	2751
RPS14_DN.V1_UP	103	0.150532	1.7895	0.0171233	0.0361598	0.8625	4142
ESC_J1_UP_EARLY.V1_DN	147	0.127361	1.78349	0.0140112	0.0367624	0.8719	3112
MEL18_DN.V1_UP	105	0.147852	1.76313	0.0186954	0.0402895	0.8957	2631
HALLMARK_XENOBIOTIC_METABOLISM	148	0.123161	1.75203	0.016837	0.0420975	0.9091	5287
KRAS.PROSTATE_UP.V1_UP	73	0.170994	1.71175	0.0254531	0.0511014	0.9471	6754
CRX_DN.V1_DN	94	0.149281	1.68594	0.0251347	0.0574492	0.9651	2136
CYCLIN_D1_KE_.V1_UP	152	0.116449	1.66606	0.0287043	0.0624872	0.9752	3231
MTOR_UP.V1_DN	142	0.119634	1.6643	0.0343868	0.0620722	0.9767	4010
BCAT_BILD_ET_AL_UP	38	0.224169	1.63707	0.034762	0.0700295	0.9863	4607
CRX_NRL_DN.V1_DN	99	0.136897	1.59446	0.045794	0.0847516	0.9954	3625
GLI1_UP.V1_DN	15	0.327351	1.52425	0.0670301	0.115803	0.9998	5662
JAK2_DN.V1_DN	119	0.118003	1.50997	0.0671277	0.121904	0.9998	3230
HALLMARK_INTERFERON_GAMMA_RESPONSE	141	0.106957	1.47947	0.0766129	0.137526	1	4735
MEK_UP.V1_DN	162	0.100511	1.47595	0.0770616	0.137752	1	3280
YAP1_UP	40	0.195717	1.46185	0.0860172	0.144606	1	4247
HALLMARK_ANGIOGENESIS	26	0.239125	1.45672	0.085208	0.145897	1	5638
KRAS.600_UP.V1_UP	157	0.0951142	1.39323	0.107859	0.188314	1	1508
HALLMARK_PEROXISOME	93	0.119741	1.35197	0.128314	0.220006	1	4289
TGFB_UP.V1_DN	145	0.0958863	1.33886	0.136526	0.228897	1	2554
CAHOY_OLIGODENDROCUTIC	77	0.129887	1.33763	0.133132	0.227148	1	4773
SINGH_KRAS_DEPENDENCY_SIGNATURE	17	0.267029	1.32102	0.152728	0.239547	1	2417
BCAT_GDS748_UP	39	0.1775	1.30392	0.157969	0.253129	1	3032
LEF1_UP.V1_UP	124	0.100117	1.3039	0.159128	0.250129	1	897
HALLMARK_ALLOGRAFT_REJECTION	100	0.111644	1.29202	0.16297	0.258632	1	5152
KRAS.300_UP.V1_UP	81	0.119965	1.27505	0.177117	0.272751	1	1508
ATF2_UP.V1_DN	122	0.0989004	1.27317	0.172996	0.271506	1	6016
IL15_UP.V1_DN	93	0.111969	1.2676	0.179578	0.274003	1	9259
RB_P107_DN.V1_DN	113	0.101453	1.26377	0.188107	0.274847	1	3336
PDGF_ERK_DN.V1_UP	115	0.0977053	1.22171	0.222533	0.317173	1	5776
PDGF_UP.V1_DN	71	0.121981	1.20718	0.22973	0.33039	1	7368
NOTCH_DN.V1_UP	121	0.0933783	1.20605	0.221885	0.328141	1	6584
SNF5_DN.V1_DN	111	0.0974212	1.20209	0.232774	0.329313	1	4845
WNT_UP.V1_DN	108	0.0982006	1.19613	0.227088	0.332728	1	7636
SIRNA_EIF4GI_DN	81	0.113805	1.19425	0.233774	0.331384	1	7992
HALLMARK_HEDGEHOG_SIGNALING	29	0.18551	1.19005	0.240591	0.332811	1	936
HALLMARK_WNT_BETA_CATENIN_SIGNALING	35	0.168853	1.18129	0.243795	0.339514	1	5765
KRAS.DF.V1_UP	156	0.0786173	1.1376	0.289772	0.390453	1	4900
GCNP_SHH_UP_LATE.V1_DN	142	0.0822099	1.13599	0.287333	0.38855	1	2515
ATM_DN.V1_DN	71	0.114719	1.1309	0.293781	0.391136	1	6784
BMI1_DN.V1_UP	108	0.0929296	1.12827	0.293138	0.390637	1	1393
DCA_UP.V1_DN	143	0.0800812	1.10876	0.312003	0.412314	1	2873
P53_DN.V1_DN	131	0.0824874	1.10488	0.318684	0.413342	1	1562
CAHOY_ASTROGLIAL	70	0.112922	1.10238	0.324804	0.412673	1	5985
DCA_UP.V1_UP	99	0.0933606	1.08662	0.339996	0.42995	1	6031
BCAT.100_UP.V1_UP	36	0.150857	1.07802	0.34268	0.43767	1	4900
IL21_UP.V1_UP	109	0.08587	1.0594	0.358969	0.459409	1	2554
GLI1_UP.V1_UP	21	0.193255	1.05823	0.368936	0.456783	1	4721
HALLMARK_REACTIVE_OXYGEN_SPECIES_PATHWAY	45	0.132886	1.05634	0.377853	0.455213	1	3718
TBK1.DN.48HRS_DN	46	0.130946	1.03834	0.392985	0.476089	1	4709
PRC1_BMI_UP.V1_UP	111	0.0838093	1.03737	0.393466	0.473131	1	9427
E2F3_UP.V1_DN	108	0.0848032	1.03484	0.394912	0.472616	1	3998
MEL18_DN.V1_DN	104	0.0846294	1.00781	0.432502	0.507157	1	1643
NRL_DN.V1_UP	100	0.0851433	0.984676	0.460608	0.536933	1	3757
ALK_DN.V1_UP	62	0.103266	0.957289	0.489517	0.574366	1	704
NRL_DN.V1_DN	97	0.0799961	0.921017	0.535412	0.626732	1	7612
KRAS.BREAST_UP.V1_UP	65	0.0958737	0.914153	0.555184	0.632497	1	1485
KRAS.AMP.LUNG_UP.V1_UP	62	0.0982897	0.911615	0.553902	0.631052	1	4552
HALLMARK_INTERFERON_ALPHA_RESPONSE	73	0.0886607	0.89338	0.581961	0.654584	1	1725
ESC_J1_UP_EARLY.V1_UP	135	0.0654127	0.883683	0.601938	0.6645	1	1758
KRAS.600.LUNG.BREAST_UP.V1_UP	137	0.0640957	0.877623	0.600081	0.668713	1	643
PRC2_SUZ12_UP.V1_UP	113	0.0704384	0.874207	0.604424	0.668564	1	14622
CTIP_DN.V1_UP	62	0.094615	0.873331	0.604573	0.6645	1	4882
PTEN_DN.V1_DN	82	0.0817337	0.872838	0.610659	0.659839	1	7387
CSR_EARLY_UP.V1_DN	112	0.0663419	0.818577	0.694912	0.738062	1	4260
HALLMARK_APICAL_SURFACE	33	0.119122	0.813221	0.698679	0.740537	1	2059
KRAS.LUNG.BREAST_UP.V1_UP	74	0.0774644	0.776593	0.745455	0.789123	1	14712
HALLMARK_NOTCH_SIGNALING	31	0.116669	0.774738	0.759115	0.785629	1	4512
BMI1_DN_MEL18_DN.V1_DN	107	0.0617901	0.745157	0.794345	0.821189	1	7079
JNK_DN.V1_UP	115	0.0577898	0.724846	0.815795	0.842065	1	5422
KRAS.300_UP.V1_DN	62	0.0775025	0.719874	0.826627	0.842142	1	6780
BCAT.100_UP.V1_DN	26	0.0849531	0.521996	0.983041	0.998785	1	1150
KRAS.KIDNEY_UP.V1_UP	92	0.0441265	0.499814	0.988614	0.99734	1	8511
IL21_UP.V1_DN	103	0.0385578	0.455334	0.99678	0.996886	1	6969
