# Supplementary material for: Stat5 induces androgen receptor (AR) gene transcription in prostate cancer and offers a druggable pathway to target AR signaling
Source: Sci Adv. 2024 Feb 28;10(9):eadi2742. doi: 10.1126/sciadv.adi2742 (PMC10901378; doi:10.1126/sciadv.adi2742)
Supplement: Supplementary file 2 — Data files S1 to S8 [file sciadv.adi2742_data_files_s1_to_s8.zip › adi2742_Data_File_S1 to S8/Supplementary Data 8.xlsx]

## Sheet: gsea_report_for_na_neg_16553080
NAME	SIZE	ES	NES	NOM p-val	FDR q-val	FWER p-val	RANK AT MAX
HALLMARK_E2F_TARGETS	199	-0.661803	-10.822	0	0	0	2169
HALLMARK_G2M_CHECKPOINT	197	-0.517734	-8.41773	0	0	0	2135
HALLMARK_MYC_TARGETS_V1	200	-0.44047	-7.1986	0	0	0	4917
CSR_LATE_UP.V1_UP	147	-0.441528	-6.2435	0	0	0	2232
HALLMARK_MYC_TARGETS_V2	57	-0.663066	-5.8977	0	0	0	4487
RPS14_DN.V1_DN	158	-0.40238	-5.84984	0	0	0	3381
MYC_UP.V1_UP	153	-0.391943	-5.67521	0	0	0	4533
RB_P107_DN.V1_UP	111	-0.454719	-5.61077	0	0	0	1783
HALLMARK_OXIDATIVE_PHOSPHORYLATION	198	-0.336586	-5.50398	0	0	0	4898
PRC2_EZH2_UP.V1_DN	140	-0.369521	-5.09748	0	0	0	2824
VEGF_A_UP.V1_DN	175	-0.288182	-4.40671	0	0	0	3917
STK33_DN	223	-0.225929	-3.89476	0	0	0	4958
PRC2_EED_DN.V1_DN	177	-0.247475	-3.83534	0	0	0	2607
GCNP_SHH_UP_LATE.V1_UP	157	-0.248895	-3.63016	0	0	0	2581
E2F3_UP.V1_UP	165	-0.237241	-3.52339	0	0	0	4169
STK33_SKM_DN	204	-0.211759	-3.49456	0	0	0	3788
NFE2L2.V2	293	-0.174687	-3.45203	0	0	0	4367
E2F1_UP.V1_UP	177	-0.223507	-3.43958	0	0	0	2814
HOXA9_DN.V1_DN	173	-0.223985	-3.40008	0	0	0	3823
RB_DN.V1_UP	107	-0.275532	-3.34133	0	4.02344e-06	0.0001	2293
RB_P130_DN.V1_UP	100	-0.247451	-2.90311	0	2.85748e-05	0.0007	2903
STK33_NOMO_DN	210	-0.170912	-2.87595	0	4.86748e-05	0.0012	5048
CAMP_UP.V1_UP	188	-0.178316	-2.83566	0	4.65585e-05	0.0012	2649
HALLMARK_ESTROGEN_RESPONSE_LATE	167	-0.188076	-2.81851	0	4.82866e-05	0.0013	2388
HALLMARK_ADIPOGENESIS	177	-0.177977	-2.75834	0	8.33488e-05	0.0024	3942
HALLMARK_FATTY_ACID_METABOLISM	134	-0.197092	-2.67561	0	0.000172163	0.0052	3834
PTEN_DN.V2_DN	117	-0.209114	-2.65474	0	0.000200068	0.0063	3237
MTOR_UP.V1_UP	120	-0.206763	-2.64978	0.000201939	0.00020217	0.0066	3387
IL2_UP.V1_UP	125	-0.199432	-2.61677	0.000197239	0.000239416	0.0081	4571
EIF4E_UP	86	-0.240761	-2.61338	0.000402658	0.000249392	0.0087	5314
HALLMARK_MTORC1_SIGNALING	193	-0.157453	-2.5261	0	0.000496553	0.0179	2849
BCAT_GDS748_DN	41	-0.315635	-2.40501	0.000200965	0.00117854	0.0426	4105
SIRNA_EIF4GI_UP	84	-0.218125	-2.34486	0	0.00177322	0.0651	3330
HALLMARK_GLYCOLYSIS	186	-0.147355	-2.34407	0.000596896	0.00172881	0.0654	2771
SNF5_DN.V1_UP	119	-0.181532	-2.31614	0.000594884	0.00199423	0.0767	5263
KRAS.600.LUNG.BREAST_UP.V1_DN	146	-0.152708	-2.16785	0.00159904	0.00517745	0.1932	7756
CYCLIN_D1_UP.V1_UP	134	-0.154086	-2.09017	0.0015748	0.00822546	0.2984	5292
CORDENONSI_YAP_CONSERVED_SIGNATURE	52	-0.242361	-2.0715	0.00240529	0.00897482	0.327	1103
GCNP_SHH_UP_EARLY.V1_UP	151	-0.14474	-2.05243	0.00457166	0.00986348	0.3594	4456
IL15_UP.V1_UP	134	-0.152536	-2.04302	0.00335703	0.0101698	0.3755	4571
AKT_UP_MTOR_DN.V1_DN	142	-0.145686	-2.02468	0.0061374	0.0111416	0.4107	4873
HALLMARK_SPERMATOGENESIS	83	-0.189851	-2.01617	0.0041461	0.011417	0.4244	3079
KRAS.BREAST_UP.V1_DN	82	-0.18724	-1.9752	0.00625	0.0142982	0.5047	8892
ESC_J1_UP_LATE.V1_DN	137	-0.142887	-1.9539	0.00879472	0.0158777	0.5521	4454
HALLMARK_DNA_REPAIR	146	-0.136736	-1.92938	0.00687146	0.0178003	0.6019	4251
ERBB2_UP.V1_DN	181	-0.122931	-1.92109	0.00871151	0.0182991	0.6205	3501
JNK_DN.V1_DN	121	-0.14024	-1.80428	0.013745	0.034433	0.851	2365
P53_DN.V2_DN	92	-0.158415	-1.78378	0.0188717	0.0375736	0.881	4624
HALLMARK_ESTROGEN_RESPONSE_EARLY	178	-0.114345	-1.76979	0.0187414	0.0396042	0.8977	2986
ATF2_UP.V1_UP	108	-0.1449	-1.76528	0.0163836	0.0397114	0.9019	1306
LEF1_UP.V1_DN	154	-0.120908	-1.74649	0.0206165	0.0429949	0.9226	3634
HALLMARK_UNFOLDED_PROTEIN_RESPONSE	111	-0.138779	-1.71334	0.0266423	0.0499471	0.9527	857
EGFR_UP.V1_DN	173	-0.11116	-1.69617	0.0247314	0.053519	0.9655	2986
ESC_V6.5_UP_LATE.V1_DN	144	-0.120566	-1.69404	0.0290547	0.0530589	0.9661	8893
KRAS.LUNG.BREAST_UP.V1_DN	70	-0.170013	-1.67253	0.0323418	0.0580598	0.9769	8374
KRAS.DF.V1_DN	139	-0.118246	-1.62559	0.0403441	0.0718064	0.9905	3684
SRC_UP.V1_DN	123	-0.12338	-1.59066	0.0446393	0.0835249	0.9955	4195
JAK2_DN.V1_UP	79	-0.146486	-1.53437	0.062148	0.106038	0.9992	11712
CRX_NRL_DN.V1_UP	102	-0.126739	-1.49858	0.0663629	0.122317	0.9997	2478
RAPA_EARLY_UP.V1_UP	110	-0.121722	-1.49488	0.0683625	0.122254	0.9997	2684
BRCA1_DN.V1_DN	92	-0.13149	-1.47828	0.0762866	0.129273	0.9998	4708
CSR_EARLY_UP.V1_UP	146	-0.104755	-1.47348	0.0794245	0.129786	0.9998	2838
RELA_DN.V1_DN	58	-0.156737	-1.40849	0.109105	0.168226	1	3434
KRAS.KIDNEY_UP.V1_DN	59	-0.155147	-1.40428	0.107143	0.16841	1	2793
HALLMARK_KRAS_SIGNALING_DN	112	-0.112153	-1.3885	0.112447	0.176879	1	3801
TBK1.DN.48HRS_UP	48	-0.168589	-1.38361	0.115051	0.177717	1	3451
PKCA_DN.V1_UP	88	-0.123448	-1.35699	0.132279	0.195061	1	4017
PRC2_SUZ12_UP.V1_DN	112	-0.109262	-1.35515	0.132449	0.193634	1	3700
CAHOY_NEURONAL	50	-0.161023	-1.35247	0.135162	0.192789	1	2660
SRC_UP.V1_UP	109	-0.110117	-1.35193	0.126905	0.190473	1	4908
KRAS.LUNG_UP.V1_UP	71	-0.131153	-1.30351	0.159827	0.226731	1	8392
HALLMARK_PANCREAS_BETA_CELLS	21	-0.237761	-1.30338	0.153986	0.223702	1	7158
GCNP_SHH_UP_EARLY.V1_DN	126	-0.0991831	-1.29537	0.159452	0.227543	1	4712
CYCLIN_D1_KE_.V1_DN	106	-0.106427	-1.27827	0.173449	0.239725	1	5002
ATF2_S_UP.V1_UP	120	-0.0990033	-1.26649	0.179879	0.24759	1	1697
WNT_UP.V1_UP	101	-0.106743	-1.24974	0.189552	0.26003	1	5166
KRAS.LUNG_UP.V1_DN	62	-0.12644	-1.16985	0.264541	0.34127	1	5969
CYCLIN_D1_UP.V1_DN	131	-0.0842459	-1.11746	0.305122	0.402416	1	4208
YAP1_DN	32	-0.164778	-1.10488	0.319036	0.413979	1	5075
BMI1_DN.V1_DN	104	-0.0922377	-1.09883	0.322361	0.416832	1	5367
P53_DN.V2_UP	62	-0.11742	-1.08787	0.331338	0.426418	1	5312
PKCA_DN.V1_DN	107	-0.0904142	-1.08754	0.32837	0.421638	1	1464
ATM_DN.V1_UP	76	-0.10216	-1.04965	0.380203	0.468856	1	2474
ESC_V6.5_UP_EARLY.V1_UP	125	-0.0761329	-0.996464	0.435535	0.542119	1	6078
AKT_UP.V1_DN	140	-0.071543	-0.987103	0.457935	0.550097	1	3225
HALLMARK_BILE_ACID_METABOLISM	80	-0.0936163	-0.977355	0.466444	0.558782	1	4909
PTEN_DN.V1_UP	99	-0.0825698	-0.96147	0.492739	0.57715	1	5875
PRC1_BMI_UP.V1_DN	111	-0.0774832	-0.957992	0.488659	0.575946	1	3675
PGF_UP.V1_DN	124	-0.0729363	-0.946689	0.502842	0.586885	1	6190
RAPA_EARLY_UP.V1_DN	133	-0.0701954	-0.944002	0.511684	0.584567	1	5234
ATF2_S_UP.V1_DN	120	-0.0727474	-0.930711	0.527517	0.599187	1	4355
KRAS.PROSTATE_UP.V1_DN	68	-0.0951707	-0.916229	0.552653	0.615211	1	6758
ALK_DN.V1_DN	73	-0.0877811	-0.890414	0.586316	0.648734	1	3569
CRX_DN.V1_UP	91	-0.0770377	-0.857086	0.628922	0.693992	1	2205
KRAS.AMP.LUNG_UP.V1_DN	80	-0.0810259	-0.85234	0.641866	0.694241	1	6577
CAHOY_ASTROCYTIC	73	-0.0838296	-0.848419	0.643054	0.693087	1	5462
CTIP_DN.V1_DN	71	-0.085139	-0.846124	0.647811	0.689484	1	7512
IL2_UP.V1_DN	111	-0.0624354	-0.761689	0.763519	0.807649	1	2422
KRAS.50_UP.V1_UP	31	-0.113347	-0.755716	0.77092	0.807798	1	6183
NOTCH_DN.V1_DN	103	-0.0605501	-0.720306	0.8213	0.847128	1	2883
KRAS.600_UP.V1_DN	121	-0.0557265	-0.716774	0.830665	0.843297	1	5969
BRCA1_DN.V1_UP	51	-0.0802277	-0.676995	0.878098	0.882208	1	9457
KRAS.50_UP.V1_DN	15	-0.142437	-0.662937	0.885652	0.888561	1	10968
